# Supplementary material for: Characterization of the Kenyan Honey Bee (Apis mellifera) Gut Microbiota: A First Look at Tropical and Sub-Saharan African Bee Associated Microbiomes
Source: Microorganisms. 2020 Nov 3;8(11):1721. doi: 10.3390/microorganisms8111721 (PMC7692941; doi:10.3390/microorganisms8111721)
Supplement: Supplementary file 1 [file microorganisms-08-01721-s001.zip]

Archive with 2 entries (2 files):
- microorganisms-974258.SUPFigures.revised.docx
- microorganisms-974258.Table S1.revised.xls
