# Supplementary material for: Characterization of the Kenyan Honey Bee (Apis mellifera) Gut Microbiota: A First Look at Tropical and Sub-Saharan African Bee Associated Microbiomes
Source: Microorganisms. 2020 Nov 3;8(11):1721. doi: 10.3390/microorganisms8111721 (PMC7692941; doi:10.3390/microorganisms8111721)
Supplement: Supplementary file 1 [file microorganisms-08-01721-s001.zip › microorganisms-974258.Table S1.revised.xls]

## Sheet: 97% OTU Table_counts 
97% ASVs Table, SILVA Assigned Taxonomy, blast and raw read counts
1. Core bacteria members assciated with honey bee gut
				SILVA Assigned Taxonomy	Identity by BLAST
S/No	Feature_ID	Sequence	Reads per feature	Bacterial Taxa	Bacterial Taxa	Per. Ident	Accession	Kakamega-101	Kakamega-102	Kakamega-103	Kakamega-105	Kakamega-106	Kakamega-108	Kakamega-111	Kakamega-114	Kakamega-115	Kakamega-116	Kakamega-91	Kakamega-92	Kakamega-93	Kakamega-94	Kakamega-96	Kakamega-97	Kakamega-98	Kakamega-99	Kilifi-Coast-61	Kilifi-Coast-62	Kilifi-Coast-63	Kilifi-Coast-64	Kilifi-Coast-65	Kilifi-Coast-66	Kilifi-Coast-67	Kilifi-Coast-68	Kilifi-Coast-69	Kilifi-Coast-71	Kilifi-Coast-72	Kilifi-Coast-73	Kilifi-Coast-74	Kilifi-Coast-75	Kilifi-Coast-76	Kilifi-Coast-77	Kilifi-Coast-78	Kilifi-Coast-79	Kilifi-Coast-84	Kilifi-Coast-85	Kilifi-Coast-86	Kilifi-Coast-87	Kilifi-Coast-88	Kwale-Coast-31
1	e6db7c05c93b48d412e58589ac8f111a	CCCCACGCTTTCGCATCTCAGCGTCAGTATCTGTCCAGAAGGCCGCCTTCGCCACCGGTATTCCTCCACATCTCTACGCATTTCACCGCTACACGTGGAATTCTACCTTCCTCTACAATACTCTAGTTAACCAGTTTTAAGTGCAATTCCTAGGTTGAGCCCAGGGCTTTCACACCTAACTTAATTATCCGCCTACATGCCCTTTACGCCCAGTCATTCCGATTAACGCTCG	185342	D_0__Bacteria	Gilliamella apicola strain wkB1	100	NR_121727.1	2255	2814	2133	949	962	3504	2085	654	720	857	189	3044	2184	1245	1619	1075	2629	1220	275	1104	1386	1797	2333	2062	2597	1270	1644	2095	917	196	2421	1564	2744	4814	2368	4362	1635	3974	1698	3507	3892	1431
2	811976ca3e96f80e21af7737e4936ec9	CTGGGCGTAAAGGGCATGTAGGCGGATAATTAAGTTAGGTGTGAAAGCCCTGGGCTCAACCTAGGAATTGCACTTAAAACTGGTTAACTAGAGTATTGTAGAGGAAGGTAGAATTCCACGTGTAGCGGTGAAATGCGTAGAGATGTGGAGGAATACCGGTGGCGAAGGCGGCCTTCTGGACAGATACTGACGC	177915	D_0__Bacteria;D_1__Proteobacteria;D_2__Gammaproteobacteria;D_3__Orbales;D_4__Orbaceae;D_5__Gilliamella;D_6__uncultured gamma proteobacterium	Gilliamella apicola strain wkB1	100	NR_121727.1	2012	3121	2180	945	864	4051	2522	607	542	837	166	3123	2442	1120	1213	1044	1770	1188	272	1129	1292	2004	2464	1216	2325	1185	1519	2264	825	220	2425	1371	2266	3924	2450	3049	1182	3619	1604	4745	4387	1298
3	b0f25d94bb3cab91eb421c4ee9bb7cc1	ACCCACGCTTTCGAGCATGAACGTCAGTGTTATCCCAGGAGGCTGCCTTCGCCATCGGTATTCCTCCACATCTCTACGCATTTCACTGCTACACGTGGAATTCTACCTCCCTCTGACACACTCTAGTTAACCAGTTTCAAATGCACGTCCCAAGTTGAGCTCGGGGATTTCACATCTGACTTAATTAACCGTCTGCGCTCGCTTTACGCCCAGTAATTCCGATTAACGCTCG	118190	Unassigned	Snodgrassella alvi wkB2	100	NR_121735.2	2041	1346	821	1128	1601	2692	392	1294	2964	433	403	2134	2031	516	2051	1796	396	2172	1698	1322	582	872	920	374	1289	832	1382	1028	1145	98	1798	2488	1636	2520	2369	436	2518	2667	1830	140	766	1485
4	c1f5a13c91655f7368f3a386cd839c09	CTGGGCGTAAAGCGAGCGCAGACGGTTAATTAAGTCAGATGTGAAATCCCCGAGCTCAACTTGGGACGTGCATTTGAAACTGGTTAACTAGAGTGTGTCAGAGGGAGGTAGAATTCCACGTGTAGCAGTGAAATGCGTAGAGATGTGGAGGAATACCGATGGCGAAGGCAGCCTCCTGGGATAACACTGACGT	111581	D_0__Bacteria;D_1__Proteobacteria;D_2__Gammaproteobacteria;D_3__Betaproteobacteriales;D_4__Neisseriaceae;D_5__Snodgrassella	Snodgrassella alvi wkB2	100	NR_121735.2	1827	1287	806	1006	1409	2982	433	1057	2479	386	359	1904	1840	452	1611	2372	360	2262	1522	1652	537	575	943	373	1195	676	1394	946	1044	112	1577	2516	1418	2180	2243	394	2189	2149	1962	141	725	1432
5	7c6a92ea2e446e9de1bc1965de8969ee	CTGGGCGTAAAGGGCATGTAGGCGGATGATTAAGTTAGGTGTGAAAGCCTCGGGCTCAACCTGAGAATAGCATTTAAAACTGGTCATCTGGAGTACTGTAGAGGGAGGTAGAATTCCACGTGTAGCGGTGAAATGCGTAGAGATGTGGAGGAATACCGGTGGCGAAGGCGGCCTTCTGGACAGATACTGACGC	110995	D_0__Bacteria;D_1__Proteobacteria;D_2__Gammaproteobacteria;D_3__Orbales;D_4__Orbaceae	Frischella perrara	99.48	NR_118490.1	3000	2015	856	1913	236	13516	3	3891	2490	2920	398	6856	280	1413	99	64	507	10	3162	5	2676	349	491	0	5	126	3426	0	1328	556	3364	95	677	487	354	0	3230	543	1752	3413	11	2223
6	dae45b8603eda7de7134cf26b204fdf9	CCCCACGCTTTCGCATCTCAGCGTCAGTATCTGTCCAGAAGGCCGCCTTCGCCACCGGTATTCCTCCACATCTCTACGCATTTCACCGCTACACGTGGAATTCTACCTCCCTCTACAGTACTCCAGATGACCAGTTTTAAATGCTATTCTCAGGTTGAGCCCGAGGCTTTCACACCTAACTTAATCATCCGCCTACATGCCCTTTACGCCCAGTCATTCCGATTAACGCTCG	99442	Unassigned	Frischella perrara	99.57	NR_118490.1	2850	1753	800	1607	203	10254	0	3285	2752	2491	459	5498	303	1429	128	62	667	10	2471	0	2421	296	483	0	0	133	2537	0	1464	567	2775	104	753	546	351	9	2820	562	1573	2754	0	2086
7	87d205ca94178abc49792d427aa4ceed	ACCCATGCTTTCGAACCTCAGCGTCAGTTACAGACCAGAGAGCCGCCTTCGCCACTGGTGTTCTTCCATATATCTACGCATTTCACCGCTACACATGGAGTTCCACTCTCCTCTTCTGCACTCAAGAAAAACAGTTTCAGTTGCCGTTCCTCGGTTAAGCCGAGGGCTTTCACAGCTGACTTGTTCTCCCGCCTGCGTTCGCTTTACGCCCAATAAATCCGGACAACGCTTG	30907	Unassigned	Lactobacillus apis	100	NR_125702.1	173	1103	41	361	682	0	0	232	472	175	370	0	54	93	963	1009	1000	228	0	35	48	639	268	891	470	115	213	72	0	0	149	0	406	1419	1174	1419	0	390	874	64	369	98
8	36d9d5cf7fc0fe2795702a94367bb99a	TTGGGCGTAAAGCGAACGCAGGCGGGAGAACAAGTCAGCTGTGAAAGCCCTCGGCTTAACCGAGGAACGGCAACTGAAACTGTTTTTCTTGAGTGCAGAAGAGGAGAGTGGAACTCCATGTGTAGCGGTGAAATGCGTAGATATATGGAAGAACACCAGTGGCGAAGGCGGCTCTCTGGTCTGTAACTGACGC	24158	D_0__Bacteria;D_1__Firmicutes;D_2__Bacilli;D_3__Lactobacillales;D_4__Lactobacillaceae;D_5__Lactobacillus;D_6__Lactobacillus apis	Lactobacillus apis	100	NR_125702.1	104	1017	41	244	603	16	0	132	270	158	289	0	32	80	473	714	804	163	0	31	59	360	176	569	315	57	177	49	47	0	102	0	168	1133	739	1026	0	274	919	45	236	85
9	65492d88e99019a0c3b0d5526b27fde7	TTGGGTTTAAAGGGTCCGTAGGCGGATTAATAAGTCAGCGGTGAAAACCTGCAGCTTAACTGTAGAACTGCCGTTGATACTGTTAGTCTTGAATAGTATTGAAGTAGCTGGAATGTGTAGTGTAGCGGTGAAATGCATAGATATTACACAGAACCCCGATTGCGAAGGCAGGTTACTAAATACCGATTGACGC	20259	D_0__Bacteria;D_1__Bacteroidetes;D_2__Bacteroidia;D_3__Flavobacteriales;D_4__Weeksellaceae;D_5__Apibacter;D_6__uncultured Bacteroidetes bacterium	Apibacter mensalis	98.45	NR_148855.1	3	0	2	588	0	0	3	242	264	310	0	0	531	6	312	399	0	0	0	1128	0	50	0	0	369	90	737	600	389	0	0	0	4	41	0	0	1925	0	2	6	6	4
10	8b267125b95e057ef7eb111466ebcbeb	ACCCACGCTTTCGAGCATGAACGTCAGTGTTATCCCAGGAGGCTGCCTTCGCCATCGGTATTCCTCCACATCTCTACGCATTTCACTGCTACACGTGGAATTCTACCTCCCTCTGACACACTCTAGTTACACAGTTTCAAATGCACGTCCCAAGTTGAGCTCGGGGATTTCACATCTGACTTATTTAACCGTCTGCGCTCGCTTTACGCCCAGTAATTCCGATTAACGCTCG	20015	Unassigned	Snodgrassella alvi wkB2	98.71	NR_121735.2	161	224	263	425	0	0	77	213	104	118	49	0	111	213	205	110	143	38	116	123	259	170	176	40	552	127	371	424	245	0	91	52	180	211	52	171	504	421	479	741	0	184
11	3e5e3eea01d8c5c5914ebebbfa4ae77c	CCCCACGCTTTCGTCCATCAGCGTCAATCGGTATTTAGTAACCTGCCTTCGCAATCGGGGTTCTGTGTAATATCTATGCATTTCACCGCTACACTACACATTCCAGCTACTTCAATACTATTCAAGACTAACAGTATCAACGGCAGTTCTACAGTTAAGCTGCAGGTTTTCACCGCTGACTTATTAATCCGCCTACGGACCCTTTAAACCCAATAAATCCGGATAACGCTCG	18521	Unassigned	Apibacter mensalis	98.71	NR_148855.1	0	0	0	508	0	0	0	208	211	239	0	0	457	3	257	331	0	0	0	1124	0	33	0	0	341	93	623	651	354	0	0	0	0	24	0	0	1674	0	0	0	4	0
12	6390a69fba23b5b1c45056640cd60543	CTGGGCGTAAAGCGAGCGCAGACGGTTAAATAAGTCAGATGTGAAATCCCCGAGCTCAACTTGGGACGTGCATTTGAAACTGTGTAACTAGAGTGTGTCAGAGGGAGGTAGAATTCCACGTGTAGCAGTGAAATGCGTAGAGATGTGGAGGAATACCGATGGCGAAGGCAGCCTCCTGGGATAACACTGACGT	18034	D_0__Bacteria;D_1__Proteobacteria;D_2__Gammaproteobacteria;D_3__Betaproteobacteriales;D_4__Neisseriaceae;D_5__Snodgrassella;D_6__uncultured Neisseriaceae bacterium	Snodgrassella alvi wkB2	98.45	NR_121735.2	132	229	310	367	18	0	85	185	92	135	41	0	61	174	161	117	112	30	99	96	236	114	142	33	494	103	365	367	202	0	81	64	172	132	49	150	456	367	484	706	0	180
13	c99cf6b1c124e86d08bebbed6c1836ae	ACCCATGCTTTCGAACCTCAGCGTCAGTTACAGACCAGAGAGCCGCCTTCGCCACTGGTGTTCTTCCATATATCTACGCATTCCACCGCTACACATGGAGTTCCACTCTCCTCTTCTGCACTCAAGAAAAATAGTTTCAGCTGCAGTTCCCCAGTTAAGCTGAGGGCTTTCACAGCTGACTTATTCTCCCGCCTGCGTTCGCTTTACGCCCAATAAATCCGGACAACGCTTG	17273	Unassigned	Lactobacillus kullabergensis	100	NR_126251.1	301	0	36	0	127	55	998	82	407	0	690	0	328	106	589	327	116	93	177	0	0	110	164	217	307	0	353	30	79	0	185	199	97	345	127	92	29	0	40	56	209	71
14	44f5ceaf6eb522459f46cc9317ac2106	ACCCATGCTTTCGAACCTCAGCGTCAGTTACAGACCAGAGAGCCGCCTTCGCCACTGGTGTTCTTCCATATATCTACGCATTTCACCGCTACACATGGAGTTCCACTCTCCTCTTCTGCACTCAAGAAAAACAGTTTCAGTTGCCGTTCCTCGGTTAAGCCGAGGGCTTTCACAGCTGACTTGTTTTCCCGCCTGCGTTCGCTTTACGCCCAATAAATCCGGACAACGCTTG	17128	Unassigned	Lactobacillus apis	99.57	NR_125702.1	378	0	0	0	0	61	0	0	841	0	0	91	0	0	225	362	0	510	69	0	0	359	632	0	0	0	462	0	263	0	0	166	0	311	349	0	589	0	385	0	0	0
15	e6a214a9cf20a48728b4d8fd81d90618	TTGGGCGTAAAGCGAACGCAGGCGGGAAAACAAGTCAGCTGTGAAAGCCCTCGGCTTAACCGAGGAACGGCAACTGAAACTGTTTTTCTTGAGTGCAGAAGAGGAGAGTGGAACTCCATGTGTAGCGGTGAAATGCGTAGATATATGGAAGAACACCAGTGGCGAAGGCGGCTCTCTGGTCTGTAACTGACGC	15182	D_0__Bacteria;D_1__Firmicutes;D_2__Bacilli;D_3__Lactobacillales;D_4__Lactobacillaceae;D_5__Lactobacillus;D_6__Lactobacillus apis	Lactobacillus apis	100	NR_125702.1	335	91	0	74	0	39	9	44	565	0	34	98	26	0	143	326	39	428	68	0	0	248	469	0	41	42	405	20	190	10	0	168	102	203	287	0	470	61	397	0	0	15
16	06cb5eb57236943fcdfa9a9d7dc704a5	ACCCATGCTTTCGAGCCTCAGCGTCAGTAACAGACCAGAAAGCCGCCTTCGCCACTGGTGTTCTTCCATATATCTACGCATTTCACCGCTACACATGGAGTTCCACTTTCCTCTTCTGTACTCAAGTTTTGTAGTTTCCACTGCACTTCCTCAGTTGAGCTGAGGGCTTTCACAGCAGACTTACAAAACCGCCTGCGCTCGCTTTACGCCCAATAAATCCGGACAACGCTTG	14022	Unassigned	Lactobacillus apinorum	100	NR_126247.1	0	0	60	7	26	1011	0	190	1700	2066	132	96	0	18	47	19	62	236	70	0	0	215	346	138	856	71	0	0	199	53	47	0	13	61	57	378	76	615	0	0	0	0
17	63e291332b369f48e8b710b02c8d7f15	TTGGGCGTAAAGCGAACGCAGGCGGGAGAATAAGTCAGCTGTGAAAGCCCTCAGCTTAACTGGGGAACTGCAGCTGAAACTATTTTTCTTGAGTGCAGAAGAGGAGAGTGGAACTCCATGTGTAGCGGTGGAATGCGTAGATATATGGAAGAACACCAGTGGCGAAGGCGGCTCTCTGGTCTGTAACTGACGC	13002	D_0__Bacteria;D_1__Firmicutes;D_2__Bacilli;D_3__Lactobacillales;D_4__Lactobacillaceae;D_5__Lactobacillus;D_6__Lactobacillus kullabergensis	Lactobacillus kullabergensis	100	NR_126251.1	218	29	35	17	58	37	848	60	200	17	497	23	262	86	325	217	77	42	165	0	0	73	108	154	253	0	286	29	39	0	169	156	71	179	89	76	16	22	25	39	122	66
18	74e006848a8a34156f1e980577f86371	CCCCACGCTTTCGCACCTCAGCGTCAGTAATGGACCAGTGAGCCGCCTTCGCCACTGGTGTTCCTCCGAATATCTACGAATTTCACCTCTACACTCGGAATTCCACTCACCTCTTCCATACTCAAGATACCCAGTATCAAAGGCAGTTCCGGGGTTGAGCCCCGGGATTTCACCTCTGACTTAAATATCCGCCTACGTGCGCTTTACGCCCAGTAAATCCGAACAACGCTAG	12548	Unassigned	Bartonella vinsonii	98.71	NR_037056.1	178	150	100	407	0	192	125	22	58	15	0	0	33	6	332	452	57	34	0	13	68	90	142	66	36	0	1219	112	27	0	0	9	513	549	35	0	82	0	1476	399	0	11
19	9bafcfb43b806ae8201535b196e68992	CCCCACGCTTTCGCACCTCAGCGTCAGTAATGGACCAGTAAGCCGCCTTCGCCACTGGTGTTCCTCCGAATATCTACGAATTTCACCTCTACACTCGGAATTCCACTTACCTCTTCCATACTCAAGATATCCAGTATCAAAGGCAGTTCCGGGGTTGAGCCCCGGGATTTCACCCCTGACTTAAATATCCGCCTACGTGCGCTTTACGCCCAGTAAATCCGAACAACGCTAG	12310	D_0__Bacteria	Bartonella apis	100	NR_147774.1	0	0	73	0	0	0	0	0	0	0	0	0	0	0	0	0	0	953	0	0	17	0	0	0	493	46	0	66	0	43	0	0	1879	0	0	0	2229	5	0	0	0	0
20	fe31b8483db3f3182a2920bc20a49991	TTGGGCGTAAAGAGCTCGTAGGCGGTTCGTCGCGTCTGGTGTGAAAGTCCATCGCTTAACGGTGGATCGGCGCCGGGTACGGGCGGACTGGAGTGCGGTAGGGGAGACTGGAATTCCCGGTGTAACGGTGGAATGTGTAGATATCGGGAAGAACACCGATGGCGAAGGCAGGTCTCTGGGCCGTCACTGACGC	12037	D_0__Bacteria;D_1__Actinobacteria;D_2__Actinobacteria;D_3__Bifidobacteriales;D_4__Bifidobacteriaceae;D_5__Bifidobacterium	Bifidobacterium asteroides	100	MG650026.1	281	0	19	43	35	26	117	41	31	0	0	56	145	155	1472	1170	117	56	111	0	0	346	193	81	119	0	240	27	128	0	52	70	127	277	58	722	98	0	25	42	67	24
21	d8c971052e881a3061bb1c4467ec05e9	CCCCACGCTTTCGCTCCTCAGCGTCAGTGACGGCCCAGAGACCTGCCTTCGCCATCGGTGTTCTTCCCGATATCTACACATTCCACCGTTACACCGGGAATTCCAGTCTCCCCTACCGCACTCCAGTCCGCCCGTACCCGGCGCCGATCCACCGTTAAGCGATGGACTTTCACACCAGACGCGACGAACCGCCTACGAGCTCTTTACGCCCAATAAATCCGGATAACGCTTG	10960	Unassigned	Bifidobacterium asteroides	100	MG650026.2	304	0	18	36	0	0	114	35	36	0	0	30	130	133	1144	916	115	44	84	0	6	231	181	64	126	0	233	22	115	0	33	88	136	256	65	728	88	0	0	37	71	0
22	752911d637a4da4dc1f8fc5cc5b50d67	TTGGGCGTAAAGCGAGCGCAGGCGGTTTTGTAAGTCTGCTGTGAAAGCCCTCAGCTCAACTGAGGAAGTGCAGTGGAAACTACAAAACTTGAGTACAGAAGAGGAAAGTGGAACTCCATGTGTAGCGGTGAAATGCGTAGATATATGGAAGAACACCAGTGGCGAAGGCGGCTTTCTGGTCTGTTACTGACGC	10746	D_0__Bacteria;D_1__Firmicutes;D_2__Bacilli;D_3__Lactobacillales;D_4__Lactobacillaceae;D_5__Lactobacillus;D_6__Lactobacillus kunkeei	Lactobacillus apinorum	100	NR_126247.1	0	0	38	4	25	1274	0	149	866	1810	113	84	0	14	25	16	35	158	86	0	16	105	208	83	611	59	0	0	159	49	36	0	16	30	41	248	46	482	0	0	0	0
23	c1c741e1dda6b91b679d5dea90f0077c	CCCCACGCTTTCGCGCCTCAGCGTCAGTTGTGAACCAGGTCGCCGCCTTCGCCACCGGTGTTCTTCCAAATATCTACGAATTTCACCTCTACACTTGGAGTTCCACAACCCTCTTTCACACTCTAGTCTGAACGTATCAAATGCAGCCCCCAGGTTAAGCCCGGGAATTTCACATCTGACTGTCCAGACCGCCTGCGCGCCCTTTACGCCCAGTCATTCCGAGCAACGCTAG	10397	Unassigned	Commensalibacter sp. AMU001	100	CP033087.1	0	239	0	0	166	0	1021	20	69	98	748	0	427	0	27	0	0	286	132	0	0	0	0	8	778	0	924	0	129	183	0	319	126	78	0	0	252	0	0	0	0	0
24	256fb38c82c1a6cb6f565e71bf56ddc1	CTGGGCGTAAAGCGCACGTAGGCGGATATTTAAGTCAGAGGTGAAATCCCGGGGCTCAACCCCGGAACTGCCTTTGATACTGGGTATCTTGAGTATGGAAGAGGTGAGTGGAATTCCGAGTGTAGAGGTGAAATTCGTAGATATTCGGAGGAACACCAGTGGCGAAGGCGGCTCACTGGTCCATTACTGACGC	10222	D_0__Bacteria;D_1__Proteobacteria;D_2__Alphaproteobacteria;D_3__Rhizobiales;D_4__Rhizobiaceae	Bartonella vinsonii	98.45	NR_037056.1	156	149	98	304	0	147	118	23	39	9	0	0	35	6	177	319	41	24	0	0	71	72	115	52	25	0	1024	105	24	0	0	9	342	310	36	0	49	8	1612	326	0	9
25	b3fbabe8d0510d5712751db30c6c3de2	CTGGGCGTAAAGGGCGCGCAGGCGGTCTGGACAGTCAGATGTGAAATTCCCGGGCTTAACCTGGGGGCTGCATTTGATACGTTCAGACTAGAGTGTGAAAGAGGGTTGTGGAACTCCAAGTGTAGAGGTGAAATTCGTAGATATTTGGAAGAACACCGGTGGCGAAGGCGGCGACCTGGTTCACAACTGACGC	9914	D_0__Bacteria;D_1__Proteobacteria;D_2__Alphaproteobacteria;D_3__Acetobacterales;D_4__Acetobacteraceae;D_5__Commensalibacter;D_6__Apis mellifera (honey bee)	Commensalibacter sp. AMU001	100	CP033087.1	0	286	0	0	168	3	836	43	60	94	603	0	437	0	39	0	0	268	164	6	0	0	0	9	730	11	964	0	119	214	0	284	148	65	0	3	267	0	0	0	0	0
26	b80e347bfd0f5d941a91cf004ab45449	CTGGGCGTAAAGCGCACGTAGGCGGATATTTAAGTCAGGGGTGAAATCCCGGGGCTCAACCCCGGAACTGCCTTTGATACTGGATATCTTGAGTATGGAAGAGGTAAGTGGAATTCCGAGTGTAGAGGTGAAATTCGTAGATATTCGGAGGAACACCAGTGGCGAAGGCGGCTTACTGGTCCATTACTGACGC	8994	D_0__Bacteria;D_1__Proteobacteria;D_2__Alphaproteobacteria;D_3__Rhizobiales;D_4__Rhizobiaceae;D_5__Bartonella;D_6__uncultured Rhizobiales bacterium	Bartonella apis	100	NR_147774.1	0	0	54	0	0	0	0	22	0	0	0	0	0	0	0	0	0	681	0	9	22	0	0	0	411	48	0	49	0	38	0	0	1682	0	0	2	1488	0	0	0	0	0
27	686e6e891e3862180a5414bc0c055f9c	CTGGGCGTAAAGGGCGCGTAGGCTGTTTGTACAGTCAGATGTGAAATCCCCGGGCTTAACCTGGGAACTGCATTTGATACGTGCAGACTAGAGTCCGAGAGAGGGTTGTGGAATTCCCAGTGTAGAGGTGAAATTCGTAGATATTGGGAAGAACACCGGTTGCGAAGGCGGCAACCTGGCTCGGAACTGACGC	8591	D_0__Bacteria;D_1__Proteobacteria;D_2__Alphaproteobacteria;D_3__Acetobacterales;D_4__Acetobacteraceae;D_5__Bombella	Bombella apis	99.48	NR_157653.1	0	0	0	0	0	0	0	0	58	101	21	24	0	0	156	300	0	65	0	0	0	39	59	0	34	192	0	0	0	5	26	0	0	297	0	0	39	2343	0	0	0	0
28	2ff388fbdc5704822a7c1e229bb7ad4e	CCCCACGCTTTCGCGCCTCAGCGTCAGTTCCGAGCCAGGTTGCCGCCTTCGCAACCGGTGTTCTTCCCAATATCTACGAATTTCACCTCTACACTGGGAATTCCACAACCCTCTCTCGGACTCTAGTCTGCACGTATCAAATGCAGTTCCCAGGTTAAGCCCGGGGATTTCACATCTGACTGTACAAACAGCCTACGCGCCCTTTACGCCCAGTCATTCCGAGCAACGCTAG	7980	D_0__Bacteria	Bombella apis	99.57	NR_157653.1	0	0	0	0	0	0	0	0	66	66	0	16	0	0	166	251	0	76	0	0	0	0	0	0	40	205	0	0	0	4	17	0	0	321	0	0	41	1917	0	0	0	0
29	9dccd6ec68cb74f108a7eb7491c91211	ACCCATGCTTTCGAACCTCAGCGTCAGTTACAGACCAGAGAGCCGCCTTCGCCACTGGTGTTCTTCCATATATCTACGCATTCCACCGCTACACATGGAGTTCCACTCTCCTCTTCTGCACTCAAGAAACATAGTTTCAGCTGCAGTTCCCCAGTTAAGCTGGGGGCTTTCACAGCTGACTTATCTTCCCGCCTGCGTTCGCTTTACGCCCAATAAATCCGGACAACGCTTG	7914	Unassigned	Lactobacillus melliventris	100	NR_126252.1	76	0	0	0	62	0	0	0	0	0	0	0	60	0	169	136	187	0	0	0	0	50	0	104	183	0	97	0	0	0	0	78	0	345	72	80	0	0	0	0	0	0
30	00b4e7d7f341e80f453ad9d73cd42ffb	CTGGGCGTAAAGGGCATGTAGGCGGATGATTAAGTTAGGTGTGAAAGCCCTGGGCTCAACCTAGGAATTGCACTTAAAACTGGTTATCTGGAGTATTGTAGAGGAAGGTAGAATTCCACGTGTAGCGGTGAAATGCGTAGAGATGTGGAGGAATACCGGTGGCGAAGGCGGCCTTCTGGACAGATACTGACGC	7471	D_0__Bacteria;D_1__Proteobacteria;D_2__Gammaproteobacteria;D_3__Orbales;D_4__Orbaceae;D_5__Gilliamella	Gilliamella apicola strain wkB1	98.45	NR_121727.1	0	0	0	370	0	0	0	0	0	0	0	0	0	0	0	0	0	0	0	0	0	0	0	0	0	0	0	828	27	0	0	0	0	0	0	0	0	0	0	0	165	0
31	4b7033e956ea829af4cc9d30a63ebf06	CCCCACGCTTTCGCATCTCAGCGTCAGTATCTGTCCAGAAGGCCGCCTTCGCCACCGGTATTCCTCCACATCTCTACGCATTTCACCGCTACACGTGGAATTCTACCTTCCTCTACAATACTCCAGATAACCAGTTTTAAGTGCAATTCCTAGGTTGAGCCCAGGGCTTTCACACCTAACTTAATCATCCGCCTACATGCCCTTTACGCCCAGTCATTCCGATTAACGCTCG	6948	D_0__Bacteria	Gilliamella apicola strain wkB1	98.71	NR_121727.1	0	0	0	520	0	0	0	0	0	0	0	0	0	0	0	0	0	0	0	0	0	0	0	0	0	0	0	900	26	0	0	0	0	0	0	0	0	0	0	0	210	0
32	2410baaff13ab29f207a56061df29889	ACCCATGCTTTCGAGCCTCAGCGTCAGTAACAGACCAGAGAGCCGCCTTCGCCACTGGTGTTCTTCCATATATCTACGCATTTCACCGCTACACATGGAGTTCCACTCTCCTCTTCTGCACTCAAGTCTCTCAGTTTCCGATGCTCTTCCTCAGTTAAGCTGAGGGCTTTCACATTCAGACTTAAAAGACCGCCTGCGCTCCCTTTACGCCCAATAAATCCGGACAACGCTTG	6878	Unassigned	Lactobacillus mellis	100	NR_126249.1	0	21	27	0	492	67	131	0	115	0	65	53	0	115	135	134	0	37	38	0	0	46	90	0	649	0	168	0	19	0	55	447	39	98	0	96	91	0	59	12	32	14
33	aaf7ea694877cb8acacfbb170146e3f7	TTGGGCGTAAAGCGAACGCAGGCGGGAAGATAAGTCAGCTGTGAAAGCCCCCAGCTTAACTGGGGAACTGCAGCTGAAACTATGTTTCTTGAGTGCAGAAGAGGAGAGTGGAACTCCATGTGTAGCGGTGGAATGCGTAGATATATGGAAGAACACCAGTGGCGAAGGCGGCTCTCTGGTCTGTAACTGACGC	6310	D_0__Bacteria;D_1__Firmicutes;D_2__Bacilli;D_3__Lactobacillales;D_4__Lactobacillaceae;D_5__Lactobacillus;D_6__Lactobacillus melliventris	Lactobacillus melliventris	100	NR_126252.1	69	0	0	0	39	16	23	0	0	0	0	0	59	0	106	93	110	12	0	0	0	35	22	90	106	11	110	0	0	0	0	48	0	206	48	60	0	0	0	0	0	0
34	39842a25086ccae141da7544b580b25c	ACCCATGCTTTCGAGCCTCAGCGTCAGTAACAGACCAGAGAGCCGCCTTCGCCACTGGTGTTCTTCCATATATCTACGCATTTCACCGCTACACATGGAGTTCCACTCTCCTCTTCTGCACTCAAGTCTTTCAGTTTCCGATGCTCTTCCTCAGTTAAGCTGAGGGCTTTCACATTCAGACTTAAAAGACCGCCTGCGCTCCCTTTACGCCCAATAAATCCGGACAACGCTTG	5300	Unassigned	Lactobacillus mellis	99.57	NR_126249.1	21	0	0	0	0	0	120	58	0	0	0	0	0	151	1363	0	0	0	0	0	0	0	0	50	117	15	438	0	0	40	0	49	0	331	120	116	0	15	0	0	0	0
35	1f9d67af96d9465a7a2580952f40a531	ACCCATGCTTTCGAACCTCAGCGTCAGTTACAGACCAGAGAGCCGCCTTCGCCACTGGTGTTCTTCCATATATCTACGCATTCCACCGCTACACATGGAGTTCCACTCTCCTCTTCTGCACTCAAGAAAAATAGTTTCAGTTGCAGTTCCCCAGTTAAGCTGGGGGCTTTCACAGCTGACTTATTCTCCCGCCTGCGTTCGCTTTACGCCCAATAAATCCGGACAACGCTTG	5032	Unassigned	Lactobacillus helsingborgensis	99.57	NR_126253.1	0	0	0	0	0	0	0	0	481	0	0	91	0	0	103	152	75	0	0	0	0	100	79	102	230	0	0	0	0	0	0	73	0	492	0	175	0	0	0	0	0	0
36	e9fb1aea6a266b2b6bd29f61b667b5f1	TTGGGCGTAAAGGGAGCGCAGGCGGTCTTTTAAGTCTGAATGTGAAAGCCCTCAGCTTAACTGAGGAAGAGCATCGGAAACTGAGAGACTTGAGTGCAGAAGAGGAGAGTGGAACTCCATGTGTAGCGGTGAAATGCGTAGATATATGGAAGAACACCAGTGGCGAAGGCGGCTCTCTGGTCTGTTACTGACGC	4556	D_0__Bacteria;D_1__Firmicutes;D_2__Bacilli;D_3__Lactobacillales;D_4__Lactobacillaceae;D_5__Lactobacillus;D_6__Lactobacillus mellis	Lactobacillus mellis	100	NR_126249.1	0	24	23	0	400	60	83	0	53	0	62	49	6	91	49	87	0	22	29	0	0	0	38	0	390	18	135	0	0	0	39	332	33	29	22	51	62	0	49	7	25	0
37	5f2af5a908316e1ebbbb67e2d08ef4bb	CTGGGCGTAAAGGGCGCGCAGGCGGCTTATACAGTCAGATGTGAAATTCCTGGGCTTAACCTGGGGGCTGCATTTGATACGTATGAGCTAGAGTGTGAAAGAGGGTTGTGGAACTCCAAGTGTAGAGGTGAAATTCGTAGATATTTGGAAGAACACCGGTGGCGAAGGCGGCAACCTGGTTCACAACTGACGC	4454	D_0__Bacteria;D_1__Proteobacteria;D_2__Alphaproteobacteria;D_3__Acetobacterales;D_4__Acetobacteraceae;D_5__Commensalibacter;D_6__Apis mellifera (honey bee)	Commensalibacter sp. ESL0284	95.88	CP046393.1	0	0	121	0	0	0	0	0	0	0	0	0	0	0	219	385	342	0	0	0	0	0	4	0	0	0	0	0	0	0	0	0	0	0	0	0	0	0	0	0	0	0
38	d69543d222f9819db2b88d838ce0d6af	CCCCACGCTTTCGCGCCTCAGCGTCAGTTGTGAACCAGGTTGCCGCCTTCGCCACCGGTGTTCTTCCAAATATCTACGAATTTCACCTCTACACTTGGAGTTCCACAACCCTCTTTCACACTCTAGCTCATACGTATCAAATGCAGCCCCCAGGTTAAGCCCAGGAATTTCACATCTGACTGTATAAGCCGCCTGCGCGCCCTTTACGCCCAGTCATTCCGAGCAACGCTAG	4434	Unassigned	Commensalibacter sp. ESL0284	96.57	CP046393.1	0	0	106	0	0	0	0	0	0	0	0	0	0	0	198	400	284	0	0	0	0	0	0	0	0	0	0	0	0	0	0	0	0	0	0	0	0	0	0	0	0	0
39	22fc42a5b1cf325cb5f823630fb86cb6	ACCCACGCTTTCGAGCATGAACGTCAGTGTTATCCCAGGAGGCTGCCTTCGCCATCGGTATTCCTCCACATCTCTACGCATTTCACTGCTACACGTGGAATTCTACCTCCCTCTGACACACTCTAGTTAACCAGTTTCAAATGCACGTCCCAAGTTAAGCTCGGGGATTTCACATCTGACTTAATTAACCGTCTGCGCTCGCTTTACGCCCAGTAATTCCGATTAACGCTCG	3884	Unassigned	Snodgrassella alvi wkB2	99.57	NR_121735.2	0	0	0	0	0	0	0	0	0	0	0	0	0	0	0	0	0	0	0	0	0	0	0	0	0	0	0	0	0	0	0	0	0	0	0	0	0	0	0	0	0	0
40	a80d1c50ea4d2038cddc59a94a90cc85	TTGGGCGTAAAGCGAACGCAGGCGGGAGAATAAGTCAGCTGTGAAAGCCCCCAGCTTAACTGGGGAACTGCAACTGAAACTATTTTTCTTGAGTGCAGAAGAGGAGAGTGGAACTCCATGTGTAGCGGTGGAATGCGTAGATATATGGAAGAACACCAGTGGCGAAGGCGGCTCTCTGGTCTGTAACTGACGC	3694	D_0__Bacteria;D_1__Firmicutes;D_2__Bacilli;D_3__Lactobacillales;D_4__Lactobacillaceae;D_5__Lactobacillus	Lactobacillus helsingborgensis	99.57	NR_126253.1	0	0	0	0	0	0	0	29	231	0	0	56	0	21	44	122	73	21	25	0	0	54	54	84	163	0	36	0	0	0	0	60	0	249	18	126	0	0	0	13	0	18
41	fb8aeceb0e4160c5738d441878db9212	TTGGGCGTAAAGAGCTCGTAGGCGGTTCGTCGCGTCTGGTGTGAAAGTCCATCGCTTAACGGTGGATCTGCGCCGGGTACGGGCGGACTGGAGTGCGGTAGGGGAGACTGGAATTCCCGGTGTAACGGTGGAATGTGTAGATATCGGGAAGAACACCAATGGCGAAGGCAGGTCTCTGGGCCGTTACTGACGC	3414	D_0__Bacteria;D_1__Actinobacteria;D_2__Actinobacteria;D_3__Bifidobacteriales;D_4__Bifidobacteriaceae;D_5__Bifidobacterium	Bifidobacterium coryneforme	100	NR_115978.1	85	64	0	56	74	29	0	0	141	152	54	58	0	0	34	38	150	0	0	3	19	59	58	0	0	27	43	0	21	22	19	0	0	144	86	0	41	53	101	0	0	16
42	1ff9d54a16f4e77741e1179607c2870c	CTGGGCGTAAAGGGCGCGCAGGCGGTTTGGACAGTCAGATGTGAAATTCCCGGGCTTAACCTGGGGGCTGCATTTGATACGTTCAGACTAGAGTGTGAAAGAGGGTTGTGGAACTCCAAGTGTAGAGGTGAAATTCGTAGATATTTGGAAGAACACCGGTGGCGAAGGCGGCGACCTGGTTCACAACTGACGC	3288	D_0__Bacteria;D_1__Proteobacteria;D_2__Alphaproteobacteria;D_3__Acetobacterales;D_4__Acetobacteraceae;D_5__Commensalibacter;D_6__uncultured Gluconacetobacter sp.	Commensalibacter sp. ESL0284	100	CP046393.1	0	0	72	0	227	0	0	0	38	0	0	0	0	0	0	0	0	0	0	0	13	0	0	0	0	0	0	199	0	0	14	0	0	0	0	0	0	16	7	6	0	506
43	dd2fbefcffba035e66994a7972542f80	CTGGGCGTAAAGCGAGCGCAGACGGTTAATTAAGTCAGATGTGAAATCCCCGAGCTTAACTTGGGACGTGCATTTGAAACTGGTTAACTAGAGTGTGTCAGAGGGAGGTAGAATTCCACGTGTAGCAGTGAAATGCGTAGAGATGTGGAGGAATACCGATGGCGAAGGCAGCCTCCTGGGATAACACTGACGT	3257	D_0__Bacteria;D_1__Proteobacteria;D_2__Gammaproteobacteria;D_3__Betaproteobacteriales;D_4__Neisseriaceae;D_5__Snodgrassella	Snodgrassella alvi wkB2	99.48	NR_121735.2	0	0	0	0	0	0	0	0	0	0	0	0	0	0	0	0	0	0	0	0	0	0	0	0	0	0	0	0	0	0	0	0	0	0	0	0	0	0	0	0	0	0
44	b33ae6d85fbe270ad89aafdc907bd858	CCCCACGCTTTCGCTCCTCAGCGTCAGTAACGGCCCAGAGACCTGCCTTCGCCATTGGTGTTCTTCCCGATATCTACACATTCCACCGTTACACCGGGAATTCCAGTCTCCCCTACCGCACTCCAGTCCGCCCGTACCCGGCGCAGATCCACCGTTAAGCGATGGACTTTCACACCAGACGCGACGAACCGCCTACGAGCTCTTTACGCCCAATAATTCCGGATAACGCTTG	3184	Unassigned	Bifidobacterium coryneforme	100	NR_115978.1	104	45	0	41	69	22	0	0	131	121	52	50	0	0	0	41	152	0	0	0	0	58	50	0	0	16	36	0	0	23	0	0	0	195	87	0	40	45	98	0	0	27
45	98d8f82c0ffc50c93d32f15e7173f154	TTGGGCGTAAAGGGAGCGCAGGCGGTCTTTTAAGTCTGAATGTGAAAGCCCTCAGCTTAACTGAGGAAGAGCATCGGAAACTGAAAGACTTGAGTGCAGAAGAGGAGAGTGGAACTCCATGTGTAGCGGTGAAATGCGTAGATATATGGAAGAACACCAGTGGCGAAGGCGGCTCTCTGGTCTGTTACTGACGC	3140	D_0__Bacteria;D_1__Firmicutes;D_2__Bacilli;D_3__Lactobacillales;D_4__Lactobacillaceae;D_5__Lactobacillus	Lactobacillus mellis	99.48	NR_126249.1	10	0	0	0	0	0	92	46	0	0	0	0	0	119	398	0	16	0	0	0	0	24	0	31	72	0	365	0	0	33	0	42	0	161	90	66	0	14	0	0	0	0
46	2c4e0769b90edaa9c9750e66ee54b4ce	CCCCACGCTTTCGCGCCTCAGCGTCAGTTGTGAACCAGGTCGCCGCCTTCGCCACCGGTGTTCTTCCAAATATCTACGAATTTCACCTCTACACTTGGAGTTCCACAACCCTCTTTCACACTCTAGTCTGAACGTATCAAATGCAGCCCCCAGGTTAAGCCCGGGAATTTCACATCTGACTGTCCAAACCGCCTGCGCGCCCTTTACGCCCAGTCATTCCGAGCAACGCTAG	3140	Unassigned	Commensalibacter sp. ESL0284	100	CP046393.1	0	0	61	0	241	0	0	0	52	0	0	0	0	0	0	0	0	0	0	0	15	0	0	0	0	0	0	167	0	0	0	0	0	0	0	0	0	0	0	0	0	639
47	9cd82104927af754bd5f8a8989b35191	AAAGCGAAATAATTAATCTTTTAGCTTTAAAAAAGGTAAGTTAAGTAACTTACCTTTTTACTATCTGAACTATCTCTTTTATCCATTAATTTTATTTCTGAGAGTCTTATTTTGTCGAAAATTTACTATATTTATGCCGTAATGAACGCAGGTAAATCAACCGAGTTACTACAAATTGACCACAATTATTTAAGTAATAATATGCAAACTTTACTGC	2530	Unassigned	Gilliamella apicola strain wkB1	96.31	CP007445.1	0	0	0	0	0	0	0	15	0	0	0	630	9	22	16	10	14	0	0	0	0	19	0	24	0	0	0	0	0	0	0	12	320	40	35	0	0	92	0	0	0	34
48	ce5630b016eab92bf67447663a834eec	GCAGTAAAGTTTGCATATTATTACTTAAATAATTGTGGTCAATTTGTAGTAACTCGGTTGATTTACCTGCGTTCATTACGGCATAAATATAGTAAATTTTCGACAAAATAAGACTCTCAGAAATAAAATTAATGGATAAAAGAGATAGTTCAGATAGTAAAAAGGTAAGTTACTTAACTTACCTTTTTTAAAGCTAAAAGATTAATTATTTCGCTTT	2156	D_0__Bacteria	Gilliamella apicola strain wkB1	96.31	CP007445.1	0	0	0	0	0	0	0	11	0	0	0	544	7	11	18	6	12	0	0	0	0	11	0	19	0	0	0	0	0	0	36	6	274	38	26	0	0	64	0	0	0	31
49	5ba9bc2437a5470f61db07d9d3baae2a	CCCCACGCTTTCGCATCTCAGCGTCAGTATCTGTCCAGAAGGCCGCCTTCGCCACCGGTATTCCTCCACATCTCTACGCATTTCACCGCTACACGTGGAATTCCACCTCCCTCTACAGTACTCCAGATGACCAGTTTTAAATGCTATTCTCAGGTTGAGCCCGAGGCTTTCACACCTAACTTAATCATCCGCCTACATGCCCTTTACGCCCAGTCATTCCGATTAACGCTCG	1874	Unassigned	Frischella perrara	99.14	NR_118490.1	0	0	0	0	0	0	0	0	809	1065	0	0	0	0	0	0	0	0	0	0	0	0	0	0	0	0	0	0	0	0	0	0	0	0	0	0	0	0	0	0	0	0
50	d3ae2270ee0be65f563ce4356f90bbd3	CTGGGCGTAAAGGGCATGTAGGCGGATGATTAAGTTAGGTGTGAAAGCCTCGGGCTCAACCTGAGAATAGCATTTAAAACTGGTCATCTGGAGTACTGTAGAGGGAGGTGGAATTCCACGTGTAGCGGTGAAATGCGTAGAGATGTGGAGGAATACCGGTGGCGAAGGCGGCCTTCTGGACAGATACTGACGC	1556	D_0__Bacteria;D_1__Proteobacteria;D_2__Gammaproteobacteria;D_3__Orbales;D_4__Orbaceae	Frischella perrara	98.96	CP009056.1	0	0	0	0	0	0	0	0	637	919	0	0	0	0	0	0	0	0	0	0	0	0	0	0	0	0	0	0	0	0	0	0	0	0	0	0	0	0	0	0	0	0
51	3bd6a9ef578ca2dddb961354a01bb205	CTGGGCGTAAAGGGCGCGTAGGCTGTCTGTACAGTCAGATGTGAAATCCCCGGGCTTAACCTGGGAACTGCATTTGATACGTGCAGACTAGAGTCCGAGAGAGGGTTGTGGAATTCCCAGTGTAGAGGTGAAATTCGTAGATATTGGGAAGAACACCGGTTGCGAAGGCGGCAACCTGGCTCGGAACTGACGC	1383	D_0__Bacteria;D_1__Proteobacteria;D_2__Alphaproteobacteria;D_3__Acetobacterales;D_4__Acetobacteraceae;D_5__Bombella	Bombella apis	100	NR_157653.1	0	0	47	0	0	0	24	0	0	0	0	0	0	13	0	0	0	269	12	27	0	0	0	0	78	0	0	0	6	0	0	10	36	0	0	0	0	0	5	0	0	0
52	cd7acf24ce90acefcbccf52d100eef4b	CCCCACGCTTTCGCATCTCAGCGTCAGTATCTGTCCAGAAGGCCGCCTTCGCCACCGGTATTCCTCCACATCTCTACGCATTTCACCGCTACACGTGGAATTCTACCTCCCTCTACAGTACTCCAGATGACCAGTTTTAAATGCTATTCTCAGGTTGAGCCCGAGGCTTTCACATCTAACTTAATCATCCGCCTACATGCCCTTTACGCCCAGTCATTCCGATTAACGCTCG	1230	Unassigned	Frischella perrara	99.14	NR_118490.1	0	0	0	0	0	0	0	0	0	0	0	0	0	0	0	0	0	0	0	0	0	0	0	0	0	0	0	0	0	0	1222	0	0	0	0	0	0	0	0	0	0	0
53	0018e10161909df645b3e2ab3f024349	CCCCACGCTTTCGCGCCTCAGCGTCAGTTCCGAGCCAGGTTGCCGCCTTCGCAACCGGTGTTCTTCCCAATATCTACGAATTTCACCTCTACACTGGGAATTCCACAACCCTCTCTCGGACTCTAGTCTGCACGTATCAAATGCAGTTCCCAGGTTAAGCCCGGGGATTTCACATCTGACTGTACAGACAGCCTACGCGCCCTTTACGCCCAGTCATTCCGAGCAACGCTAG	1093	Unassigned	Bombella apis	100	NR_157653.1	0	0	53	0	0	0	29	0	0	0	0	0	0	0	0	0	0	218	5	0	0	0	0	0	96	0	0	0	0	0	0	11	31	0	0	0	0	0	6	0	0	0
54	951a8f8b73bf148036cf8cdd26976797	CTGGGCGTAAAGGGCATGTAGGCGGATGATTAAGTTAGATGTGAAAGCCTCGGGCTCAACCTGAGAATAGCATTTAAAACTGGTCATCTGGAGTACTGTAGAGGGAGGTAGAATTCCACGTGTAGCGGTGAAATGCGTAGAGATGTGGAGGAATACCGGTGGCGAAGGCGGCCTTCTGGACAGATACTGACGC	1091	D_0__Bacteria;D_1__Proteobacteria;D_2__Gammaproteobacteria;D_3__Orbales;D_4__Orbaceae	Frischella perrara	98.96	NR_118490.1	0	0	0	0	0	0	0	0	0	0	0	0	0	0	0	0	0	0	0	0	0	0	0	0	0	0	0	0	0	0	1078	0	0	0	0	0	0	0	0	0	0	0
55	49a24fa842fe353564b551e966cfe487	CTGGGCGTAAAGGGCATGTAGGCGGATAATTAAGTTAGGTGTGAAAGCCCTGGGCTCAACCTAGGAATTGCACTTAAAACTGGTTAACTAGAGTATTGTAGAGGAAGGTAGAATTCCACGTGTAGCGGTGAAATGCGTAGAGATGTGGAGGAATACCGGTGGCGAAGGCGGCCTTCTGGACAAATACTGACGC	1083	D_0__Bacteria;D_1__Proteobacteria;D_2__Gammaproteobacteria;D_3__Orbales;D_4__Orbaceae;D_5__Gilliamella	Gilliamella apicola strain wkB1	99.48	NR_121727.1	0	0	61	0	0	0	0	0	0	0	0	0	0	0	0	0	0	0	0	0	0	0	0	0	0	0	0	0	0	0	0	0	0	0	0	0	0	0	0	0	0	0
56	6aa935e0438c99843e02e719b16ebe3d	CCCCACGCTTTCGCATCTCAGCGTCAGTATCTGTCCAGAAGGCCGCCTTCGCCACCGGTATTCCTCCACATCTCTACGCATTTCACCGCTACACGTGGAATTCCACCTTCCTCTACAATACTCTAGTTAACCAGTTTTAAGTGCAATTCCTAGGTTGAGCCCAGGGCTTTCACACCTAACTTAATTATCCGCCTACATGCCCTTTACGCCCAGTCATTCCGATTAACGCTCG	1057	D_0__Bacteria	Gilliamella apicola strain wkB1	99.57	NR_121727.1	0	0	0	0	0	0	0	0	0	0	0	0	0	0	0	0	0	0	0	0	0	0	0	0	0	0	0	0	0	0	0	0	0	0	0	0	0	0	0	0	0	0
57	c313a0db70fceb7c2c4f5772b1048965	CTGGGCGTAAAGGGCGCGTAGGCTGTTTGTACAGTCAGATGTGAAATCCCCGGGCTTAACCTGGGAACTGCATTTGATACGTACAGACTAGAGTCCGAGAGAGGGTTGTGGAATTCCCAGTGTAGAGGTGAAATTCGTAGATATTGGGAAGAACACCGGTTGCGAAGGCGGCAACCTGGCTCGGTACTGACGC	1019	D_0__Bacteria;D_1__Proteobacteria;D_2__Alphaproteobacteria;D_3__Acetobacterales;D_4__Acetobacteraceae;D_5__Bombella	Bombella apis	98.45	NR_157653.1	0	0	0	0	24	0	0	0	0	0	22	0	0	0	0	0	0	0	0	0	0	22	57	0	0	111	0	0	0	0	0	0	0	0	8	0	0	45	0	0	0	0
58	3095c2e9517421ab6063b1ff19931218	ACCCATGCTTTCGAGCCTCAGCGTCAGTGACAGACCAGAGAGCCGCCTTCGCCACTGGTGTTCTTCCATATATCTACGCATTTCACCGCTACACATGGAGTTCCACTCTCCTCTTCTGCACTCAAGTTAAACAGTTTCCGTTGCAATTCCTCAGTTGAGCTGAGGGCTTTCACATCCCAGACTTATTTAACCGCCTGCGCTCCCTTTACGCCCAATAAATCCGGACAACGCTTG	951	Unassigned	Lactobacillus mellifer	100	NR_126248.1	0	0	17	0	0	0	0	28	92	0	0	6	0	30	0	0	10	0	24	0	0	17	36	0	15	0	0	0	0	0	0	54	32	22	0	24	0	0	0	0	0	12
59	75249f1dc5be19254e37b8bfd0000642	ACCCACGCTTTCGAGCATGAACGTCAGTGTTATCCCAGGAGGCTGCCTTCGCCATCGGTATTCCTCCACATCTCTACGCATTTCACTGCTACACGTGGAATTCTACCCCCCTCTGACACACTCTAGTTAACCAGTTTCAAATGCACGTCCCAAGTTGAGCTCGGGGATTTCACATCTGACTTAATTAACCGTCTGCGCTCGCTTTACGCCCAGTAATTCCGATTAACGCTCG	944	Unassigned	Snodgrassella alvi wkB2	99.57	NR_121735.2	0	0	0	0	0	0	0	0	0	0	0	0	0	0	0	0	0	0	0	0	0	0	0	0	0	0	0	0	0	0	0	944	0	0	0	0	0	0	0	0	0	0
60	b053e7fb2b1b9f74f6ffba629c0c2ff5	CTGGGCGTAAAGGGCATGTAGGCGGATAATTAAGTTAGGTGTGAAAGCCCTGGGCTCAACCTAGGAATTGCACTTAAAACTGGTTAACTAGAGTATTGTAGAGGAAGGTGGAATTCCACGTGTAGCGGTGAAATGCGTAGAGATGTGGAGGAATACCGGTGGCGAAGGCGGCCTTCTGGACAGATACTGACGC	938	D_0__Bacteria;D_1__Proteobacteria;D_2__Gammaproteobacteria;D_3__Orbales;D_4__Orbaceae;D_5__Gilliamella	Gilliamella apicola strain wkB1	99.48	NR_121727.1	0	0	0	0	0	0	0	0	0	0	0	0	0	0	0	0	0	0	0	0	0	0	0	0	0	0	0	0	0	0	0	0	0	0	0	0	0	0	0	0	0	0
61	b27f0b97cebcfef8339334fcf18ca163	CTGGGCGTAAAGCGAGCGCAGACGGTTAATTAAGTCAGATGTGAAATCCCCGAGCTCAACTTGGGACGTGCATTTGAAACTGGTTAACTAGAGTGTGTCAGAGGGGGGTAGAATTCCACGTGTAGCAGTGAAATGCGTAGAGATGTGGAGGAATACCGATGGCGAAGGCAGCCTCCTGGGATAACACTGACGT	915	D_0__Bacteria;D_1__Proteobacteria;D_2__Gammaproteobacteria;D_3__Betaproteobacteriales;D_4__Neisseriaceae;D_5__Snodgrassella	Snodgrassella alvi wkB2	99.48	NR_121735.2	0	0	0	0	0	0	0	0	0	0	0	0	0	0	0	0	0	0	0	0	0	0	0	0	0	0	0	0	0	0	0	915	0	0	0	0	0	0	0	0	0	0
62	e9611d20eeaee24b477ff99c19c91bb1	TAGATAAAGCTTCTGCCACAATTAACCCTAAACAAAAGGTCGGATTAGTTGGAAAAAATGGTAGCGGAAAATCTACTTTATTTTCACTTATTAAAGGTGAAATCGAAGCGGATGCAGGTACATTAACTTTTCCTAGCCAATGGCAACTGG	867	Unassigned	Gilliamella apicola strain wkB1	94.59	CP007445.1	0	0	16	5	0	0	0	0	0	0	0	102	36	0	0	0	34	0	0	6	11	0	0	15	0	0	0	7	7	0	0	18	40	0	7	0	0	62	5	23	0	12
63	d45f0eba070ab3eafa4f4813269c55cd	CTGGGCGTAAAGGGCATGTAGGCGGATGATTAAGTTAGGTGTGAAAGCCTCGGGCTTAACCTGAGAATAGCATTTAAAACTGGTCATCTGGAGTACTGTAGAGGGAGGTAGAATTCCACGTGTAGCGGTGAAATGCGTAGAGATGTGGAGGAATACCGGTGGCGAAGGCGGCCTTCTGGACAGATACTGACGC	865	D_0__Bacteria;D_1__Proteobacteria;D_2__Gammaproteobacteria;D_3__Orbales;D_4__Orbaceae	Frischella perrara	98.96	NR_118490.1	0	0	0	0	0	0	0	0	0	0	0	0	0	0	0	0	0	0	0	0	0	0	0	0	0	0	0	0	0	0	0	0	0	0	0	0	0	0	0	0	0	0
64	38d20cde3d45186058eefaed16f0bf00	CCCCACGCTTTCGCATCTCAGCGTCAGTATCTGTCCAGAAGGCCGCCTTCGCCACCGGTATTCCTCCACATCTCTACGCATTTCACCGCTACACGTGGAATTCTACCTCCCTCTACAGTACTCCAGATGACCAGTTTTAAATGCTATTCTCAGGTTAAGCCCGAGGCTTTCACACCTAACTTAATCATCCGCCTACATGCCCTTTACGCCCAGTCATTCCGATTAACGCTCG	856	Unassigned	Frischella perrara	99.14	NR_118490.1	0	0	0	0	0	0	0	0	0	0	0	0	0	0	0	0	0	0	0	0	0	0	0	0	0	0	0	0	0	0	0	0	0	0	0	0	0	0	0	0	0	0
65	c330b58005e0c491869dd1cf25784b6d	TTGGGCGTAAAGGGAGCGCAGGCGGTTAAATAAGTCTGGGATGTGAAAGCCCTCAGCTCAACTGAGGAATTGCAACGGAAACTGTTTAACTTGAGTGCAGAAGAGGAGAGTGGAACTCCATGTGTAGCGGTGAAATGCGTAGATATATGGAAGAACACCAGTGGCGAAGGCGGCTCTCTGGTCTGTCACTGACGC	843	D_0__Bacteria;D_1__Firmicutes;D_2__Bacilli;D_3__Lactobacillales;D_4__Lactobacillaceae;D_5__Lactobacillus	Lactobacillus mellifer	100	NR_126248.1	0	0	19	0	0	5	30	16	45	0	0	11	8	28	7	0	8	5	18	0	0	13	18	0	5	0	0	0	0	0	19	40	21	12	0	19	9	6	0	0	0	6
66	2a98be9cfecb8571dcc76cfb3dfb3a71	CCCCACGCTTTCGCGCCTCAGCGTCAGTACCGAGCCAGGTTGCCGCCTTCGCAACCGGTGTTCTTCCCAATATCTACGAATTTCACCTCTACACTGGGAATTCCACAACCCTCTCTCGGACTCTAGTCTGTACGTATCAAATGCAGTTCCCAGGTTAAGCCCGGGGATTTCACATCTGACTGTACAAACAGCCTACGCGCCCTTTACGCCCAGTCATTCCGAGCAACGCTAG	840	D_0__Bacteria	Bombella apis	98.71	NR_157653.1	0	0	0	0	29	0	0	0	0	0	0	0	0	0	0	0	0	0	0	0	0	23	51	0	0	105	0	0	0	0	0	0	0	0	0	0	0	0	0	0	0	0
67	6ab07c637c34c6442193d6ac660c5c22	CCAGTTGCCATTGGCTAGGAAAAGTTAATGTACCTGCATCCGCTTCGATTTCACCTTTAATAAGTGAAAATAAAGTAGATTTTCCGCTACCATTTTTTCCAACTAATCCGACCTTTTGTTTAGGGTTAATTGTGGCAGAAGCTTTATCTA	827	Unassigned	Gilliamella apicola strain wkB1	94.59	CP007445.1	0	0	16	0	0	0	0	0	0	0	0	91	37	0	6	0	41	0	0	7	10	0	0	12	0	0	0	0	0	0	0	0	44	0	12	0	0	47	15	34	0	0
68	53f1079fd30280289d63f8b4ed4074c2	CCCCACGCTTTCGCATCTCAGCGTCAGTATCTGTCCAGAAGGCCGCCTTCGCCACCGGTATTCCTCCACATCTCTACGCATTTCACCGCTACACGTGGAATTCTACCTTCCTCTACAATACTCTAGTTAACCAGTTTTAAGTGCAATTCCTAGGTTGAGCCTAGGGCTTTCACACCTAACTTAATTATCCGCCTACATGCCCTTTACGCCCAGTCATTCCGATTAACGCTCG	822	D_0__Bacteria	Gilliamella apicola strain wkB1	99.48	NR_121727.1	0	0	0	0	0	0	0	0	0	0	0	0	0	0	0	0	0	0	0	0	0	0	0	0	0	0	208	0	0	0	199	0	0	209	206	0	0	0	0	0	0	0
69	58adac1218da8656532b48b36daebe3d	CTGGGCGTAAAGGGCGCGCAGGCGGCTTATACAGTCAGATGTGAAATTCCTGGGCTTAACCTGGGGGCTGCATTTGATACGTATGAGCTAGAGTGTGAAAGAGGGTTGTGGAACTCCAAGTGTAGAGGTGAAATTCGTAGATATTTGGAAGAACACCGGTGGCGAAGGCGGCAACCTGGTTCATAACTGACGC	804	D_0__Bacteria;D_1__Proteobacteria;D_2__Alphaproteobacteria;D_3__Acetobacterales;D_4__Acetobacteraceae;D_5__Commensalibacter	Commensalibacter sp. ESL0284	95.36	CP046393.1	0	0	0	0	0	0	0	0	73	118	0	0	0	0	0	0	0	0	0	0	0	140	0	0	0	0	0	0	142	0	0	0	0	0	0	0	0	0	51	110	0	54
70	8eec66f477eed6036a914af70b1ccf0e	CTGGGCGTAAAGGGCATGTAGGCGGATAATTAAGTTAGGTGTGAAAGCCCTAGGCTCAACCTAGGAATTGCACTTAAAACTGGTTAACTAGAGTATTGTAGAGGAAGGTAGAATTCCACGTGTAGCGGTGAAATGCGTAGAGATGTGGAGGAATACCGGTGGCGAAGGCGGCCTTCTGGACAGATACTGACGC	775	D_0__Bacteria;D_1__Proteobacteria;D_2__Gammaproteobacteria;D_3__Orbales;D_4__Orbaceae;D_5__Gilliamella	Gilliamella apicola strain wkB1	99.48	NR_121727.1	0	0	0	0	0	0	0	43	0	0	0	0	0	0	0	0	0	0	0	0	0	0	0	0	0	0	209	0	0	0	194	0	0	136	193	0	0	0	0	0	0	0
71	c90d3d093076b0aca25c353b85796337	CCCCACGCTTTCGCGCCTCAGCGTCAGTTATGAACCAGGTTGCCGCCTTCGCCACCGGTGTTCTTCCAAATATCTACGAATTTCACCTCTACACTTGGAGTTCCACAACCCTCTTTCACACTCTAGCTCATACGTATCAAATGCAGCCCCCAGGTTAAGCCCAGGAATTTCACATCTGACTGTATAAGCCGCCTGCGCGCCCTTTACGCCCAGTCATTCCGAGCAACGCTAG	775	Unassigned	Commensalibacter sp. ESL0284	96.14	CP046393.1	0	0	0	0	0	0	0	0	66	110	0	0	0	0	0	0	0	0	0	0	0	113	0	0	0	0	0	0	165	0	0	0	0	0	0	0	0	0	47	83	0	68
72	205bad130790b144187e73bc457c0531	CCCCACGCTTTCGCATCTCAGCGTCAGTATTTGTCCAGAAGGCCGCCTTCGCCACCGGTATTCCTCCACATCTCTACGCATTTCACCGCTACACGTGGAATTCTACCTTCCTCTACAATACTCTAGTTAACCAGTTTTAAGTGCAATTCCTAGGTTGAGCCCAGGGCTTTCACACCTAACTTAATTATCCGCCTACATGCCCTTTACGCCCAGTCATTCCGATTAACGCTCG	772	D_0__Bacteria	Gilliamella apicola strain wkB1	99.57	NR_121727.1	0	0	57	0	0	0	0	0	0	0	0	0	0	0	0	0	0	0	0	0	0	0	0	0	0	0	0	0	0	0	0	0	0	0	0	0	0	0	0	0	0	0
73	e0b249b8b66b6c7fa3d3e5bb48e6e11e	TTGGGCGTAAAGGGAGCGCAGGCGGTCTAATAAGTCTGATGTGAAAGGTCATAGCTCAACTATGGACGTGCATCAGAAACTGTAAGACTTGAGTGCTAGAGAGGTCAGTGGAACTCCATGTGTAGCGGTGAAATGCGTAGATATATGGAAGAACATCAGTGGCGAAGGCGGCTGACTGGCTAGTAACTGACGC	736	D_0__Bacteria;D_1__Firmicutes;D_2__Bacilli;D_3__Lactobacillales;D_4__Lactobacillaceae;D_5__Lactobacillus;D_6__uncultured Firmicutes bacterium	Lactobacillus oligofermentans	89.23	NR_043148.1	0	0	13	0	0	0	0	40	0	0	19	0	0	0	0	0	0	15	22	6	6	0	0	0	3	10	51	17	0	0	0	0	13	0	0	0	23	105	0	35	8	0
74	544239f680c5c0c18bd3f27b7c73c1a0	ACCCACGCTTTCGAGCCTCAGCGTCAGTTACTAGCCAGTCAGCCGCCTTCGCCACTGATGTTCTTCCATATATCTACGCATTTCACCGCTACACATGGAGTTCCACTGACCTCTCTAGCACTCAAGTCTTACAGTTTCTGATGCACGTCCATAGTTGAGCTATGACCTTTCACATCAGACTTATTAGACCGCCTGCGCTCCCTTTACGCCCAATAATTCCGGACAACGCTCG	730	Unassigned	Lactobacillus oligofermentans	89.66	NR_043148.1	0	0	11	0	0	0	0	25	4	0	13	0	0	0	0	0	0	22	14	6	9	0	0	0	4	11	46	19	4	8	0	0	0	0	0	0	26	122	0	33	9	0
75	0f0292879bc54f2d7e12cb44940001e7	CCCCACGCTTTCGCATCTCAGCGTCAGTATCTGTCCAGAAGGCCGCCTTCGCCACCGGTATTCCTCCACATCTCTACGCATTTCACCGCTACACGTGGAATTCTACCTCCCTCTACAGTACTCCAGATGACCAGTTTTAAATGCTATTCTCAGGTTGAGCCCAAGGCTTTCACACCTAACTTAATCATCCGCCTACATGCCCTTTACGCCCAGTCATTCCGATTAACGCTCG	725	Unassigned	Frischella perrara	99.14	NR_118490.1	0	0	0	0	0	0	0	0	0	0	0	0	0	0	0	0	0	0	0	0	0	0	0	0	0	378	0	0	0	0	0	0	0	0	0	0	0	0	0	0	0	0
76	56aa5a2dca9de4af4ad41b09057fca26	ACCCACGCTTTCGAGCTTGAACGTCAGTGTTATCCCAGGAGGCTGCCTTCGCCATCGGTATTCCTCCACATCTCTACGCATTTCACTGCTACACGTGGAATTCTACCTCCCTCTGACACACTCTAGTTAACCAGTTTCAAATGCACGTCCCAAGTTGAGCTCGGGGATTTCACATCTGACTTAATTAACCGTCTGCGCTCGCTTTACGCCCAGTAATTCCGATTAACGCTCG	686	Unassigned	Snodgrassella alvi wkB2	99.57	NR_121735.2	0	0	0	0	0	0	0	0	0	0	0	0	0	0	0	0	0	0	0	0	0	0	0	0	0	0	0	0	0	0	0	0	0	0	0	0	0	0	0	0	0	0
77	85b648bc3bfd8e0b77325abefc1b64ce	CCCCACGCTTTCGCATCTCAGCGTCAGTATCTGTCCAGAAGGCCGCCTTCGCCACCGGTATTCCTCCACATCTCTACGCATTTCACCGCTACACGTGGAATTCTACCTCCCTCTACAGTACTCCAGATGACCAGTTTTAAATGCTATTCTCAGGTTGAGCCCGAGGCTTTCACACCTAACTTAATCACCCGCCTACATGCCCTTTACGCCCAGTCATTCCGATTAACGCTCG	678	Unassigned	Frischella perrara	99.14	NR_118490.1	0	678	0	0	0	0	0	0	0	0	0	0	0	0	0	0	0	0	0	0	0	0	0	0	0	0	0	0	0	0	0	0	0	0	0	0	0	0	0	0	0	0
78	14f7e9645d90e1c8f44f85c9c7bcaee7	CTGGGCGTAAAGGGCATGTAGGCGGGTGATTAAGTTAGGTGTGAAAGCCTCGGGCTCAACCTGAGAATAGCATTTAAAACTGGTCATCTGGAGTACTGTAGAGGGAGGTAGAATTCCACGTGTAGCGGTGAAATGCGTAGAGATGTGGAGGAATACCGGTGGCGAAGGCGGCCTTCTGGACAGATACTGACGC	670	D_0__Bacteria;D_1__Proteobacteria;D_2__Gammaproteobacteria;D_3__Orbales;D_4__Orbaceae	Frischella perrara	98.96	NR_118490.1	0	670	0	0	0	0	0	0	0	0	0	0	0	0	0	0	0	0	0	0	0	0	0	0	0	0	0	0	0	0	0	0	0	0	0	0	0	0	0	0	0	0
79	a116ca69fc3043d56a31d38132c84e0d	CTGGGCGTAAAGGGCATGTAGGCGGATGATTAAGTTAGGTGTGAAAGCCTTGGGCTCAACCTGAGAATAGCATTTAAAACTGGTCATCTGGAGTACTGTAGAGGGAGGTAGAATTCCACGTGTAGCGGTGAAATGCGTAGAGATGTGGAGGAATACCGGTGGCGAAGGCGGCCTTCTGGACAGATACTGACGC	648	D_0__Bacteria;D_1__Proteobacteria;D_2__Gammaproteobacteria;D_3__Orbales;D_4__Orbaceae	Frischella perrara	98.96	NR_118490.1	0	0	0	0	0	0	0	0	0	0	0	0	0	0	0	0	0	0	0	0	0	0	0	0	0	331	0	0	0	0	0	0	0	0	0	0	0	0	0	0	0	0
80	4358c90f688d8ffb5b7b696606c16133	CCCCACGCTTTCGCATCTCAGCGTCAGTATCTGTCCAGAAGGCCGCCTTCGCCACCGGTATTCCTCCACATCTCTACGCATTTCACCGCTACACATGGAATTCTACCTTCCTCTACAATACTCTAGTTAACCAGTTTTAAGTGCAATTCCTAGGTTGAGCCCAGGGCTTTCACACCTAACTTAATTATCCGCCTACATGCCCTTTACGCCCAGTCATTCCGATTAACGCTCG	577	Unassigned	Gilliamella apicola strain wkB1	99.57	NR_149810.1	0	0	0	0	0	0	0	0	0	0	0	0	0	0	0	0	0	0	0	0	0	0	0	0	0	0	0	0	0	0	0	0	0	0	0	0	0	0	0	0	0	0
81	df5b25a15e59f827a5a34d2f6057326f	ACCCATGCTTTCGAGCCTCAGCGTCAGTAACAGACCAGAAAGCCGCCTTCGCCACTGGTGTTCTTCCATATATCTACGCATTTCACCGCTACACATGGAGTTCCACTTTCCTCTTCTGTACTCAAGTTTTATAGTTTCCACTGCACTTCCTCAGTTGAGCTGAGGGCTTTCACAGCAGACTTACAAAACCGCCTGCGCTCGCTTTACGCCCAATAAATCCGGACAACGCTTG	548	Unassigned	Lactobacillus apinorum	99.57	NR_126247.1	0	0	0	0	0	0	0	0	0	0	0	0	0	0	0	0	0	0	0	0	0	0	0	0	0	0	0	0	0	0	0	0	0	0	0	0	0	0	0	0	0	0
82	86a5a07a96835aee63c0de65725f0d23	CCCCACGCTTTCGCATCTCAGCGTCAGTATCTGTCCAGAAGGCCGCCTTCGCCACCGGTATTCCTCCACATCTCTACGCATTTCACCGCTACACGTGGAATTCTACCTTCCTCTACAATACTCTAGTTAACCAGTTTTAGGTGCAATTCCTAGGTTGAGCCCAGGGCTTTCACACCTAACTTAATTATCCGCCTACATGCCCTTTACGCCCAGTCATTCCGATTAACGCTCG	535	Unassigned	Gilliamella apicola strain wkB1	99.57	NR_121727.1	0	0	0	0	0	0	0	0	0	0	0	0	0	0	0	0	0	0	0	0	0	0	0	535	0	0	0	0	0	0	0	0	0	0	0	0	0	0	0	0	0	0
83	89496335de07994a701d35607c4e9686	CTGGGCGTAAAGGGCATGTAGGCGGATAATTAAGTTAGGTGTGAAAGCCCTGGGCTCAACCTAGGAATTGCACTTAAAACTGGTTAACTAGAGTATTGTAGAGGAAGGTAGAATTCCATGTGTAGCGGTGAAATGCGTAGAGATGTGGAGGAATACCGGTGGCGAAGGCGGCCTTCTGGACAGATACTGACGC	509	D_0__Bacteria;D_1__Proteobacteria;D_2__Gammaproteobacteria;D_3__Orbales;D_4__Orbaceae;D_5__Gilliamella	Gilliamella apicola strain wkB1	99.48	NR_121727.1	0	0	0	0	0	0	0	0	0	0	0	0	0	0	0	0	0	0	0	0	0	0	0	0	0	0	0	0	0	0	0	0	0	0	0	0	0	0	0	0	0	0
84	9d65b1ed61f1ce70a9c895e309a0695b	CCCCACGCTTTCGCATCTCAGCGTCAGTATTTGTCCAGAAGGCCGCCTTCGCCACCGGTATTCCTCCACATCTCTACGCATTTCACCGCTACACGTGGAATTCTACCTTCCTCTACAATACTCTAGTTAACCAGTTTTAAGTGCAATTCCTAGGTTGAGCCCAGGGCTTTCACACCTAACTTAATTATCCGCCTACATACCCTTTACGCCCAGTCATTCCGATTAACGCTCG	499	D_0__Bacteria	Gilliamella apicola strain wkB1	99.14	NR_149810.1	0	0	0	0	0	0	0	0	0	0	0	0	0	0	0	0	0	0	0	0	0	0	0	0	0	0	0	0	0	0	0	0	0	0	0	0	0	0	0	0	0	0
85	de9a050e63687fa259a1cad9338183a2	CGAGCGTTAATCGGAATGACTGGGCGTAAAGGGCATGTAGGCGGATAATTAAGTTAGGTGTGAAAGCCCTGGGCTCAACCTAGGAATTGCACTTAAAACTGGTTAACTAGAGTATTGTAGAGGAAGGTAGAATTCCACGTGTAGCGGTGAAATGCGTAGAGATGTGGAGGAATACCGGTGGCGAAGGCGGCCTTCTGGACAGATACTGACGC	433	D_0__Bacteria;D_1__Proteobacteria;D_2__Gammaproteobacteria;D_3__Orbales;D_4__Orbaceae;D_5__Gilliamella;D_6__uncultured gamma proteobacterium	Gilliamella apicola strain wkB1	100	NR_121727.1	6	0	14	9	4	0	15	0	0	0	0	16	0	0	4	0	9	6	0	0	0	0	9	0	0	0	10	0	0	0	10	0	0	10	12	14	0	19	0	18	0	0
86	d4d47239aa74a2cff5a1743d9035293b	TAGATAAAGCTTCTGCCACAATTAACCCTAAACAAAAGGTCGGATTAGTAGGTAAAAATGGTAGTGGCAAATCTACTTTATTTTCTCTCATTAAAGGTGAAATTGAAGCGGATGCTGGTACATTAACTTTTCCTAGCCAATGGCAACTAG	398	Unassigned	Gilliamella apicola strain wkB1	98.67	CP007445.1	0	0	0	0	13	7	48	0	0	0	0	0	0	0	9	6	0	5	0	0	0	10	20	0	13	0	0	0	0	0	0	0	0	24	6	0	6	0	0	16	0	0
87	c886ad8d9d3db86ba724ce54d065b492	TTGGGCGTAAAGCGAGCGCAGGCGGTTTTGTAAGTCTGCTGTGAAAGCCCTCAGCTCAACTGAGGAAGTGCAGTGGAAACTATAAAACTTGAGTACAGAAGAGGAAAGTGGAACTCCATGTGTAGCGGTGAAATGCGTAGATATATGGAAGAACACCAGTGGCGAAGGCGGCTTTCTGGTCTGTTACTGACGC	391	D_0__Bacteria;D_1__Firmicutes;D_2__Bacilli;D_3__Lactobacillales;D_4__Lactobacillaceae;D_5__Lactobacillus	Lactobacillus apinorum	99.48	NR_126247.1	0	0	0	0	0	0	0	0	0	0	0	0	0	0	0	0	0	0	0	0	0	0	0	0	0	0	0	0	0	0	0	0	0	0	0	0	0	0	0	0	0	0
88	56f0f6e1307cff354cb0795d3bf47b59	CTAGTTGCCATTGGCTAGGAAAAGTTAATGTACCAGCATCCGCTTCAATTTCACCTTTAATGAGAGAAAATAAAGTAGATTTGCCACTACCATTTTTACCTACTAATCCGACCTTTTGTTTAGGGTTAATTGTGGCAGAAGCTTTATCTA	378	Unassigned	Gilliamella apicola strain wkB1	98.67	CP007445.1	0	0	8	3	17	4	31	0	0	0	0	0	0	0	0	3	0	6	0	0	0	8	25	0	10	0	0	0	14	0	0	0	4	23	7	0	2	0	0	22	0	6
89	71e70be5b0b759cc2f9661120bd532b2	CTGGGCGTAAAGGGCATGTAGGCGGATAATTAAGTTAGGTGTGAAAGCCCTGGGCTCAACCTAGGAATTGCACCTAAAACTGGTTAACTAGAGTATTGTAGAGGAAGGTAGAATTCCACGTGTAGCGGTGAAATGCGTAGAGATGTGGAGGAATACCGGTGGCGAAGGCGGCCTTCTGGACAGATACTGACGC	352	D_0__Bacteria;D_1__Proteobacteria;D_2__Gammaproteobacteria;D_3__Orbales;D_4__Orbaceae;D_5__Gilliamella	Gilliamella apicola strain wkB1	99.48	NR_121727.1	0	0	0	0	0	0	0	0	0	0	0	0	0	0	0	0	0	0	0	0	0	0	0	352	0	0	0	0	0	0	0	0	0	0	0	0	0	0	0	0	0	0
90	930dbb3d9a351a5eb2a29e43d22013b2	CGAGCGTTAATCGGAATGACTGGGCGTAAAGGGCATGTAGGCGGATGATTAAGTTAGGTGTGAAAGCCTCGGGCTCAACCTGAGAATAGCATTTAAAACTGGTCATCTGGAGTACTGTAGAGGGAGGTAGAATTCCACGTGTAGCGGTGAAATGCGTAGAGATGTGGAGGAATACCGGTGGCGAAGGCGGCCTTCTGGACAGATACTGACGC	322	D_0__Bacteria;D_1__Proteobacteria;D_2__Gammaproteobacteria;D_3__Orbales;D_4__Orbaceae	Frischella perrara	98.96	CP009056.1	13	0	0	0	0	53	0	0	8	0	0	33	0	8	0	0	0	0	16	0	12	0	0	0	0	2	0	0	0	2	22	0	7	0	0	0	0	6	9	11	0	12
91	3ef32cab435ffca675293dcf0d6292d7	CCCCACGCTTTCGCATCTCAGCGTCAGTATCTGTCCAGAAAGCCGCCTTCGCCACCGGTATTCCTCCACATCTCTACGCATTTCACCGCTACACGTGGAATTCTACCTTCCTCTACAATACTCTAGTTAACCAGTTTTAAGTGCAATTCCTAGGTTGAGCCCAGGGCTTTCACACCTAACTTAATTATCCGCCTACATGCCCTTTACGCCCAGTCATTCCGATTAACGCTCG	295	D_0__Bacteria	Gilliamella apicola strain wkB1	99.57	NR_149810.1	0	0	0	0	0	0	0	89	0	0	0	0	0	206	0	0	0	0	0	0	0	0	0	0	0	0	0	0	0	0	0	0	0	0	0	0	0	0	0	0	0	0
92	b22e3f7efb802923ea30730924c2b8c2	CTGGGCGTAAAGGGCATGTAGGCGGATAATTAAGTTAGGTGTGAAAGCCCTGGGCTCAACCTAGGAATTGCACTTAAAACTGGTTAACTAGAGTATTGTAGAGGAAGGTAGAATTCCACGTGTAGCGGTGAAATGCGTAGAGATGTGGAGGAATACCGGTGGCGAAGGCGGCTTTCTGGACAGATACTGACGC	280	D_0__Bacteria;D_1__Proteobacteria;D_2__Gammaproteobacteria;D_3__Orbales;D_4__Orbaceae;D_5__Gilliamella	Gilliamella apicola strain wkB1	99.48	NR_121727.1	0	0	0	0	0	0	0	78	0	0	0	0	0	202	0	0	0	0	0	0	0	0	0	0	0	0	0	0	0	0	0	0	0	0	0	0	0	0	0	0	0	0
93	5f3a9d3cc9317a785ca83a315dbf91d1	CGAGCGTTAATCGGAATTACTGGGCGTAAAGCGAGCGCAGACGGTTAATTAAGTCAGATGTGAAATCCCCGAGCTCAACTTGGGACGTGCATTTGAAACTGGTTAACTAGAGTGTGTCAGAGGGAGGTAGAATTCCACGTGTAGCAGTGAAATGCGTAGAGATGTGGAGGAATACCGATGGCGAAGGCAGCCTCCTGGGATAACACTGACGT	260	D_0__Bacteria;D_1__Proteobacteria;D_2__Gammaproteobacteria;D_3__Betaproteobacteriales;D_4__Neisseriaceae;D_5__Snodgrassella	Snodgrassella alvi wkB2	100	NR_121735.2	0	5	0	0	5	7	0	7	12	0	0	0	0	3	6	0	0	10	6	5	0	4	4	0	0	0	6	0	6	0	7	12	0	0	0	0	7	0	0	0	0	6
94	c121c6c8dc51598afe01e547ca0611ca	CTGGGCGTAAAGCGAGCGCAGACGGTTAATTAAGTCAGATGTGAAATCCCCGAGCTCAACTTGGGACGTGCATTTGAAACTGGTAAACTAGAGTGTGTCAGAGGGAGGTAGAATTCCACGTGTAGCAGTGAAATGCGTAGAGATGTGGAGGAATACCGATGGCGAAGGCAGCCTCCTGGGATAACACTGACGT	256	D_0__Bacteria;D_1__Proteobacteria;D_2__Gammaproteobacteria;D_3__Betaproteobacteriales;D_4__Neisseriaceae;D_5__Snodgrassella	Snodgrassella alvi wkB2	99.48	NR_121735.2	0	0	0	0	0	0	0	0	0	0	0	0	0	0	0	0	0	0	0	0	0	0	0	0	256	0	0	0	0	0	0	0	0	0	0	0	0	0	0	0	0	0
95	d46f4ab6f27542c16f2c534b426ebe15	CGACCACCGAGATCTACACCAGGACGTACACTCTTTCCCTACACGACGCTCTTCCGATCTGGACTACCCGGGTTTCGGGGGTGGGGGCATCATTGGCCGACGCAATTGTTGCTTATCGTGATGAAAATGGCCCGTTTAAAAATCGTAACGGGTTGAAGTCGGTACCGCGGCGGCTGGCACAGATCGGAAGAGCACACGTCTGAACTCCAGTCACCTGAAGCTATCTCGTATGCCGTCTTC	247	Unassigned	Bartonella apis	96.12	CP015820.1	0	0	0	0	0	0	0	0	0	0	0	0	0	0	0	0	0	247	0	0	0	0	0	0	0	0	0	0	0	0	0	0	0	0	0	0	0	0	0	0	0	0
96	aa944f37e7d0381accb7e02c555ac458	ACCCACGCTTTCGAGCATGAACGTCAGTGTTATCCCAGGAGGCTGCCTTCGCCATCGGTATTCCTCCACATCTCTACGCATTTCACTGCTACACGTGGAATTCTACCTCCCTCTGACACACTCTAGTTTACCAGTTTCAAATGCACGTCCCAAGTTGAGCTCGGGGATTTCACATCTGACTTAATTAACCGTCTGCGCTCGCTTTACGCCCAGTAATTCCGATTAACGCTCG	225	Unassigned	Snodgrassella alvi wkB2	99.57	NR_121735.2	0	0	0	0	0	0	0	0	0	0	0	0	0	0	0	0	0	0	0	0	0	0	0	0	225	0	0	0	0	0	0	0	0	0	0	0	0	0	0	0	0	0
97	e346ee9cdaa42bb47401d6335267357a	CTGGGCGTAAAGGGCATGTAGGCGGATGATTAAGTTAGGTGTGAAAGCCTCGGGCTCAACCTGAGAATAGCATTTAAAACTGGTTATCTGGAGTACTGTAGAGGGAGGTAGAATTCCACGTGTAGCGGTGAAATGCGTAGAGATGTGGAGGAATACCGGTGGCGAAGGCGGCCTTCTGGACAGATACTGACGC	206	D_0__Bacteria;D_1__Proteobacteria;D_2__Gammaproteobacteria;D_3__Orbales;D_4__Orbaceae;D_5__Frischella;D_6__uncultured gamma proteobacterium	Frischella perrara	99.48	NR_118490.1	0	0	0	0	0	0	0	0	0	0	0	0	0	0	0	0	0	0	0	0	0	0	0	0	0	0	0	0	0	206	0	0	0	0	0	0	0	0	0	0	0	0
98	5080408d3528595be7c2b27f72fdefeb	CCCCACGCTTTCGCATCTCAGCGTCAGTATCTGTCCAGAAGGCCGCCTTCGCCACCGGTATTCCTCCACATCTCTACGCATTTCACCGCTACACGTGGAATTCTACCTCCCTCTACAGTACTCCAGATAACCAGTTTTAAATGCTATTCTCAGGTTGAGCCCGAGGCTTTCACACCTAACTTAATCATCCGCCTACATGCCCTTTACGCCCAGTCATTCCGATTAACGCTCG	199	Unassigned	Frischella perrara	99.57	NR_118490.1	0	0	0	0	0	0	0	0	0	0	0	0	0	0	0	0	0	0	0	0	0	0	0	0	0	0	0	0	0	199	0	0	0	0	0	0	0	0	0	0	0	0
99	e1569eea1edcee135d2e483142a3a740	CGACCACCGAGATCTACACTATAGCCTACACTCTTTCCCTACACGACGCTCTTCCGATCTGTGCCAGCCGCCGCGGTACAGACTTCAATCCGTTACGATTTTTAAACGGGCCATTTTCATCACGATAAGCAACAATTGCGTCGGCCAATGATGCCCCCACCCCCGAAACCCGGGTAGTCCAGATCGGAAGAGCACACGTCTGAACTCCAGTCACCTGAAGCTATCTCGTATGCCGTCTTCTGCTTGAAAAAAAAAAAAAA	198	Unassigned	Bartonella apis	94.29	CP015625.1	0	0	0	0	0	0	0	0	0	0	0	0	0	0	0	0	0	0	0	0	0	0	0	0	0	0	0	0	0	0	0	0	0	0	0	0	0	0	0	0	0	0
100	76a27d7942b0d22ae19e3ba1adc5f815	CGCCCACCGAGATCTACACTAATCTTAACACTCTTTCCCTACACGACGCTCTTCCGATCTGGACTACCCGGGTTTCGGGGGTGGGGGCATCATTGGCCGACGCAATTGTTGCTTATCGTGATGAAAATGGCCCGTTTAAAAATCGTAACGGATTGAAGTCTGTACCGCGGCGGCTGGCACAGATCGGAAGAGCACACGTCTGAACTCCAGTCACCGCTCATTATCTCGTATGCCGTCTTC	194	Unassigned	Bartonella apis	94.29	CP015625.1	0	0	0	0	0	0	0	0	0	0	0	0	0	0	0	0	0	0	0	0	0	0	0	0	0	0	0	0	0	0	0	0	194	0	0	0	0	0	0	0	0	0
101	ace269c6ff0a2e26ac1ad2f9a1035d58	CGACCACCGAGATCTACACTATAGCCTACACTCTTTCCCTACACGACGCTCTTCCGATCTGGACTACCCGGGTTTCGGGGGTGGGGGCATCATTGGCCGACGCAATTGTTGCTTATCGTGATGAAAATGGCCCGTTTAAAAATCGTAACGGATTGAAGTCTGTACCGCGGCGGCTGGCACAGATCGGAAGAGCACACGTCTGAACTCCAGTCACCTGAAGCTATCTCGTATGCCGTCTTC	192	Unassigned	Bartonella apis	94.29	CP015625.1	0	0	0	0	0	0	0	0	0	0	0	0	0	0	0	0	0	0	0	0	0	0	0	0	0	0	0	0	0	0	0	0	0	0	0	0	0	0	0	0	0	0
102	d95f5e6dca247fdce67ec3ca70fdab2e	AAAGCGAAATAATTAATCTTTTAGTTTTAAAAAAGGTAAGTTAAGTAACTTACCTTTTTACTATCTGAACTATCTCTTTTATCCATTAATTTTATTTCTGAGAGTCTTATTTTGTCGAAAATTTACTATATTTATGCCGTAATGAACGCAGGTAAATCAACCGAGTTACTACAAATTGACCACAATTATTTAAGTAATAATATGCAAACTTTACTGC	188	Unassigned	Gilliamella apicola strain wkB1	95.85	CP007445.1	0	0	0	0	0	155	0	0	0	0	0	0	0	0	0	0	0	0	0	0	0	0	0	0	0	0	0	0	0	0	33	0	0	0	0	0	0	0	0	0	0	0
103	cebd12b194072dc70f527a1967855c84	CCAGTTGCCATTGGCTAGGAAAAGTCAATGTACCTGCATCCGCTTCGATTTCACCTTTAATAAGTGAAAATAAAGTAGATTTTCCGCTACCATTTTTTCCAACTAATCCGACCTTTTGTTTAGGGTTAATTGTGGCAGAAGCTTTATCTA	187	Unassigned	Gilliamella apicola strain wkB1	93.92	CP007445.1	0	48	0	0	0	0	0	0	0	0	0	0	0	0	0	0	0	0	0	0	0	0	0	0	0	0	0	0	0	0	0	0	0	65	0	44	0	0	0	0	0	0
104	8071a31dbb19268b9d26433d78f03edc	TAGATAAAGCTTCTGCCACAATTAACCCTAAACAAAAGGTCGGATTAGTTGGAAAAAATGGTAGCGGAAAATCTACTTTATTTTCACTTATTAAAGGTGAAATCGAAGCGGATGCAGGTACATTGACTTTTCCTAGCCAATGGCAACTGG	183	Unassigned	Gilliamella apicola strain wkB1	93.92	CP007445.1	0	53	0	0	0	0	0	0	0	0	0	0	0	0	0	0	0	0	0	0	0	0	0	0	0	0	0	0	0	0	0	0	0	51	0	36	0	0	0	0	0	0
105	01fcf86a25247b8cdce82e417fb2d18c	CACTCTTTCCCTACACGACGCTCTTCCGATCTGGACTACTGGGGTTTCTAAAGTGGTGCGAGGTTACGAATATCCGACTGATTTGCAAATGACGTTTTCCCGTACCAAACATAAATTATGGCTGGAATATACACCGGAAGTTTTTGATGGGTTTTATTATATTACCGCGGCGGCTGGCACAGATCGGAAGAGCACACGTCTGAACTCCAGTC	181	D_0__Bacteria	Frischella perrara	93.06	CP009056.1	0	0	0	0	0	0	0	0	0	0	0	0	0	0	0	0	0	0	0	0	0	0	0	0	0	0	0	0	0	0	0	0	0	0	0	0	57	0	0	0	0	0
106	5c66422540da4609000b8eb8fbf0c641	GTCGTCGCTCTGGATGGACAGGTGCGTGGCGGGGAAGAAAAAAGGGGAAAAAAAGTAAACGCAGACGTACTAATAAACGGAAGAAATTTCAAAATTCTTACGTAAGCATCGGCCGCGTTTGCGGTGGCGTGCTAATTTCGATAAAAAGTTTATCCTCTGCGCGGATTCCTTTCGAAACACGAGGCAGAGCGAGGCAGAGAGAGGGGAGATGGCTTCTGAACGGGGCTTTGATTCGAAACTCCTCGAG	179	D_0__Bacteria	Bartonella apis	96.12	CP015820.1	0	0	0	0	0	0	151	0	0	0	0	0	0	0	0	0	0	0	0	0	0	0	0	0	0	0	0	0	0	0	0	0	0	0	0	0	0	0	0	0	0	0
107	c203143b6e7f7f49eed89b86f2cc752e	CGACCACCGAGATCTACACTAATCTTAACACTCTTTCCCTACACGACGCTCTTCCGATCTGTGCCAGCCGCCGCGGTACAGACTTCAATCCGTTACGATTTTTAAACGGGCCATTTTCATCACGATAAGCAACAATTGCGTCGGCCAATGATGCCCCCACCCCCGAAACCCGGGTAGTCCAGATCGGAAGAGCACACGTCTGAACTCCAGTCACCTGAAGCTATCTCGTATGCCGTCTTCTGCTTGAAAAAAAAAAAA	155	Unassigned	Bartonella apis	94.29	CP015625.1	0	0	0	0	0	0	0	0	0	0	0	0	0	0	0	0	0	0	0	0	0	0	0	0	0	0	0	0	0	0	0	0	0	0	0	0	155	0	0	0	0	0
108	adaaaa2b606e63f726bad31d3a5026a9	ACCCATGCTTTCGAACCTCAGCGTCAGTTACAGACCAGAGAGCCGCCTTTGCCACTGGTGTTCTTCCATATATCTACGCATTCCACCGCTACACATGGAGTTCCACTCTCCTCTTCTGCACTCAAGAAAAATAGTTTCAGTTGCAGTTCCCCAGTTAAGCTGGGGGCTTTCACAGCTGACTTATTCTCCCGCCTGCGTTCGCTTTACGCCCAATAAATCCGGACAACGCTTG	152	Unassigned	Lactobacillus kullabergensis	99.14	NR_126253.1	0	0	0	0	0	0	0	0	0	0	0	0	0	0	0	0	0	0	0	0	0	0	0	0	0	0	0	0	0	0	0	0	0	152	0	0	0	0	0	0	0	0
109	9009970af2c5a1eec9efc4d726aa72e6	CGACCACCGAGATCTACACTAATCTTAACACTCTTTCCCTACACGACGCTCTTCCGATCTGGACTACCCGGGTTTCGGGGGTGGGGGCATCATTGGCCGACGCAATTGTTGCTTATCGTGATGAAAATGGCCCGTTTAAAAATCGTAACGGATTGAAGTCTGTACCGCGGCGGCTGGCACAGATCGGAAGAGCACACGTCTGAACTCCAGTCACCTGAAGCTATCTCGTATGCCGTCTTC	149	Unassigned	Bartonella apis	94.29	CP015625.1	0	0	0	0	0	0	0	0	0	0	0	0	0	0	0	0	0	0	0	0	0	0	0	0	0	0	0	0	0	0	0	0	0	0	0	0	149	0	0	0	0	0
110	d23f587f77be533b48697a5ab7c920d3	CCAGTTGCCATTGGCTAGGAAAAGTTAATGTACCTGCATCCGCTTCGATTTCACCTTTAATAAGTGAAAATAAAGTAGATTTTCCACTACCATTTTTTCCAACTAATCCGACCTTTTGTTTAGGGTTAATTGTGGCAGAAGCTTTATCTA	145	Unassigned	Gilliamella apicola strain wkB1	95.27	CP007445.1	0	0	0	0	0	0	0	0	0	0	0	0	0	0	0	0	0	0	0	0	0	0	0	0	0	0	0	0	0	0	0	0	0	0	0	0	0	0	0	0	126	0
111	064e105430a68069f46edb5912c82380	ACCCATGCTTTCGAACCTCAGCGTCAGTTACAAACCAGAGAGCCGCCTTCGCCACTGGTGTTCTTCCATATATCTACGCATTTCACCGCTACACATGGAGTTCCACTCTCCTCTTCTGCACTCAAGAAAAACAGTTTCAGTTGCCGTTCCTCGGTTAAGCCGAGGGCTTTCACAGCTGACTTGTTTTCCCGCCTGCGTTCGCTTTACGCCCAATAAATCCGGACAACGCTTG	141	Unassigned	Lactobacillus apis	99.14	NR_125702.1	0	0	0	0	0	0	0	0	0	0	0	0	0	0	0	0	0	0	0	0	0	0	0	0	0	0	0	0	0	0	0	0	0	0	0	0	0	0	0	0	0	0
112	1de72e97fe4cf02703eb38454dc5e560	TAGATAAAGCTTCTGCCACAATTAACCCTAAACAAAAGGTCGGATTAGTTGGAAAAAATGGTAGTGGAAAATCTACTTTATTTTCACTTATTAAAGGTGAAATCGAAGCGGATGCAGGTACATTAACTTTTCCTAGCCAATGGCAACTGG	139	Unassigned	Gilliamella apicola strain wkB1	95.27	CP007445.1	0	0	0	0	0	0	0	0	0	0	0	0	0	0	0	0	0	0	0	0	0	0	0	0	0	0	0	0	0	0	0	0	0	0	0	0	0	0	0	0	106	0
113	bb24c54a5aab329d8e4655407a5263d8	GCAGTAAAGTTTGCATATTATTACTTAAATAATTGTGGTCAATTTGTAGTAACTCGGTTGATTTACCTGCGTTCATTACGGCATAAATATAGTAAATTTTCGACAAAATAAGACTCTCAGAAATAAAATTAATGGATAAAAGAGATAGTTCAGATAGTAAAAAGGTAAGTTACTTAACTTACCTTTTTTAAAACTAAAAGATTAATTATTTCGCTTT	131	Unassigned	Gilliamella apicola strain wkB1	95.85	CP007445.1	0	0	0	0	0	131	0	0	0	0	0	0	0	0	0	0	0	0	0	0	0	0	0	0	0	0	0	0	0	0	0	0	0	0	0	0	0	0	0	0	0	0
114	0ef34683857aceaa2464ddf24d98902e	CGACCACCGAGATCTACACTATAGCCTACACTCTTTCCCTACACGACGCTCTTCCGATCTGTGCCAGCCGCCGCGGTACAGACTTCAATCCGTTACGATTTTTAAACGGGCCATTTTCATCACGATAAGCAACAATTGCGTCGGCCAATGATGTCCCCACCCCCGAAACCCGGGTAGTCCAGATCGGAAGAGCACACGTCTGAACTCCAGTCACTAATGCGCATCTCGTATGCCGTCTTCTGCTTGAAAAAAAAAAAAAA	131	Unassigned	Bartonella apis	93.33	CP015625.1	0	0	0	0	0	0	0	0	0	0	0	0	0	0	0	0	0	0	0	0	0	0	0	0	0	0	0	0	0	0	0	0	0	0	0	0	0	0	0	0	0	0
115	ba2c7323e49ced0971a672703603e0d6	CGACCACCGAGATCTACACCAGGACGTACACTCTTTCCCTACACGACGCTCTTCCGATCTGTGCCAGCCGCCGCGGTACCGACTTCAACCCGTTACGATTTTTAAACGGGCCATTTTCATCACGATAAGCAACAATTGCGTCGGCCAATGATGCCCCCACCCCCGAAACCCGGGTAGTCCAGATCGGAAGAGCACACGTCTGAACTCCAGTCACCTGAAGCTATCTCGTATGCCGTCTTCTGCTTGAAAAAAAAAAAA	130	Unassigned	Bartonella apis	96.12	CP015820.1	0	0	0	0	0	0	0	0	0	0	0	0	0	0	0	0	0	130	0	0	0	0	0	0	0	0	0	0	0	0	0	0	0	0	0	0	0	0	0	0	0	0
116	1e03293a3aca8ebe53e4c5916e012c4d	ACCCATGCTTTCGAGCCTCAGCGTCAGTAACAGACCAGAGAGCCGCCTTCGCCACTGGTGTTCTTCCATATATCTACGCATTTCACCGCTACACATGGAGTTCCACTCTCCTCTTCTGCACTCAAGTCTTTCAGTTTCCGATGCACTTCCTCAGTTAAGCTGAGGGCTTTCACATTCAGACTTAAAAGACCGCCTGCGCTCCCTTTACGCCCAATAAATCCGGACAACGCTTG	130	Unassigned	Lactobacillus mellis	99.14	NR_126249.1	0	0	0	0	0	0	0	0	0	0	0	0	0	0	0	0	0	0	0	0	0	0	0	0	0	0	0	0	0	0	0	0	0	0	0	0	0	0	0	0	0	0
117	b8b84b8e052757686b782ce73dd62dac	CCCCACGCTTTCGCATCTCAGCGTCAGTATCTGTCCAGAAGGCCGCCTTCGCCACCGGTATTCCTCCACATCTCTACGCATTTCACCGCTACACGTGGAATTCTACCTTCCTCTACAATACTCTAGTTAACCAGTTTTAAGTGCAATTCCTAGGTTGAGCCCAGGGCTTTCACACCTAACTTAATTATC	127	D_0__Bacteria	Gilliamella apicola strain wkB1	99.57	NR_149810.1	6	0	0	0	3	0	0	0	0	0	0	0	0	0	0	0	0	0	0	0	0	0	0	0	0	5	0	0	0	0	5	0	0	0	0	4	0	0	0	12	20	0
118	e2c438cbc88a721866c07ca18465f331	AGCGTTAATCGGAATTACTGGGCGTAAAGCGAGCGCAGACGGTTAATTAAGTCAGATGTGAAATCCCCGAGCTCAACTTGGGACGTGCATTTGAAACTGGTTAACTAGAGTGTGTCAGAGGGAGGTAGAATTCCACGTGTAGCAGTGAAATGCGTAGAGATGTGGAGGAATACCGATGGCGAAGGCAGCCTCCTGGGATAACACTGACGT	121	D_0__Bacteria;D_1__Proteobacteria;D_2__Gammaproteobacteria;D_3__Betaproteobacteriales;D_4__Neisseriaceae;D_5__Snodgrassella	Snodgrassella alvi wkB2	100	NR_121735.2	13	0	5	0	0	0	0	0	0	0	2	6	7	0	0	12	0	0	0	0	0	0	0	0	0	0	0	0	0	0	0	0	6	9	9	0	0	5	0	0	0	0
119	1aab024626e5f540627ed39690745bae	CCCCACGCTTTCGCACCTCAGCGTCAGTATCTGTCCAGAAGGCCGCCTTCGCCACCGGTATTCCTCCACATCTCTACGCATTTCACCGCTACACATGGAATTCTACCTTCCTCTACAATACTCTAGATAAACAGTTTTAAATGCAGTTCCTAAGTTAAGCTCAGGGATTTCACATCTAACTTATCTATCCGCCTACATGCCCTTTACGCCCAGTCATTCCGATTAACGCTCG	119	Unassigned	Gilliamella apicola strain wkB1	94.4	NR_121727.1	0	0	0	0	0	0	0	0	0	0	0	0	0	0	0	0	68	0	0	0	0	0	0	0	0	0	0	0	0	0	0	0	0	0	0	51	0	0	0	0	0	0
120	b7c3b6a678cb1e1b3f5b285bfa99a56b	CTGGGCGTAAAGGGCATGTAGGCGGATAGATAAGTTAGATGTGAAATCCCTGAGCTTAACTTAGGAACTGCATTTAAAACTGTTTATCTAGAGTATTGTAGAGGAAGGTAGAATTCCATGTGTAGCGGTGAAATGCGTAGAGATGTGGAGGAATACCGGTGGCGAAGGCGGCCTTCTGGACAGATACTGACGC	113	D_0__Bacteria;D_1__Proteobacteria;D_2__Gammaproteobacteria;D_3__Orbales;D_4__Orbaceae;D_5__uncultured;D_6__uncultured bacterium	Gilliamella apicola strain wkB1	93.78	NR_121727.1	0	0	0	0	0	0	0	0	0	0	0	0	0	0	0	0	68	0	0	0	0	0	0	0	0	0	0	0	0	0	0	0	0	0	0	45	0	0	0	0	0	0
121	13c28fe4a003c6324c46d1a5ddb8cbbc	CTGGGCGTAAAGCGAGCGCAGATGGTTAATTAAGTCAGATGTGAAATCCCCGAGCTCAACTTGGGACGTGCATTTGAAACTGGTTAACTAGAGTGTGTCAGAGGGAGGTAGAATTCCACGTGTAGCAGTGAAATGCGTAGAGATGTGGAGGAATACCGATGGCGAAGGCAGCCTCCTGGGATAACACTGACGT	109	D_0__Bacteria;D_1__Proteobacteria;D_2__Gammaproteobacteria;D_3__Betaproteobacteriales;D_4__Neisseriaceae;D_5__Snodgrassella	Snodgrassella alvi wkB2	99.48	NR_121735.2	0	0	0	0	0	0	0	0	0	0	0	0	0	0	0	0	0	0	0	0	0	0	0	0	0	0	0	0	0	0	109	0	0	0	0	0	0	0	0	0	0	0
122	2e8cef4c91fba82c5df8a982eebe1bf6	GGTGAACTGACCAATATGGAAAGCGACGGCAAAGGCCGTACCCGTCTGGAATACCGTATTCCTGCGCGCGGTCTGATTGGTTTTCAGGGTGAATTCATGACCATGACTCGTGGTCAGGGACTGATGAGCCACGTATTTGATAATTACGCACCAGTAAAAGCAGAGATACCCGAGTAGTCCAGATCG	109	D_0__Bacteria	Snodgrassella alvi wkB2	98.26	CP007446.1	0	0	0	0	0	0	0	0	0	0	0	0	0	0	0	0	0	0	0	0	0	0	0	0	0	0	0	0	0	0	0	0	0	0	0	0	0	0	0	0	0	0
123	ca65df7bec138eedc1882762cfecd5fe	CGACCACCGAGATCTACACCAGGACGTACACTCTTTCCCTACACGACGCTCTTCCGATCTGGACTACCCGGGTTTCGGGGGTGGGGGCATCATTGGCCGACGCAATTGTTGCTTATCGTGATGAAAATGGCCCGTTTAAAAATCGTAACGGGTTGAAGTCGGTACCGCGGCTGCTGGCACAGATCGGAAGAGCACACGTCTGAACTCCAGTCACCTGAAGCTATCTCGTATGCCGTCTTC	104	Unassigned	Bartonella apis	95.28	CP015820.1	0	0	0	0	0	0	0	0	0	0	0	0	0	0	0	0	0	104	0	0	0	0	0	0	0	0	0	0	0	0	0	0	0	0	0	0	0	0	0	0	0	0
124	59b88e9671458bd21319b4150cf68da7	CGACCACCGAGATCTACACTAATCTTAACACTCTTTCCCTACACGACGCTCTTCCGATCTGTGCCAGCCGCCGCGGTACAGACTTCAATCCGTTACGATTTTTAAACGGGCCATTTTCATCACGATAAGCAACAATTGCGTCGGCCAATGATGCCCCCACCCCCGAAACCCGAGTAGTCCAGATCGGAAGAGCACACGTCTGAACTCCAGTCACCGCTCATTATCTCGTATGCCGTCTTCTGCTTGAAAAAAAAAAAAAA	104	Unassigned	Bartonella apis	95	CP015625.1	0	0	0	0	0	0	0	0	0	0	0	0	0	0	0	0	0	0	0	0	0	0	0	0	0	0	0	0	0	0	0	0	104	0	0	0	0	0	0	0	0	0
125	bc7788ba4fabb54965c529edad7c261d	CGACCACCGAGATCTACACTATAGCCTACACTCTTTCCCTACACGACGCTCTTCCGATCTGGACTACCCGGGTTTCGGGGGTGGGGGCATCATTGGCCGACGCAATTGTTGCTTATCGTGATGAAAATGGCCCGTTTAAAAATCGTAACGGGTTGAAGTCGGTACCGCGGCGGCTGGCACAGATCGGAAGAGCACACGTCTGAACTCCAGTCACCTGAAGCTATCTCGTATGCCGTCTTC	98	Unassigned	Bartonella apis	96.12	CP015820.1	0	0	0	0	0	0	0	0	0	0	0	0	0	0	0	0	0	0	0	0	0	0	0	0	0	0	0	0	0	0	0	0	0	0	0	0	0	0	0	0	0	0
126	30769036396aa486a138f607f022fa78	CGACCACCGAGATCTACACTATAGCCTACACTCTTTCCCTACACGACGCTCTTCCGATCTGGACTACCCGGGTTTCGGGGGTGGGGACATCATTGGCCGACGCAATTGTTGCTTATCGTGATGAAAATGGCCCGTTTAAAAATCGTAACGGATTGAAGTCTGTACCGCGGCGGCTGGCACAGATCGGAAGAGCACACGTCTGAACTCCAGTCACTAATGCGCATCTCGTATGCCGTCTTC	98	Unassigned	Bartonella apis	93.33	CP015625.1	0	0	0	0	0	0	0	0	0	0	0	0	0	0	0	0	0	0	0	0	0	0	0	0	0	0	0	0	0	0	0	0	0	0	0	0	0	0	0	0	0	0
127	4203da93b5fae5326cf2d48354ba3757	CCGCCGCGGCTGCTGGCACAATTAACCCTAAACAAAAGGTCGGATTAGTTGGAAAAAATGGTAGCGGAAAATCTACTTTATTTTCACTTATTAAAGGTGAAATCGAAGCGGATGCAGGTACATTAACTTTTCCTAGCCAATGGCAACTGGCTTGGGTAAATCAAGAAACCCCA	97	Unassigned	Gilliamella apicola strain wkB1	93.29	CP007445.1	0	0	0	0	0	0	0	0	0	0	0	12	5	0	0	0	7	0	0	0	0	0	0	0	0	0	0	0	0	0	0	0	12	0	0	0	0	19	8	0	0	0
128	7574b80cb70a76c8f884d77cf8b564b2	TAGATAAAGCTTCTGCCACAATTAACCCTAAACAAAAGGTCGGATTAGTTGGAAAAAATGGTAGCGGAAAATCTACTCTATTTTCACTTATTAAAGGTGAAATCGAAGCGGATGCAGGTACATTAACTTTTCCTAGCCAATGGCAACTGG	94	Unassigned	Gilliamella apicola strain wkB1	93.92	CP007445.1	0	0	0	0	0	0	0	4	0	0	0	0	0	0	0	0	0	0	0	0	0	0	0	0	0	0	0	0	0	0	0	0	0	0	0	0	0	0	0	0	0	0
129	95226b07ac635fdbeda64345db463ec7	CGACCACCGAGATCTACACTAATCTTAACACTCTTTCCCTACACGACGCTCTTCCGATCTGGACTACCCGGGTTTCGGGGGTGGGGGCATCATTGGCCGACGCAATTGTTGCTTATCGTGATGAAAATGGCCCGTTTAAAAATCGTAACGGGTTGAAGTCGGTACCGCGGCGGCTGGCACAGATCGGAAGAGCACACGTCTGAACTCCAGTCACCTGAAGCTATCTCGTATGCCGTCTTC	89	Unassigned	Bartonella apis	96.12	CP015820.1	0	0	0	0	0	0	0	0	0	0	0	0	0	0	0	0	0	0	0	0	0	0	0	0	0	0	0	0	0	0	0	0	0	0	0	0	89	0	0	0	0	0
130	ab8c4d9d38605435e8f43fbe0a68b64f	CCAGTTGCCATTGGCTAGGAAAAGTTAATGTACCTGCATCCGCTTCGATTTCACCTTTAATAAGTGAAAATAGAGTAGATTTTCCGCTACCATTTTTTCCAACTAATCCGACCTTTTGTTTAGGGTTAATTGTGGCAGAAGCTTTATCTA	88	D_0__Bacteria	Gilliamella apicola strain wkB1	93.92	CP007445.1	0	0	0	0	0	0	0	3	0	0	0	0	0	8	0	0	0	0	0	0	0	0	0	0	0	0	0	0	0	0	0	0	0	0	0	0	0	0	0	0	0	0
131	1d62cac3ad7f0f3204f0ad79f68546c0	CGACCACCGAGATCTACACTAATCTTAACACTCTTTCCCTACACGACGCTCTTCCGATCTGTGCCAGCCGCCGCGGTACCGACTTCAACCCGTTACGATTTTTAAACGGGCCATTTTCATCACGATAAGCAACAATTGCGTCGGCCAATGATGCCCCCACCCCCGAAACCCGGGTAGTCCAGATCGGAAGAGCACACGTCTGAACTCCAGTCACCTGAAGCTATCTCGTATGCCGTCTTCTGCTTGAAAAAAAAAAAA	87	Unassigned	Bartonella apis	96.12	CP015820.1	0	0	0	0	0	0	0	0	0	0	0	0	0	0	0	0	0	0	0	0	0	0	0	0	0	0	0	0	0	0	0	0	0	0	0	0	87	0	0	0	0	0
132	41ec0ca8d81577dcb581496b2f7d0de6	TTGGGCGTAAAGCGAACGCAGGCGGGAGAATAAGTCAGCTGTGAAAGCCCCCAGCTTAACTGGGGAACTGCAACTGAAACTATTTTTCTTGAGTGCAGAAGAGGAGAGTGGAACTCCATGTGTAGCGGTGGAATGCGTAGATATATGGAAGAACACCAGTGGCAAAGGCGGCTCTCTGGTCTGTAACTGACGC	83	D_0__Bacteria;D_1__Firmicutes;D_2__Bacilli;D_3__Lactobacillales;D_4__Lactobacillaceae;D_5__Lactobacillus	Lactobacillus helsingborgensis	98.96	NR_126253.1	0	0	0	0	0	0	0	0	0	0	0	0	0	0	0	0	0	0	0	0	0	0	0	0	0	0	0	0	0	0	0	0	0	83	0	0	0	0	0	0	0	0
133	9ce5d1778e36be2033311895aa52434b	TCTCTGCTTTTACTGGTGCGTAATTATCAAATACGTGGCTCATCAGTCCCTGACCACGAGTCATGGTCATGAATTCACCCTGAAAACCAATCAGACCGCGCGCAGGAATACGGTATTCCAGACGGGTACGGCCTTTGCCGTCGCTTTCCATATTGGTCAGTTCACC	83	Unassigned	Snodgrassella alvi wkB2	98.78	CP007446.1	0	0	0	0	0	0	0	0	0	0	0	0	0	0	0	0	0	0	0	0	0	0	0	0	0	0	0	0	0	0	0	0	0	0	0	0	0	0	0	0	0	0
134	c90369899f60eaa473e6cae3180c9a99	ACCCATGCTTTCGAACCTCAGCGTCAGTTACAGACCAGAGAGCCGCCTTCGCCACTGGTGTTCTTCCATATATCTACGCATTCCACCGCTACACATGGAGTTCCACTCTCCTCTTCTGCACTCAAGAAAAATAGTTTCAGTTGCAGTTCCCCAGTTAAGCTGGGGGCTTTCACAGCTGACTTATTCTCCCGCCTGCGTTCGCTTTACGCCCAATAAATCCGGACAAC	80	Unassigned	Lactobacillus helsingborgensis	99.56	NR_126253.1	0	0	0	0	0	0	0	0	0	0	0	0	0	0	0	0	0	0	0	0	0	0	0	0	0	0	80	0	0	0	0	0	0	0	0	0	0	0	0	0	0	0
135	59d10a97f2f720253988e88c599eb840	CGACCACCGAGATCTACACTAATCTTAACACTCTTTCCCTACACGACGCTCTTCCGATCTGTGCCAGCCGCCGCGGTACAGACTTCAATCCGTTACGATTTTTAAACGGGCCATTTTCATCACGATAAGCAACAATTGCGTCGGCCAATGATGCCCCCACCCCCGAAACCCGGGTAGTCCAGATCGGAAGAGCACACGTCTGAACTCCAGTCACCGCTCATTATCTCGTATGCCGTCTTCTGCTTGAAAAAAAAAAAAAA	80	Unassigned	Bartonella apis	94.29	CP015625.1	0	0	0	0	0	0	0	0	0	0	0	0	0	0	0	0	0	0	0	0	0	0	0	0	0	0	0	0	0	0	0	0	80	0	0	0	0	0	0	0	0	0
136	559c8e1c4e60b0e3a3469544e714582e	CTGGGCGTAAAGGGCATGTAGGCGGATGATTAAGTTAGGTGTGAAAGCCTCGGGCTCAACCTGAGAATGGCATTTAAAACTGGTCATCTGGAGTACTGTAGAGGGAGGTAGAATTCCACGTGTAGCGGTGAAATGCGTAGAGATGTGGAGGAATACCGGTGGCGAAGGCGGCCTTCTGGACAGATACTGACGC	80	D_0__Bacteria;D_1__Proteobacteria;D_2__Gammaproteobacteria;D_3__Orbales;D_4__Orbaceae	Frischella perrara	98.96	NR_118490.1	0	0	0	0	0	0	0	0	0	0	0	0	0	0	0	0	0	0	0	0	0	0	0	0	0	0	0	0	0	0	0	0	0	0	0	0	0	0	0	0	0	0
137	429be92612356b282bf6365f72403546	CGACCACCGAGATCTACACTATAGCCTACACTCTTTCCCTACACGACGCTCTTCCGATCTGGACTACTCGGGTTTCGGGGGTGGGGGCATCATTGGCCGACGCAATTGTTGCTTATCGTGATGAAAATGGCCCGTTTAAAAATCGTAACGGATTGAAGTCTGTACCGCGGCGGCTGGCACAGATCGGAAGAGCACACGTCTGAACTCCAGTCACCGCTCATTATCTCGTATGCCGTCTTC	80	Unassigned	Bartonella apis	95	CP015625.1	0	0	0	0	0	0	0	0	0	0	0	0	0	0	0	0	0	0	0	0	0	0	0	0	0	0	0	0	0	0	0	0	0	0	0	0	0	0	0	0	0	0
138	47ac9325313d39edcc1b39fe30cfcb4c	CGACCACCGAGATCTACACTATAGCCTACACTCTTTCCCTACACGACGCTCTTCCGATCTGGACTACCCGGGTTTCGGGGGTGGGGGCATCATTGGCCGACGCAATTGTTGCTTATCGTGATGAAAATGGCCCGTTTAAAAATCGTAACGGATTGAAGTCTGTACCGCGGCTGCTGGCACAGATCGGAAGAGCACACGTCTGAACTCCAGTCACCTGAAGCTATCTCGTATGCCGTCTTC	80	Unassigned	Bartonella apis	94.34	CP015625.1	0	0	0	0	0	0	0	0	0	0	0	0	0	0	0	0	0	0	0	0	0	0	0	0	0	0	0	0	0	0	0	0	0	0	0	0	0	0	0	0	0	0
139	cfdade295301ce7285afd744e930eb1a	TTGGGCGTAAAGAGCTCGTAGGCGGTTCGTCGCGTCTGGTGTGAAAGTCCATCGCTTAACGGTGGATCGGCGCCGGGTACGGGCGGACTGGAGTGCGGTAGGGGAGACTGGAATTCCCGGTGTAACGGTGGAATGTGTAGATATCGGGAAGAACACCGATAGCGAAGGCAGGTCTCTGGGCCGTCACTGACGC	77	D_0__Bacteria;D_1__Actinobacteria;D_2__Actinobacteria;D_3__Bifidobacteriales;D_4__Bifidobacteriaceae;D_5__Bifidobacterium	Bifidobacterium asteroides	99.48	MG601136.1	0	0	0	0	0	0	0	0	0	0	0	0	0	0	0	0	0	0	0	0	0	0	0	0	0	0	0	0	0	0	0	0	0	44	33	0	0	0	0	0	0	0
140	6448e5b9fe652085f8745d081803e3ad	CCCCACGCTTTCGCATCTCAGCGTCAGTATCTGTCCAGAAGGCCGCCTTCGCCACCGGTATTCCTCCACATCTCTACGCATTTCACCGCTACACGTGGAATTCTACCTCCCTCTACAGTACTCCAGATGACCAGTTTTAAATGCCATTCTCAGGTTGAGCCCGAGGCTTTCACACCTAACTTAATCATCCGCCTACATGCCCTTTACGCCCAGTCATTCCGATTAACGCTCG	77	Unassigned	Frischella perrara	99.14	NR_118490.1	0	0	0	0	0	0	0	0	0	0	0	0	0	0	0	0	0	0	0	0	0	0	0	0	0	0	0	0	0	0	0	0	0	0	0	0	0	0	0	0	0	0
141	20240a4abc73d30c5580ded5e99c5f6c	GAGCGTTAATCGGAATGACTGGGCGTAAAGGGCATGTAGGCGGATAATTAAGTTAGGTGTGAAAGCCCTGGGCTCAACCTAGGAATTGCACTTAAAACTGGTTAACTAGAGTATTGTAGAGGAAGGTAGAATTCCACGTGTAGCGGTGAAATGCGTAGAGATGTGGAGGAATACCGGTGGCGAAGGCGGCCTTCTGGACAGATACTGACGC	75	D_0__Bacteria;D_1__Proteobacteria;D_2__Gammaproteobacteria;D_3__Orbales;D_4__Orbaceae;D_5__Gilliamella;D_6__uncultured gamma proteobacterium	Gilliamella apicola strain wkB1	100	NR_121727.1	0	16	0	0	0	16	0	0	0	0	0	0	0	0	0	5	0	0	0	0	0	0	0	0	0	0	0	0	0	0	0	0	11	0	0	0	0	0	0	0	0	0
142	1adb964c3d5834ad0d0d0c7c526f437e	CGACCACCGAGATCTACACTATAGCCTACACTCTTTCCCTACACGACGCTCTTCCGATCTGTGCCAGCCGCCGCGGTACCGACTTCAACCCGTTACGATTTTTAAACGGGCCATTTTCATCACGATAAGCAACAATTGCGTCGGCCAATGATGCCCCCACCCCCGAAACCCGGGTAGTCCAGATCGGAAGAGCACACGTCTGAACTCCAGTCACCTGAAGCTATCTCGTATGCCGTCTTCTGCTTGAAAAAAAAAAAAAA	75	Unassigned	Bartonella apis	96.12	CP015820.1	0	0	0	0	0	0	0	0	0	0	0	0	0	0	0	0	0	0	0	0	0	0	0	0	0	0	0	0	0	0	0	0	0	0	0	0	0	0	0	0	0	0
143	bd4cdcef583ae5e157c436a27044a592	CTGGGCGTAAAGCGAGCGCAGACGGTTAATTAAGTCAGATGTGAAATCCCCGAGCTCAACTTGGGACGTGCATTTGAAACTGGTTTACTAGAGTGTGTCAGAGGGAGGTAGAATTCCACGTGTAGCAGTGAAATGCGTAGAGATGTGGAGGAATACCGATGGCGAAGGCAGCCTCCTGGGATAACACTGACGT	74	D_0__Bacteria;D_1__Proteobacteria;D_2__Gammaproteobacteria;D_3__Betaproteobacteriales;D_4__Neisseriaceae;D_5__Snodgrassella	Snodgrassella alvi wkB2	99.48	NR_121735.2	0	0	0	0	0	0	0	0	0	0	0	0	0	0	0	0	0	0	0	0	0	0	0	0	0	0	0	0	0	0	0	0	0	0	0	0	0	0	0	0	0	0
144	3341df6aba53725cac153a9bf6e555cc	CGACCACCGAGATCTACACCAGGACGTACACTCTTTCCCTACACGACGCTCTTCCGATCTGTGCCAGCCGCCGCGGTACCGACTTCAACCCGTTACGATTTTTAAACGGGCCATTTTCATCACGATAAGCAACAATTGCGTCGGCCAATGATGCCCCCACCCCCGAAACCCGTGTAGTCCAGATCGGAAGAGCACACGTCTGAACTCCAGTCACCTGAAGCTATCTCGTATGCCGTCTTCTGCTTGAAAAAAAAAAAA	73	Unassigned	Bartonella apis	96.94	CP015820.1	0	0	0	0	0	0	0	0	0	0	0	0	0	0	0	0	0	73	0	0	0	0	0	0	0	0	0	0	0	0	0	0	0	0	0	0	0	0	0	0	0	0
145	819e62398ef5a52bed8e35b126f8980e	TCTGAACACTCTTTCCCTACACGACGCTCTTCCGATCTGGACTACTAGGGTATTGTAGAGGAAGGTAGAATTCCACGTGTAGCGGTGAAATGCGTAGAGATGTGGAGGAATACCGGTGGCGAAGGCGGCCTTCTGGACAGATACTGACGCTGAGATGCGAAAGCGTGGGGAGCAAACAGGATTAGAAACCCCGGTAGTCCAGATCGGAAGAGCACACG	73	D_0__Bacteria;D_1__Proteobacteria;D_2__Gammaproteobacteria;D_3__Orbales;D_4__Orbaceae	Gilliamella apicola strain wkB1	98.1	NR_121727.1	0	0	0	0	0	0	0	0	0	0	0	0	0	0	0	0	0	0	0	0	0	0	0	0	0	0	0	0	0	0	0	0	0	0	0	0	0	0	0	0	0	0
146	460cea6f8a34e9d7a9187a497c0a2321	CGACCACCGAGATCTACACCAGGACGTACACTCTTTCCCTACACGACGCTCTTCCGATCTGTGCCAGCCGCCGCGGTACCGACTTCAACCCGTTACGATTTTTAAACGGGCCATTTTCATCACGATAAGCAACAATTGCGTCGGCCAATGATGCCCCCACCCCCGAAACCCGAGTAGTCCAGATCGGAAGAGCACACGTCTGAACTCCAGTCACCTGAAGCTATCTCGTATGCCGTCTTCTGCTTGAAAAAAAAAAAA	72	Unassigned	Bartonella apis	96.94	CP015820.1	0	0	0	0	0	0	0	0	0	0	0	0	0	0	0	0	0	72	0	0	0	0	0	0	0	0	0	0	0	0	0	0	0	0	0	0	0	0	0	0	0	0
147	30ed790daab84857c1163dab5fef620d	ACTCTTTCCCTACACGACGCTCTTCCGATCTGGACTACTGGGGTTTCTATGGGACAGGAATTCCGTGCCCGTGGCCGTAATGTTTTTCAGCCCTATCAAGTCAACGAAGCATTGATGAATTTGGCAAAGCCGGATGCCTTGTTCATGCATTGTCTTCCTGCCCACCGCGGCGGCTGGCACAGATCGGAAGAGCACACGTCTGAACTCCAGT	72	Unassigned	Bartonella apis	92.31	CP015625.1	0	0	0	0	0	0	0	0	0	0	0	0	0	0	0	0	0	17	0	0	0	0	0	0	0	0	0	0	0	0	0	0	31	0	0	0	21	0	0	0	0	0
148	3f637bf3534fafada518315c1901d9a3	TCTTAACACTCTTTCCCTACACGACGCTCTTCCGATCTGGACTACTAGGGTATTGTAGAGGAAGGTAGAATTCCACGTGTAGCGGTGAAATGCGTAGAGATGTGGAGGAATACCGGTGGCGAAGGCGGCCTTCTGGACAGATACTGACGCTGAGATGCGAAAGCGTGGGGAGCAAACAGGATTAGAAACCCCAGTAGTCCAGATCGGAAGAGCACACG	71	D_0__Bacteria;D_1__Proteobacteria;D_2__Gammaproteobacteria;D_3__Orbales;D_4__Orbaceae	Gilliamella apicola strain wkB1	97.47	NR_121727.1	0	0	0	0	0	0	0	0	0	0	0	0	0	0	0	0	0	0	0	0	0	0	0	0	0	0	0	0	0	0	28	17	0	0	0	26	0	0	0	0	0	0
149	883ac920bb401efc4391fba7c53bd7a2	CGCCCACCGAGATCTACACTAATCTTAACACTCTTTCCCTACACGACGCTCTTCCGATCTGGACTACCCGGGTTTCGGGGGTGGGGGCATCATTGGCCGACGCAATTGTTGCTTATCGTGATGAAAATGGCCCGTTTAAAAATCGTAACGGATTGAAGTCTGTACCGCGGCTGCTGGCACAGATCGGAAGAGCACACGTCTGAACTCCAGTCACCGCTCATTATCTCGTATGCCGTCTTC	70	Unassigned	Bartonella apis	94.34	CP015625.1	0	0	0	0	0	0	0	0	0	0	0	0	0	0	0	0	0	0	0	0	0	0	0	0	0	0	0	0	0	0	0	0	70	0	0	0	0	0	0	0	0	0
150	8ee3fadd1b0651b6b424f9f299dfccc6	CTGGGCGTAAAGGGCATGTAGGCGGATAATTAAGTTAGGTGTGAAAGCCCTGGGCTTAACCTAGGAATTGCACTTAAAACTGGTTAACTAGAGTATTGTAGAGGAAGGTAGAATTCCACGTGTAGCGGTGAAATGCGTAGAGATGTGGAGGAATACCGGTGGCGAAGGCGGCCTTCTGGACAGATACTGACGC	70	D_0__Bacteria;D_1__Proteobacteria;D_2__Gammaproteobacteria;D_3__Orbales;D_4__Orbaceae;D_5__Gilliamella;D_6__Gilliamella apicola	Gilliamella apicola strain wkB1	99.48	NR_121727.1	0	0	0	0	0	0	0	0	0	0	0	0	0	0	0	0	0	0	0	0	0	0	0	0	0	0	0	0	0	0	0	0	0	0	0	0	0	0	0	0	0	0
151	23983f0b64d83768d1e5d9ef735abb96	CGACCACCGAGATCTACACTAATCTTAACACTCTTTCCCTACACGACGCTCTTCCGATCTGTGCCAGCCGCCGCGGTACAGACTTCAACCCGTTACGGTTTTTGAACGGGCCATTTTCATCACGATAAGCAACAATTGCGTCGGCCAATGATGCCCCCACCCCCGAAACCCGGGTAGTCCAGATCGGAAGAGCACACGTCTGAACTCCAGTCACCTGAAGCTATCTCGTATGCCGTCTTCTGCTTGAAAAAAAAAAAA	68	Unassigned	Bartonella apis	95.24	CP015625.1	0	0	0	0	0	0	0	0	0	0	0	0	0	0	0	0	0	0	0	0	0	0	0	0	0	0	0	0	0	0	0	0	0	0	0	0	68	0	0	0	0	0
152	025b4716b46bef202df0723504280883	CACTCTTTCCCTACACGACGCTCTTCCGATCTGGACTACAGGGGTTTCTAAGGTGGTGCGAGGTTATGAATATCCAACTGATTTACAAATGACGTTTTCCCGTACCAAACATAAATTATGGTTGGAATATACACCGGAAGTTTTTGATGGGTTTTATTATATTACCGCGGCGGCTGGCACAGATCGGAAGAGCACACGTCTGAACTCCAGTC	68	D_0__Bacteria	Frischella perrara	91.67	CP009056.1	0	0	0	0	0	0	0	0	0	0	0	0	0	0	0	0	0	0	0	0	0	0	0	0	0	0	0	0	0	0	0	0	0	0	0	0	0	0	0	0	0	0
153	f18430f324a744504f998be7356bda1d	CCCCACGCTTTCGCTCCTCAGCGTCAGTGACGGCCCAGAGACCTGCCTTCGCTATCGGTGTTCTTCCCGATATCTACACATTCCACCGTTACACCGGGAATTCCAGTCTCCCCTACCGCACTCCAGTCCGCCCGTACCCGGCGCCGATCCACCGTTAAGCGATGGACTTTCACACCAGACGCGACGAACCGCCTACGAGCTCTTTACGCCCAATAAATCCGGATAACGCTTG	67	Unassigned	Bifidobacterium asteroides	99.57	MG645294.1	0	0	0	0	0	0	0	0	0	0	0	0	0	0	0	0	0	0	0	0	0	0	0	0	0	0	0	0	0	0	0	0	0	33	34	0	0	0	0	0	0	0
154	d0489ac807e7cd93f04574aa306e3264	ATATCTACACGGCTCTGAACACTCTTTCCCTACACGACGCTCTTCCGATCTGTGCCAGCCGCCGCGGTAATATAATAAAACCCATCAAAAACTTCCGGTGTATATTCCAACCATAATTTATGTTTGGTACGGGAAAACGTCATTTGTAAATCAGTTGGATATTCATAACCTCGCACCACCTTAGAAACCCCAGTAGTCCAGATCGGAAGAGCACACGTCTGAACTCCAGTCACCGGCTATGATCTCGTAT	66	Unassigned	Frischella perrara	90.97	CP009056.1	0	0	0	0	0	0	0	0	0	0	0	0	0	0	0	0	0	0	0	0	0	0	0	0	0	0	0	0	0	0	0	0	0	0	0	0	0	0	0	0	0	0
155	77cdeb4674b1c9e49c3cce2641961f1c	CTGGGCGTAAAGCGAGCGCAGACGGTTAAATAAGTCAGATGTGAAATCCCCGAGCTTAACTTGGGACGTGCATTTGAAACTGTGTAACTAGAGTGTGTCAGAGGGAGGTAGAATTCCACGTGTAGCAGTGAAATGCGTAGAGATGTGGAGGAATACCGATGGCGAAGGCAGCCTCCTGGGATAACACTGACGT	65	D_0__Bacteria;D_1__Proteobacteria;D_2__Gammaproteobacteria;D_3__Betaproteobacteriales;D_4__Neisseriaceae;D_5__Snodgrassella	Snodgrassella alvi wkB2	97.93	NR_121735.2	0	0	0	0	0	0	0	0	0	0	0	0	25	0	0	0	0	0	0	0	0	0	0	0	0	0	0	0	0	0	0	0	0	0	0	0	0	0	0	0	0	0
156	cc3760851951f6e4b3a4a732a6255d6f	CGACCACCGAGATCTACACTATAGCCTACACTCTTTCCCTACACGACGCTCTTCCGATCTGTGCCAGCCGCCGCGGTACAGACTTCAATCCGTTACGATTTTTAAACGGGCCATTTTCATCACGATAAGCAACAATTGCGTCGGCCAATGATGCCCCCACCCCCGAAACCCGGGTAGTCCAGATCGGAAGAGCACACGTCTGAACTCCAGTCACCGCTCATTATCTCGTATGCCGTCTTCTGCTTGAAAAAAAAAAAAAA	65	Unassigned	Bartonella apis	94.29	CP015625.1	0	0	0	0	0	0	0	0	0	0	0	0	0	0	0	0	0	0	0	0	0	0	0	0	0	0	0	0	0	0	0	0	0	0	0	0	0	0	0	0	0	0
157	9a8b75babad4dd80190958e36536f9e0	CGACCACCGAGATCTACACTATAGCCTACACTCTTTCCCTACACGACGCTCTTCCGATCTGTGCCAGCAGCCGCGGTACAGACTTCAATCCGTTACGATTTTTAAACGGGCCATTTTCATCACGATAAGCAACAATTGCGTCGGCCAATGATGCCCCCACCCCCGAAACCCGGGTAGTCCAGATCGGAAGAGCACACGTCTGAACTCCAGTCACCTGAAGCTATCTCGTATGCCGTCTTCTGCTTGAAAAAAAAAAAAAA	65	Unassigned	Bartonella apis	94.34	CP015625.1	0	0	0	0	0	0	0	0	0	0	0	0	0	0	0	0	0	0	0	0	0	0	0	0	0	0	0	0	0	0	0	0	0	0	0	0	0	0	0	0	0	0
158	f56989a5f0870275252a13dd7cf15f76	CCCCACGCTTTCGCATCTCAGCGTCAGTATCTGTCCAGAAGGCCGCCTTCGCTACCGGTATTCCTCCACATCTCTACGCATTTCACCGCTACACGTGGAATTCTACCTTCCTCTACAATACTCTAGTTAACCAGTTTTAAGTGCAATTCCTAGGTTGAGCCCAGGGCTTTCACACCTAACTTAATTATCCGCCTACATGCCCTTTACGCCCAGTCATTCCGATTAACGCTCG	64	D_0__Bacteria	Gilliamella apicola strain wkB1	99.57	NR_121727.1	0	0	0	64	0	0	0	0	0	0	0	0	0	0	0	0	0	0	0	0	0	0	0	0	0	0	0	0	0	0	0	0	0	0	0	0	0	0	0	0	0	0
159	6e6e75c3e3b79defc10782d95d5a138b	ACCCATGCTTTCGAACCTCAGCGTCAGTTACAGACCAGAGAGCCGCCTTCGCCACTGGTGTTCTTCCATATATCTACGCATTCCACCGCTACACATGGAGTTCCACTCTCCTCTTCTGCACTCAAGAAACATAGTTTCAGCTGCAGTTCCCCAGTTAAGCTGGGGGCTTTCACAGCTGACTTATCTTCCCGCCTGCGTTCGCTTTATGCCCAATAAATCCGGACAACGCTTG	63	Unassigned	Lactobacillus melliventris	99.57	NR_126252.1	0	0	0	0	0	0	0	0	0	0	0	0	0	0	0	0	0	0	0	0	0	0	0	0	0	0	0	0	0	0	0	0	0	0	0	0	0	0	0	0	0	0
160	7e3cd8bd10219aa872f5b51ab9e8d34c	AAAGCGAAATAATTAATCTTTTAGCTTTAAAAAAGGTAAGTTAAGTAACTTACCTTTTTACTATCTGAACTATCTCTTTTATCTATTAATTTTATTTCTGAGAGTCTTATTTTGTCGAAAATTTACTATATTTATGCCGTAATGAACGCAGGTAAATCAACCGAGTTACTACAAATTGACCACAATTATTTAAGTAATAATATGCAAACTTTACTGC	62	Unassigned	Gilliamella apicola strain wkB1	95.85	CP007445.1	0	0	0	0	0	0	0	0	0	0	0	0	0	0	0	0	0	0	0	0	62	0	0	0	0	0	0	0	0	0	0	0	0	0	0	0	0	0	0	0	0	0
161	7f7edce264ca13e45873e6e23a164a73	CCAGTTGCCATTGGTTAGGAAAAGTTAATGTACCTGCATCCGCTTCGATTTCACCTTTAATAAGTGAAAATAAAGTAGATTTTCCACTACCATTTTTTCCAACTAATCCGACCTTTTGTTTAGGGTTAATTGTGGCAGAAGCTTTATCTA	60	D_0__Bacteria	Gilliamella apicola strain wkB1	94.59	CP007445.1	0	0	0	0	0	50	0	0	0	0	0	0	0	0	0	0	0	0	0	0	0	0	0	0	0	0	0	0	0	0	10	0	0	0	0	0	0	0	0	0	0	0
162	a7f3cf56bc8fc44164d719ae83681572	ATCCTACACTCTTTCCCTACACGACGCTCTTCCGATCTGGACTACTAGGGTATTGTAGAGGAAGGTAGAATTCCACGTGTAGCGGTGAAATGCGTAGAGATGTGGAGGAATACCGGTGGCGAAGGCGGCCTTCTGGACAGATACTGACGCTGAGATGCGAAAGCGTGGGGAGCAAACAGGATTAGAAACCCTTGTAGTCCAGATCGGAAGAGCACACG	60	D_0__Bacteria;D_1__Proteobacteria;D_2__Gammaproteobacteria;D_3__Orbales;D_4__Orbaceae	Gilliamella apicola strain wkB1	98.1	NR_121727.1	0	0	0	0	0	0	0	0	0	0	0	0	0	0	0	0	0	0	0	0	0	0	0	0	0	0	0	0	0	0	0	0	0	0	0	0	0	0	0	0	0	0
163	161d1ab7303e657db3e8ef1a7271150e	TTGGGCGTAAAGCGAACGCAGGCGGGAAAACAAGTCAGCTGTGAAAGCCCTCGGCTTAACCGAGGAACGGCAACTGAAACTGTTTTTCTTGAGTGCAGAAGAGGAGAGTGGAACTCCATGTGTAGCGGTGAAATGCGTAGATATATGGAAGAACACCAGTGGCGAAGGCGGCTCTCTGGTTTGTAACTGACGC	58	D_0__Bacteria;D_1__Firmicutes;D_2__Bacilli;D_3__Lactobacillales;D_4__Lactobacillaceae;D_5__Lactobacillus;D_6__Lactobacillus apis	Lactobacillus apis	98.96	NR_125702.1	0	0	0	0	0	0	0	0	0	0	0	0	0	0	0	0	0	0	0	0	0	0	0	0	0	0	0	0	0	0	0	0	0	0	0	0	0	0	0	0	0	0
164	91c33d48c7fe453efadfa19f4981ea6b	CGACCACCGAGATCTACACATAGAGGCACACTCTTTCCCTACACGACGCTCTTCCGATCTGTGCCAGCCGCCGCGGTACAGACTTCAATCCGTTACGATTTTTAAACGGGCCATTTTCATCACGATAAGCAACAATTGCGTCGGCCAATGATGCCCCCACCCCCGAAACCCGGGTAGTCCAGATCGGAAGAGCACACGTCTGAACTCCAGTCACTAATGCGCATCTCGTATGCCGTCTTCTGCTTGAAAAAAAAAAAAAA	58	Unassigned	Bartonella apis	94.29	CP015625.1	0	0	0	0	0	0	0	0	0	0	0	0	0	0	0	0	0	0	0	0	0	0	0	0	0	0	0	0	0	0	0	0	0	0	0	0	0	0	0	0	0	0
165	1f6a92e733b17392d156ab2a9b47e1f8	CCCCACGCTTTCGCACCTCAGCGTCAGTAATGGACCAGTGAGCCGCCTTCGCCACTGGTGTTCCTCCGAATATCTACGAATTTCACCTCTACACTCGGAATTCCACTCACCTCTTCCATACTCAAGATACCCAGTATCAAAGGCAGTTCCGGGGTTGAGCCCCGGGATTTCACCTCTGACTTAAATATCCGCCTACGTGCGCTTTACGCCCAGTAAATCCGAACAAC	58	Unassigned	Bartonella vinsonii	98.68	NR_037056.1	0	0	0	0	0	0	0	0	0	0	0	0	0	0	0	0	0	0	0	0	0	0	0	0	0	0	0	0	0	0	0	0	0	0	0	0	0	0	0	0	0	0
166	8e927cf6079de5d1795c189d4c559da1	CTGGGCGTAAAGGGCATGTAGGCGGATAATTAAGTTAGGTGTGAAAGCCCTGGGCTCAACCTAGGAATTGCACTTAAAACTGGTTAACTAGAGTATTGTAGAGGAGGGTAGAATTCCACGTGTAGCGGTGAAATGCGTAGAGATGTGGAGGAATACCGGTGGCGAAGGCGGCCTTCTGGACAGATACTGACGC	57	D_0__Bacteria;D_1__Proteobacteria;D_2__Gammaproteobacteria;D_3__Orbales;D_4__Orbaceae;D_5__Gilliamella	Gilliamella apicola strain wkB1	99.48	NR_121727.1	0	0	0	0	0	0	0	0	0	0	0	0	0	0	0	0	0	0	0	0	0	0	0	0	0	0	0	0	0	0	0	0	0	0	0	0	57	0	0	0	0	0
167	5b2a0de2866d89c37112c9ed289afdcc	AGATCTACACTAATCTTAACACTCTTTCCCTACACGACGCTCTTCCGATCTGTGCCAGCCGCCGCGGTAATATAATAAAAACCATCAAAAACTTCCGGTGTATATTCCAACCATAATTTATGTTTGGTACGGGAAAACGTCATTTGCAAATCAGTCGGATATTCGTAACCTCGTACCACTTTAGAAACCCCAGTAGTCCAGATCGGAAGAGCACACGTCTGAACTCCAGTCACCTGAAGCTATCTCGTAT	57	Unassigned	Frischella perrara	93.06	CP009056.1	0	0	0	0	0	0	0	0	0	0	0	0	0	0	0	0	0	0	0	0	0	0	0	0	0	0	0	0	0	0	0	0	0	0	0	0	57	0	0	0	0	0
168	159be214e3f86c7c9434003ef8e913f5	AGATCTACACTATAGCCTACACTCTTTCCCTACACGACGCTCTTCCGATCTGTGCCAGCCGCCGCGGTAATATAATAAAACCCATCAAAAACTTCCGGTGTATATTCCAGCCATAATTTATGTTTGGTACGGGAAAACGTCATTTGCAAATCAGTCGGATATTCGTAACCTCGCACCACTTTAGAAACCCCAGTAGTCCAGATCGGAAGAGCACACGTCTGAACTCCAGTCACCGGCTATGATCTCGTAT	57	Unassigned	Frischella perrara	93.06	CP009056.1	0	0	0	0	0	0	0	0	0	0	0	0	0	0	0	0	0	0	0	0	0	0	0	0	0	0	0	0	0	0	0	0	0	0	0	0	0	0	0	0	0	0
169	e4089e8518a71fbcfa6e8c2d8e833131	ACCCACGCTTTCGAGCATGAACGTCAGTGTTATCCCAGGAGGCTGCCTTCGCCATCGGTATTCCTCCACATCTCTACGCATTTCACTGCTACACGTGGAATTCTACCTCCCTCTGACACACTCTAGTTAACCAGTTTCAAATGCACGTCCCAAGTTGAGCTCGGGGATTTCACATCTGACTTAATTAAC	55	Unassigned	Snodgrassella alvi wkB2	100	NR_121735.2	0	5	3	0	0	0	0	0	4	0	0	0	0	0	0	0	0	0	4	5	0	0	0	0	0	0	0	0	0	0	3	0	0	0	9	0	4	0	4	0	0	0
170	8868864f614af93282cd178c7d6ddf79	TCTGAACACTCTTTCCCTACACGACGCTCTTCCGATCTGGACTACTAGGGTATTGTAGAGGAAGGTAGAATTCCACGTGTAGCGGTGAAATGCGTAGAGATGTGGAGGAATACCGGTGGCGAAGGCGGCCTTCTGGACAGATACTGACGCTGAGATGCGAAAGCGTGGGGAGCAAACAGGATTAGAAACCCCAGTAGTCCAGATCGGAAGAGCACACG	55	D_0__Bacteria;D_1__Proteobacteria;D_2__Gammaproteobacteria;D_3__Orbales;D_4__Orbaceae	Gilliamella apicola strain wkB1	97.47	NR_121727.1	0	0	0	0	0	0	0	0	0	0	0	0	0	0	0	0	0	0	0	0	0	0	0	0	0	0	0	0	0	0	0	0	0	0	0	0	0	0	0	0	0	0
171	dfc71e2748188b455af7a3a8bb388e22	TTGGGCGTAAAGGGAGCGCAGGCGGTCTTTTAAGTCTGAATGTGAAAGCCCTCAGCTTAACTGAGGAAGTGCATCGGAAACTGAAAGACTTGAGTGCAGAAGAGGAGAGTGGAACTCCATGTGTAGCGGTGAAATGCGTAGATATATGGAAGAACACCAGTGGCGAAGGCGGCTCTCTGGTCTGTTACTGACGC	55	D_0__Bacteria;D_1__Firmicutes;D_2__Bacilli;D_3__Lactobacillales;D_4__Lactobacillaceae;D_5__Lactobacillus	Lactobacillus mellis	98.97	NR_126249.1	0	0	0	0	0	0	0	0	0	0	0	0	0	0	0	0	0	0	0	0	0	0	0	0	0	0	0	0	0	0	0	0	0	0	0	0	0	0	0	0	0	0
172	727975216784b99f76d7d8ccd25788b5	CGACCACCGAGATCTACACTATAGCCTACACTCTTTCCCTACACGACGCTCTTCCGATCTGTGCCAGCAGCCGCGGTACAGACTTCAACCCGTTACGGTTTTTGAACGGGCCATTTTCATCACGATAAGCAACAATTGCGTCGGCCAATGATGCCCCCACCCCCGAAACCCGGGTAGTCCAGATCGGAAGAGCACACGTCTGAACTCCAGTCACCTGAAGCTATCTCGTATGCCGTCTTCTGCTTGAAAAAAAAAAAAAA	55	Unassigned	Bartonella apis	95.28	CP015625.1	0	0	0	0	0	0	0	0	0	0	0	0	0	0	0	0	0	0	0	0	0	0	0	0	0	0	0	0	0	0	0	0	0	0	0	0	0	0	0	0	0	0
173	e13f1d33137b3d3a3361866bc23e7826	TAGATAAAGCTTCTGCCACAATTAACCCTAAACAAAAGGTCGGATTAGTTGGAAAAAATGGTAGTGGAAAATCTACTTTATTTTCACTTATTAAAGGTGAAATCGAAGCGGATGCAGGTACATTAACTTTTCCTAACCAATGGCAACTGG	54	Unassigned	Gilliamella apicola strain wkB1	94.59	CP007445.1	0	0	0	0	0	43	0	0	0	0	0	0	0	0	0	0	0	0	0	0	0	0	0	0	0	0	0	0	0	0	11	0	0	0	0	0	0	0	0	0	0	0
174	327eb887e7ff66a4e09585f26a6d64f3	ACGACGCTCTTCCGATCTGGACTACTGGGGTTTCTAATCCTGTTTGCTCCCCACGCTTTCGCATCTCAGCGTCAGTATCTGTCCAGAAGGCCGCCTTCGCCACCGGTATTCCTCCACATCTCTACGCATTTCACCGCTACACGTGGAATTCTACCTTCCTCTACAATACTCTAGTAGTCCAGATCGGAAGAGCACACG	54	Unassigned	Gilliamella apicola strain wkB1	98.1	NR_121727.1	0	0	0	0	0	0	0	0	0	0	0	0	0	0	0	0	0	0	0	0	0	0	0	0	0	0	0	0	0	0	0	0	0	0	0	0	0	0	0	0	0	0
175	b91f2efe99963c6f1d684a165d69279d	GATAATTAAGTTAGGTGTGAAAGCCCTGGGCTCAACCTAGGAATTGCACTTAAAACTGGTTAACTAGAGTATTGTAGAGGAAGGTAGAATTCCACGTGTAGCGGTGAAATGCGTAGAGATGTGGAGGAATACCGGTGGCGAAGGCGGCCTTCTGGACAGATACTGACGC	53	D_0__Bacteria;D_1__Proteobacteria;D_2__Gammaproteobacteria;D_3__Orbales;D_4__Orbaceae;D_5__Gilliamella	Gilliamella apicola strain wkB1	100	NR_121727.1	0	0	0	0	0	0	0	0	0	0	0	2	0	0	0	0	0	0	0	0	0	0	5	0	0	0	0	0	0	0	0	0	0	0	0	0	0	0	0	0	6	4
176	e14dced5ac7e1eaab8281f604fb42a03	AGCCTACACTCTTTCCCTACACGACGCTCTTCCGATCTGGACTACTAGGGTATTGTAGAGGAAGGTAGAATTCCACGTGTAGCGGTGAAATGCGTAGAGATGTGGAGGAATACCGGTGGCGAAGGCGGCCTTCTGGACAGATACTGACGCTGAGATGCGAAAGCGTGGGGAGCAAACAGGATTAGAAACCCCGGTAGTCCAGATCGGAAGAGCACACG	53	D_0__Bacteria;D_1__Proteobacteria;D_2__Gammaproteobacteria;D_3__Orbales;D_4__Orbaceae	Gilliamella apicola strain wkB1	98.1	NR_121727.1	0	0	0	0	0	0	0	0	0	0	0	0	0	0	0	0	0	0	0	0	0	0	0	0	0	0	0	0	0	0	0	0	0	0	0	0	0	0	0	0	0	0
2. Others (Environmental bacteria and non bacteira)
1	1b9213b3573a2a9d0fa2fd3f09928e1e	CTGGGCGTAAAGCGCGCGTAGGTGGTTAATCAAGTTGGATGTGAAATCCCTGGGCTCAACCTGGGAACTGCATCCAAAACTGACTAACTAGAGTATGGTAGAGGTTAGTGGAATTTCCTGTGTAGCGGTGAAATGCGTAGATATAGGAAGGAACACCAGTGGCGAAGGCGACTAACTGGACTGATACTGACAC	15230	D_0__Bacteria;D_1__Proteobacteria;D_2__Gammaproteobacteria;D_3__Pseudomonadales;D_4__Pseudomonadaceae;D_5__Pseudomonas;D_6__uncultured beta proteobacterium	Pseudomonas brenneri strain CFML 97-391	95.34	NR_025103.1	0	0	732	0	0	0	5194	0	3	0	0	0	0	0	0	0	0	0	0	0	0	0	0	0	0	0	0	0	0	0	0	0	0	0	0	0	0	0	0	0	0	4
2	1c62e7ea182c58f39995a2ee97a41668	CTGGGCGTAAAGCGTGCGCAGGCGGTGATGTAAGACAGATGTGAAATCCCCGGGCTCAACCTGGGAACTGCATTTGTGACTGCATCGCTGGAGTACGGCAGAGGGGGATGGAATTCCGCGTGTAGCAGTGAAATGCGTAGATATGCGGAGGAACACCGATGGCGAAGGCAATCCCCTGGGCCTGTACTGACGC	13846	D_0__Bacteria;D_1__Proteobacteria;D_2__Gammaproteobacteria;D_3__Betaproteobacteriales;D_4__Burkholderiaceae	Acidovorax avenae strain ATCC 19860	100	NR_102856.1	0	0	0	0	0	75	38	3866	0	0	0	805	24	2279	0	4	0	0	0	38	1114	0	0	0	0	0	0	4	0	0	15	53	320	0	0	0	0	0	2	0	0	79
3	29d556ec1ce0f5116a6c7405ad2d9820	CCCCACGCTTTCGCACCTCAGTGTCAGTATCAGTCCAGTTAGTCGCCTTCGCCACTGGTGTTCCTTCCTATATCTACGCATTTCACCGCTACACAGGAAATTCCACTAACCTCTACCATACTCTAGTTAGTCAGTTTTGGATGCAGTTCCCAGGTTGAGCCCAGGGATTTCACATCCAACTTGATTAACCACCTACGCGCGCTTTACGCCCAGTTATTCCGATTAACGCTCG	13622	Unassigned	Pseudomonas brenneri strain CFML 97-391	95.65	NR_025103.1	0	0	772	0	0	0	4192	0	0	0	0	0	0	0	0	0	0	0	0	0	0	0	0	0	0	0	0	0	0	0	0	0	0	0	0	0	0	0	0	0	0	0
4	829e9730634d6be98db0f52606a55f7e	CCCCACGCTTTCGTGCATGAGCGTCAGTACAGGCCCAGGGGATTGCCTTCGCCATCGGTGTTCCTCCGCATATCTACGCATTTCACTGCTACACGCGGAATTCCATCCCCCTCTGCCGTACTCCAGCGATGCAGTCACAAATGCAGTTCCCAGGTTGAGCCCGGGGATTTCACATCTGTCTTACATCACCGCCTGCGCACGCTTTACGCCCAGTAATTCCGATTAACGCTTG	10546	Unassigned	Acidovorax avenae strain ATCC 19860	100	NR_102856.1	0	0	0	0	0	70	35	2682	0	0	0	723	20	1674	0	0	0	0	0	17	980	0	0	0	0	0	0	0	0	0	0	46	303	0	0	0	0	0	0	0	0	57
5	5666442809d6a94e1fcb895bf39e5b7a	TTGGGCGTATAGGGTGCGTAGGCGGTTGATTAAGTTTGAGGTTAAAGCCCGGAGCTCAACTCCGGTTCGCCTTGAAAACTGATTAACTAGAATACAGGAGAGGTAGATGGAATTCCATGTGTAGCGGTGAAATGCGTAGATATATGGAGGAACACCAGTGGCGTAGGCGGTCTACTGGCCTGTAATTGACGC	6420	D_0__Bacteria;D_1__Tenericutes;D_2__Mollicutes;D_3__Entomoplasmatales;D_4__Spiroplasmataceae;D_5__Spiroplasma	Spiroplasma montanense strain HYOS-1	100	NR_025709.1	0	0	2147	7	0	0	0	0	0	0	0	0	0	0	0	0	0	0	0	0	0	0	0	0	0	0	0	0	0	0	0	0	0	0	0	0	0	0	0	3	0	0
6	8ce764af5f265d04a069f7dc92be7af0	TTGGGCGTATAGGGTGCGTAGGCGGTTGATTAAGTTTGAGGTTAAAGCCCGGAGCTCAACTCCGGTTCGCCTTGAAAACTGATTAACTAGAATATAGGAGAGGTAGATGGAATTCCATGTGTAGCGGTGAAATGCGTAGATATATGGAGGAACACCAGTGGCGTAGGCGGTCTACTGGCCTGTAATTGACGC	6339	D_0__Bacteria;D_1__Tenericutes;D_2__Mollicutes;D_3__Entomoplasmatales;D_4__Spiroplasmataceae;D_5__Spiroplasma	Spiroplasma montanense strain HYOS-1	99.48	NR_025709.1	0	0	2203	0	0	0	0	0	0	0	0	0	2	0	0	0	0	0	0	0	0	0	0	0	0	0	0	0	0	0	0	0	0	0	0	0	0	0	0	0	0	0
7	daac676721cdd70f7e3eabe9bec4d63b	CTGGGCGTAAAGCGCGCGTAGGTGGCCATTTAAGTCAAATGTGAAATCCCCGAGCTTAACTTGGGAATTGCATTCGATACTGGGTGGCTAGAGTATAGGAGAGGAAGGTAGAATTCCAGGTGTAGCGGTGAAATGCGTAGAGATCTGGAGGAATACCGATGGCGAAGGCAGCCTTCTGGCCTAATACTGACAC	6227	D_0__Bacteria;D_1__Proteobacteria;D_2__Gammaproteobacteria;D_3__Pseudomonadales;D_4__Moraxellaceae;D_5__Acinetobacter	Acinetobacter apis strain HYN18	100	NR_133952.1	0	0	0	0	0	0	0	0	0	0	0	0	0	0	0	0	0	0	0	0	0	0	0	0	0	0	0	0	0	0	0	0	0	0	0	0	0	0	0	0	0	0
8	2f100ec34fc645f505e9387a65e3e6fc	CCCCACGCTTTCGCACCTGAGCGTCAGTCTTTGTCCAGGGGGCCGCCTTCGCCACCGGTATTCCTCCAGATCTCTACGCATTTCACCGCTACACCTGGAATTCTACCCCCCTCTACAAGACTCTAGCCTGCCAGTTTCGAATGCAGTTCCCAGGTTGAGCCCGGGGATTTCACATCCGACTTGACAGACCGCCTGCGTGCGCTTTACGCCCAGTAATTCCGATTAACGCTTG	5804	Unassigned	Klebsiella aerogenes KCTC 2190	100	NR_102493.2	0	0	0	0	0	0	0	0	158	87	0	0	0	0	615	814	313	86	0	0	0	424	85	509	0	0	0	0	0	0	20	0	0	0	0	713	0	0	0	0	0	0
9	f8617ea64a026d127127fcc6f624659e	CTGGGCGTAAAGCGCACGCAGGCGGTCTGTCAAGTCGGATGTGAAATCCCCGGGCTCAACCTGGGAACTGCATTCGAAACTGGCAGGCTAGAGTCTTGTAGAGGGGGGTAGAATTCCAGGTGTAGCGGTGAAATGCGTAGAGATCTGGAGGAATACCGGTGGCGAAGGCGGCCCCCTGGACAAAGACTGACGC	5713	D_0__Bacteria;D_1__Proteobacteria;D_2__Gammaproteobacteria;D_3__Enterobacteriales;D_4__Enterobacteriaceae	Klebsiella aerogenes KCTC 2190	100	NR_102493.2	0	0	0	0	0	0	0	0	151	82	0	0	0	0	455	809	342	83	0	0	0	460	100	571	0	0	0	0	0	0	16	0	0	0	0	755	0	0	0	0	0	0
10	faeccc68927696115058298855829dae	ACCCACACTTTCGAGCCTCAACGTCAGTTACAGTCCAGAAAGCCGCCTTCGCCACTGGTGTTCTTCCATATATCTACGCATTTCACCGCTACACATGGAGTTCCACTTTCCTCTACTGCACTCAAGTCATCCAGTTTCCAAAGCAATTCCTCAGTTGAGCTGAGGGCTTTCACTTCAGACTTAAATAACCGTCTGCGCTCGCTTTACGCCCAATAAATCCGGATAACGCTTG	5001	Unassigned	Weissella bombi strain R-53094	100	NR_136437.1	0	0	0	0	0	0	0	0	2212	2603	0	0	0	0	0	0	5	0	0	0	0	0	0	12	0	0	0	0	0	0	0	0	0	0	0	0	0	0	0	0	0	0
11	fd749d5870bb606312cb84513a86d402	CCCCATGCTTTCGCACCTCAGTGTCAGTATTAGGCCAGAAGGCTGCCTTCGCCATCGGTATTCCTCCAGATCTCTACGCATTTCACCGCTACACCTGGAATTCTACCTTCCTCTCCTATACTCTAGCCACCCAGTATCGAATGCAATTCCCAAGTTAAGCTCGGGGATTTCACATTTGACTTAAATGGCCACCTACGCGCGCTTTACGCCCAGTAATTCCGATTAACGCTTG	4837	D_0__Bacteria	Acinetobacter apis strain HYN18	100	NR_133952.1	0	0	0	0	0	0	0	0	0	0	0	0	0	0	0	0	0	0	0	0	0	0	0	0	0	0	0	0	0	0	0	0	0	0	0	0	0	0	0	0	0	0
12	054a8ed781421303418b0f49de22ffd8	CCCCACGCTTTCGTGCCTCAGCGTCAATTACAGGCCAGTAGACCGCCTACGCCACTGGTGTTCCTCCATATATCTACGCATTTCACCGCTACACATGGAATTCCATCTACCTCTCCTGTATTCTAGTTAATCAGTTTTCAAGGCGAACCGGAGTTGAGCTCCGGGCTTTAACCTCAAACTTAATCAACCGCCTACGCACCCTATACGCCCAATAAATCCGGATAACGCTTG	4611	Unassigned	Spiroplasma montanense strain HYOS-1	100	NR_025709.1	0	0	1526	2	0	0	0	0	0	0	0	0	0	0	0	0	0	0	0	0	0	0	0	0	0	0	0	0	0	0	0	0	0	0	0	0	0	0	0	0	0	0
13	f7188d3eb368256b45b974fb345ce519	CCCCACGCTTTCGTGCCTCAGCGTCAATTACAGGCCAGTAGACCGCCTACGCCACTGGTGTTCCTCCATATATCTACGCATTTCACCGCTACACATGGAATTCCATCTACCTCTCCTATATTCTAGTTAATCAGTTTTCAAGGCGAACCGGAGTTGAGCTCCGGGCTTTAACCTCAAACTTAATCAACCGCCTACGCACCCTATACGCCCAATAAATCCGGATAACGCTTG	4290	Unassigned	Spiroplasma montanense strain HYOS-1	99.57	NR_025709.1	0	0	1519	0	0	0	0	0	0	0	0	0	0	0	0	0	0	0	0	0	0	0	0	0	0	0	0	0	0	0	0	0	0	0	0	0	0	0	0	0	0	0
14	cecee0faf70cf83143588e14372578c9	ACCCACACTTTCGAGCCTCAACGTCAGTTGCAGTCCAGTAAGCCGCCTTCGCCACTGGTGTTCTTCCATATATCTACGCATTCCACCGCTACACATGGAGTTCCACTTACCTCTACTGCACTCAAGTTGCCCAGTTTCCAAAGCCATTCCACAGTTGAGCTGTGGGCTTTCACTTCAGACTTAAGCAACCGTCTGCGCTCGCTTTACGCCCAATAAATCCGGATAACGCTCG	3640	Unassigned	Fructobacillus fructosus strain NBRC 3516	100	NR_113579.1	0	0	0	0	0	7	0	62	965	1393	0	0	0	0	0	0	0	50	0	0	0	0	0	0	138	94	0	0	0	0	0	0	6	0	0	0	43	93	0	0	0	0
15	00bde3cbaf115409da387d2e842d658f	CTGGGCGTAAAGCGCACGCAGGCGGTCTGTCAAGTCGGATGTGAAATCCCCGGGCTCAACCTGGGAACTGCATTCGAAACTGGCAGGCTGGAGTCTTGTAGAGGGGGGTAGAATTCCAGGTGTAGCGGTGAAATGCGTAGAGATCTGGAGGAATACCGGTGGCGAAGGCGGCCCCCTGGACAAAGACTGACGC	3460	D_0__Bacteria;D_1__Proteobacteria;D_2__Gammaproteobacteria;D_3__Enterobacteriales;D_4__Enterobacteriaceae	Enterobacter cloacae strain ATCC 13047	100	NR_102794.2	0	0	0	0	0	10	0	0	63	0	0	0	0	0	113	171	1082	0	0	0	0	0	0	78	5	0	0	0	0	0	0	0	0	320	379	159	0	0	0	0	0	0
16	ab088e2051f85ba5c39313fe283b19b9	CCCCACGCTTTCGCACCTGAGCGTCAGTCTTTGTCCAGGGGGCCGCCTTCGCCACCGGTATTCCTCCAGATCTCTACGCATTTCACCGCTACACCTGGAATTCTACCCCCCTCTACAAGACTCCAGCCTGCCAGTTTCGAATGCAGTTCCCAGGTTGAGCCCGGGGATTTCACATCCGACTTGACAGACCGCCTGCGTGCGCTTTACGCCCAGTAATTCCGATTAACGCTTG	3299	Unassigned	Enterobacter cloacae strain ATCC 13047	100	NR_102794.2	0	0	0	0	0	0	0	0	53	0	0	0	0	0	118	193	1098	0	0	0	0	0	0	0	0	0	0	0	0	0	0	0	0	333	312	180	0	0	0	0	0	0
17	5cd8ce3b8f96d82129a3677a4751f5d6	TTGGGCGTAAAGCGTCTGTAGGTGGCTTTTTAAGTCCGCCGTCAAATCCCAGGGCTCAACCCTGGACAGGCGGTGGAAACTACCAAGCTGGAGTACGGTAGGGGCAGAGGGAATTTCCGGTGGAGCGGTGAAATGCGTAGAGATCGGAAAGAACACCAACGGCGAAAGCACTCTGCTGGGCCGACACTGACAC	3235	D_0__Bacteria;D_1__Cyanobacteria;D_2__Oxyphotobacteria;D_3__Chloroplast	Thermogemmatispora carboxidivorans strain PM5	90.41	NR_133881.1	0	0	0	0	0	0	1439	0	48	34	0	0	10	0	0	0	0	0	0	3	0	0	0	0	0	0	0	9	0	0	9	927	0	0	0	0	0	0	0	57	3	14
18	bc59cdd9ad63cd5d0d350b4bd18657c4	CTGGGCGTAAAGCGCGCGTAGGTGGTTAATCAAGTTGGATGTGAAATCCCCGGGCTCAACCTGGGAACTGCATCCAAAACTGACTAACTAGAGTATGGTAGAGGTTAGTGGAATTTCCTGTGTAGCGGTGAAATGCGTAGATATAGGAAGGAACACCAGTGGCGAAGGCGACTAACTGGACTGATACTGACAC	2719	D_0__Bacteria;D_1__Proteobacteria;D_2__Gammaproteobacteria;D_3__Pseudomonadales;D_4__Pseudomonadaceae;D_5__Pseudomonas	Pseudomonas brenneri strain CFML 97-391	95.85	NR_025103.1	0	0	0	0	0	0	0	0	0	0	0	0	0	0	0	0	0	0	0	0	0	0	0	0	0	0	0	0	0	0	0	0	0	0	0	0	0	0	0	2327	0	0
19	fbd1a61dfae42fc1d8945eda21efdeb7	CCCCTAGCTTTCGCCTCTCAGTGTCAGTGTCGGCCCAGCAGAGTGCTTTCGCCGTTGGTGTTCTTTCCGATCTCTACGCATTTCACCGCTCCACCGGAAATTCCCTCTGCCCCTACCGTACTCCAGCTTGGTAGTTTCCACCGCCTGTCCAGGGTTGAGCCCTGGGATTTGACGGCGGACTTAAAAAGCCACCTACAGACGCTTTACGCCCAATCATTCCGGATAACGCTTG	2601	Unassigned	Arthrospira platensis strain PCC 7345	86.38	NR_125711.1	0	0	0	0	0	0	957	0	0	0	0	0	0	0	0	0	0	0	0	0	0	0	0	0	0	0	0	0	0	0	0	1188	0	0	0	0	0	0	0	0	0	8
20	df74de9c3cde1dc6df5a62df1ec690ff	CCCCACGCTTTCGCACCTCAGTGTCAGTATCAGTCCAGTTAGTCGCCTTCGCCACTGGTGTTCCTTCCTATATCTACGCATTTCACCGCTACACAGGAAATTCCACTAACCTCTACCATACTCTAGTTAGTCAGTTTTGGATGCAGTTCCCAGGTTGAGCCCGGGGATTTCACATCCAACTTGATTAACCACCTACGCGCGCTTTACGCCCAGTTATTCCGATTAACGCTCG	2285	Unassigned	Pseudomonas brenneri strain CFML 97-391	96.09	NR_025103.1	0	0	0	0	0	0	0	0	0	0	0	0	0	0	0	0	0	0	0	0	0	0	0	0	0	0	0	0	0	0	0	0	0	0	0	0	0	0	0	1897	0	0
21	d11ca5e46011065b6fe9aee1e934ab9a	ACCCACACTTTCGAGCCTCAACGTCAGTTGCAGTCCAGTAAGCCGCCTTCGCCACTGGTGTTCTTCCATATATCTACGCATTCCACCGCTACACATGGAGTTCCACTTACCTCTACTGCACTCAAGTTCGACAGTTTCCAAAGCCATTCCACAGTTGAGCTGTGGGCTTTCACTTCAGACTTATCGAACCGTCTGCGCTCGCTTTACGCCCAATAAATCCGGATAACGCTCG	2157	Unassigned	Fructobacillus durionis strain D-24	99.14	NR_042285.1	0	0	0	0	0	0	0	0	396	488	0	0	0	0	0	0	11	236	0	0	0	0	0	0	0	0	0	0	0	0	0	0	0	0	0	0	0	0	0	0	0	0
22	fd2743ce05e5a88bffe76b3bbce1d616	CTGGGCGTAAAGCGCGCGTAGGTGGCCATTTAAGTCAAATGTGAAATCCCCGAGCTTAACTTGGGAATTGCATTCGATACTGGATGGCTAGAGTATAGGAGAGGAAGGTAGAATTCCAGGTGTAGCGGTGAAATGCGTAGAGATCTGGAGGAATACCGATGGCGAAGGCAGCCTTCTGGCCTAATACTGACAC	2057	D_0__Bacteria;D_1__Proteobacteria;D_2__Gammaproteobacteria;D_3__Pseudomonadales;D_4__Moraxellaceae;D_5__Acinetobacter	Acinetobacter apis strain HYN18	99.48	NR_133952.1	0	0	0	0	0	0	0	0	0	0	0	0	0	0	0	0	0	0	0	0	0	0	0	0	0	0	0	0	0	0	8	0	0	0	0	0	0	0	0	0	0	0
23	55fb680eaa43404a94729aa3ba30f828	CGAGAAACCGGAGTTATTTATGAAGTGTAGCACGGGGAGAGGCGCGGCCGTGGGGCCTCCTATCTGATGCTCTTATTTCGTTGTTTGCTCCCGACCGCGTAATACCGAGCTAGAAAAGCGCGACACGTGCGCCCGCCGCCCGTGCCTCGCGCGTCTTCCGCCTCACGGCATACGCCGCGTGTCCCGCCGACGACGACGTGC	2054	Unassigned	PREDICTED: Bombus vosnesenskii uncharacterized LOC117237925 (LOC117237925), ncRNA	93.79	XR_004494081.1	15	36	18	22	27	146	53	29	24	18	0	53	35	26	11	14	4	24	17	29	21	0	0	4	11	26	17	23	20	10	68	40	33	17	13	19	18	0	51	44	31	54
24	817233685f9a3575a4f8ddd5cf274814	GCACGTCGTCGTCGGCGGGACACGCGGCGTATGCCGTGAGGCGGAAGACGCGCGAGGCACGGGCGGCGGGCGCACGTGTCGCGCTTTTCTAGCTCGGTATTACGCGGTCGGGAGCAAACAACGAAATAAGAGCATCAGATAGGAGGCCCCACGGCCGCGCCTCTCCCCGTGCTACACTTCATAAATAACTCCGGTTTCTCG	2021	Unassigned	PREDICTED: Bombus vosnesenskii uncharacterized LOC117237925 (LOC117237925), ncRNA	93.79	XR_004494081.1	21	23	14	29	31	134	36	29	38	25	0	65	32	41	14	12	3	10	20	28	21	8	0	3	14	16	15	15	28	5	58	46	41	17	8	20	10	20	49	40	28	32
25	3b6e79770d5fa64aa935e804e3a977b1	CTGGGCGTAAAGCGTGCGTAGGTGGTTGTTTAAGTCCGTTGTGAAAGCCCTGGGCTCAACCTGGGAATTGCAGTGGATACTGGGCAACTAGAGTGTGGTAGAGGATGGCGGAATTCCCGGTGTAGCAGTGAAATGCGTAGAGATCGGGAGGAACATCTGTGGCGAAGGCGGCCATCTGGACCAACACTGACAC	1855	D_0__Bacteria;D_1__Proteobacteria;D_2__Gammaproteobacteria;D_3__Xanthomonadales;D_4__Xanthomonadaceae;D_5__Xanthomonas;D_6__Xanthomonas sacchari	Xanthomonas theicola strain LMG 8684	100	NR_113168.1	0	0	0	0	0	10	0	325	0	0	0	2	4	161	0	0	0	0	0	0	75	0	0	0	0	0	0	0	0	0	0	0	615	0	0	0	0	0	0	0	0	0
26	94ef2e7422f9d817334efb709bddb53b	CGATCTGTGCCAGCCGCCGCGGTGGTCCCGTGATCAATATTCCTTACCCCCTTTGCCTTGGCTTACCCCTCCGGCGCGGTACGGGTGCCCCTTACCTCGTGGAAACCCTCCTTCCTACTACCCACACCCACGCCCTCCCACCTCCCTTCAGGGAGAACCCGGGAGAAACCCCAGTAGTCCAGATCG	1854	Unassigned	Evaniella semaeoda isolate 8367eva ultra conserved element locus uce-304 genomic	91.55	KM420362.1	0	0	18	0	0	89	70	50	37	21	19	68	75	0	32	17	0	5	31	75	0	0	10	0	0	0	14	10	23	6	53	36	62	0	33	0	7	0	34	39	0	65
27	ba1bbe36abfc56269eec3cb11a2fd545	CCCCATGCTTTCGCACCTCAGTGTCAGTATTAGGCCAGAAGGCTGCCTTCGCCATCGGTATTCCTCCAGATCTCTACGCATTTCACCGCTACACCTGGAATTCTACCTTCCTCTCCTATACTCTAGCCATCCAGTATCGAATGCAATTCCCAAGTTAAGCTCGGGGATTTCACATTTGACTTAAATGGCCACCTACGCGCGCTTTACGCCCAGTAATTCCGATTAACGCTTG	1829	D_0__Bacteria	Acinetobacter apis strain HYN18	99.57	NR_133952.1	0	0	0	0	0	0	0	0	0	0	0	0	0	0	0	0	0	0	0	0	0	0	0	0	0	0	0	0	0	0	10	0	0	0	0	0	0	0	0	0	0	0
28	18f30f185bc832a7ec7c1774a3f4bc3f	TTGGGCGTAAAGCGAGCGCAGACGGTTATTTAAGTCTGAAGTGAAAGCCCTCAGCTCAACTGAGGAATTGCTTTGGAAACTGGATGACTTGAGTGCAGTAGAGGAAAGTGGAACTCCATGTGTAGCGGTGAAATGCGTAGATATATGGAAGAACACCAGTGGCGAAGGCGGCTTTCTGGACTGTAACTGACGT	1813	D_0__Bacteria;D_1__Firmicutes;D_2__Bacilli;D_3__Lactobacillales;D_4__Leuconostocaceae;D_5__Weissella	Weissella bombi strain R-53094	100	NR_136437.1	0	0	0	0	0	0	0	0	563	1173	0	0	0	0	0	0	0	0	0	0	0	0	0	0	0	0	0	0	0	0	0	0	0	0	0	0	0	0	0	0	0	0
29	170ec64cf204510b649f80bd09b6f833	CGATCTGGACTACTGGGGTTTCTCCCGGGTTCTCCCTGAAGGGAGGTGGGAGGGCGTGGGTGTGGGTAGTAGGAAGGAGGGTTTCCACGAGGTAAGGGGCACCCGTACCGCGCCGGAGGGGTAAGCCAAGGCAAAGGGGGTAAGGAATATTGATCACGGGACCACCGCGGCGGCTGGCACAGATCG	1804	D_0__Bacteria	Evaniella semaeoda isolate 8367eva ultra conserved element locus uce-304 genomic	91.55	KM420362.1	13	10	0	0	0	74	42	44	26	14	14	68	49	49	26	8	6	14	29	68	33	0	0	0	0	0	17	10	28	0	59	76	41	32	0	0	8	16	40	34	0	63
30	e16708f5afa02e6afb91d93b9cee2bce	CCCCACGCTTTCGTGCCTCAGTGTCAGTGTTGGTCCAGATGGCCGCCTTCGCCACAGATGTTCCTCCCGATCTCTACGCATTTCACTGCTACACCGGGAATTCCGCCATCCTCTACCACACTCTAGTTGCCCAGTATCCACTGCAATTCCCAGGTTGAGCCCAGGGCTTTCACAACGGACTTAAACAACCACCTACGCACGCTTTACGCCCAGTAATTCCGAGTAACGCTTG	1782	D_0__Bacteria	Xanthomonas theicola strain LMG 8684	100	NR_113168.1	0	0	0	0	0	4	0	284	0	0	0	0	0	137	0	0	0	0	0	0	64	0	0	0	0	0	0	0	0	0	0	3	639	0	0	0	0	0	0	0	0	0
31	a8b4da16ad1588e0778c430788a97b19	CCCCATGCTTTCGCACACCAGCGTCGGTAGGGACCCAGAGAGCTGCCTTCGCTTTTGGCCTTCCTTCGTAGATCTCCGGATTTCACCCCTACACACGAAATTCCACTCTCCTCTGTCTCACTCAAGTGAATTGGTTTCGAGAGCATTCCGCCACTTTTTGGCGACTTTCACTTTCAACCCGATTCACCGCCTACGTGCCCTTTACGCCCAGTCATTCCGAAGAACACTTG	1676	Unassigned	Uncultured bacterium clone Otu01867	100	KX996840.1	0	0	0	0	0	0	970	0	0	0	0	0	7	0	0	0	0	0	0	0	0	0	0	0	0	0	0	0	0	0	0	504	0	0	0	0	0	0	0	0	0	0
32	0834212228a2893827f94d4caa748268	TTGGGCGTAAAGCGAGCGCAGACGGTTGCTTAAGTCTGAAGTGAAAGCCCACAGCTCAACTGTGGAATGGCTTTGGAAACTGGGCAACTTGAGTGCAGTAGAGGTAAGTGGAACTCCATGTGTAGCGGTGGAATGCGTAGATATATGGAAGAACACCAGTGGCGAAGGCGGCTTACTGGACTGCAACTGACGT	1556	D_0__Bacteria;D_1__Firmicutes;D_2__Bacilli;D_3__Lactobacillales;D_4__Leuconostocaceae;D_5__Fructobacillus;D_6__Fructobacillus fructosus KCTC 3544	Fructobacillus fructosus strain NBRC 3516	100	NR_113579.1	0	0	0	0	0	0	0	34	291	641	8	3	0	0	0	0	0	20	0	0	0	0	0	0	76	40	0	0	0	0	0	0	0	0	0	0	22	39	0	0	0	0
33	0cc7aacba99ab34e7e3b3d650e29bc7a	CTGGGCGTAAAGGGCACGTAGGCGGTGAATCGGGTTGAAAGTGAAAGTCGCCAAAAAGTGGCGGAATGCTCTCGAAACCAATTCACTTGAGTGAGACAGAGGAGAGTGGAATTTCGTGTGTAGGGGTGAAATCCGGAGATCTACGAAGGAAGGCCAAAAGCGAAGGCAGCTCTCTGGGTCCCTACCGACGC	1517	D_0__Bacteria;D_1__Proteobacteria;D_2__Alphaproteobacteria;D_3__Rickettsiales;D_4__Mitochondria;D_5__Syzygium luehmannii;D_6__Syzygium luehmannii	Eucalyptus grandis mitochondrion, genome	100	NC_040010.1	0	0	0	0	0	0	809	0	0	0	0	0	11	0	0	0	0	0	0	0	0	0	0	0	0	0	0	3	2	0	0	414	0	0	0	0	0	0	0	19	0	3
34	686cc89590f479cb276fb8249333d658	CGTTTCTTTTGCGGCAACGGTATATTCTTGCTCGAGTCATTGGCGTCAAGCGATTTACGCGTCTCATCGTCACGGACGCTTTTCCTTCTTCGTTTAGCGGCAGCATCAGCTGTCTCCATTTCTTGGGGAATGATCGCTTGAACAGCCTTCTTGTTGATCAAGGGTTGCTGCTGCTGATAATGCGGCTGTTGTTGTTGTTGTTGT	1181	Unassigned	PREDICTED: Apis mellifera mucin-5AC (LOC410882), transcript variant X9, mRNA	100	XM_026446436.1	0	18	0	48	35	0	0	38	24	19	17	73	0	44	0	0	0	0	0	48	0	0	0	0	17	0	33	0	0	4	60	0	0	16	16	9	0	0	0	0	62	0
35	dd3fd202f9fac65c7698a9b9105c4857	CTGGGCGTAAAGCGCACGCAGGCGGTCTGTCAAGTCGGATGTGAAATCCCCGGGCTCAACCCGGGAACTGCATTCGAAACTGGCAGACTAGAGTCTTGTAGAGGGGGGTAGAATTCCAGGTGTAGCGGTGAAATGCGTAGAGATCTGGAGGAATACCGGTGGCGAAGGCGGCCCCCTGGACAAAGACTGACGC	1166	D_0__Bacteria;D_1__Proteobacteria;D_2__Gammaproteobacteria;D_3__Enterobacteriales;D_4__Enterobacteriaceae	Tatumella punctata strain SHS 2003	100	NR_104937.1	0	0	0	0	0	0	0	0	96	145	0	0	0	0	0	0	29	0	0	0	0	0	0	0	0	0	0	0	0	0	0	0	0	0	0	0	0	0	0	0	0	0
36	41aa814fc19afb682526e252690d0793	TTGGGCGTAAAGCGTCTGTAGGTGGCTTTTTAAGTCCGCCGTCAAATCCCAGGGCTCAACTCTGGACAGGCGGTGGAAACTACCAAGCTGGAGTACGGTAGGGGCAGAGGGAATTTCCGGTGGAGCGGTGAAATGCGTAGAGATCGGAAAGAACACCAACGGCGAAAGCACTCTGCTGGGCCGACACTGACAC	1121	D_0__Bacteria;D_1__Cyanobacteria;D_2__Oxyphotobacteria;D_3__Chloroplast	Thermogemmatispora carboxidivorans strain PM5	90.41	NR_133881.1	0	0	0	0	10	41	0	0	0	0	32	0	0	3	0	4	34	0	0	0	0	128	257	6	0	0	0	0	0	0	0	0	51	70	70	4	0	0	0	0	0	0
37	441f9bcad322889eccb5cb3c98b5788c	ACCCACACTTTCGAGCCTCAACGTCAGTTACAGTCCAGTAAGCCGCCTTCGCCACTGGTGTTCTTCCATATATCTACGCATTCCACCGCTACACATGGAGTTCCACTTACCTCTACTGCACTCAAGTTACCCAGTTTCCAAAGCCATTCCACAGTTGAGCTGTGGGCTTTCACTTCAGACTTAAGCAACCGTCTGCGCTCGCTTTACGCCCAATAAATCCGGATAACGCTCG	1007	Unassigned	Fructobacillus fructosus strain NBRC 3516	99.14	NR_113579.1	0	0	0	0	0	0	0	0	0	0	0	0	0	0	0	0	0	0	5	0	10	0	0	0	0	73	0	0	34	0	0	0	0	0	0	0	0	0	0	0	0	0
38	3725c161171adb564f403ee9aa79c0de	CCCCACGCTTTCGCACCTGAGCGTCAGTCTTTGTCCAGGGGGCCGCCTTCGCCACCGGTATTCCTCCAGATCTCTACGCATTTCACCGCTACACCTGGAATTCTACCCCCCTCTACAAGACTCTAGTCTGCCAGTTTCGAATGCAGTTCCCGGGTTGAGCCCGGGGATTTCACATCCGACTTGACAGACCGCCTGCGTGCGCTTTACGCCCAGTAATTCCGATTAACGCTTG	948	Unassigned	Tatumella punctata strain SHS 2003	100	NR_104937.1	0	0	0	0	0	0	0	0	92	125	0	0	0	0	0	0	0	0	0	0	0	0	0	0	0	0	0	0	0	0	0	0	0	0	0	0	0	0	0	0	0	0
39	a3eb2ac33d5ab7627d90da5e9e5b0418	TTGGGCGTAAAGCGTCTGTAGGTGGCTTTTTAAGTCCGCCGTCAAATCCCAGGGCTCAACTCTGGACAGGCGGTGGAAACTACCAAGCTGGAGTACGGTAGGGGCAGAGGGAATTTCCGGTGGAGCGGTGAAATGCGCAGAGATCGGAAAGAACACCAACGGCGAAAGCACTCTGCTGGGCCGACACTGACAC	943	D_0__Bacteria;D_1__Cyanobacteria;D_2__Oxyphotobacteria;D_3__Chloroplast;D_4__Helianthus annuus (common sunflower);D_5__Helianthus annuus (common sunflower);D_6__Helianthus annuus (common sunflower)	Helianthus annuus isolate Var33 chloroplast, genome	100	MN602834.1	0	0	0	0	0	0	0	0	81	0	0	0	0	0	0	0	0	0	0	0	0	0	0	0	0	0	0	0	0	0	0	0	0	143	0	0	0	0	0	0	0	0
40	b994ddc1bfc4ba0fefe77aa210774451	ACAACAACAACAACAACAGCCGCATTATCAGCAGCAGCAACCCTTGATCAACAAGAAGGCTGTTCAAGCGATCATTCCCCAAGAAATGGAGACAGCTGATGCTGCCGCTAAACGAAGAAGGAAAAGCGTCCGTGACGATGAGACGCGTAAATCGCTTGACGCCAATGACTCGAGCAAGAATATACCGTTGCCGCAAAAGAAACG	922	Unassigned	PREDICTED: Apis mellifera mucin-5AC (LOC410882), transcript variant X9, mRNA	100	XM_026446436.1	0	26	0	50	55	0	0	31	16	19	14	0	0	35	0	0	0	0	0	32	0	0	0	0	14	0	0	0	32	10	0	0	0	20	18	17	7	0	0	0	81	0
41	029b9b1f4f18d795d222d495f431e5d1	TGTATGATGATTGATGCAGTTAAAAAGTCCGTAGTTTATTTTTTTAAGAAGCAATATGAGGTGTACTGTATAGTTGGGAGAAAGATGAAATGTGACGACCCTGACTGGACGAACAGAAGCGAAAGCTGTACACTTGTATGTATTTTTTGAACAAGGACGTAAG	905	Unassigned	Nosema ceranae gene for small subunit ribosomal RNA,	100	LC493173.1	0	0	0	0	0	0	0	0	0	0	272	0	0	0	0	0	0	0	0	0	0	0	0	0	0	0	0	0	0	0	0	0	0	0	0	0	0	0	0	0	0	0
42	9a69ff4bfdc67a929f9bf1bcbc3dd94c	TTGGGCGTAAAGCGAGCGCAGACGGTTCGATAAGTCTGAAGTGAAAGCCCACAGCTCAACTGTGGAATGGCTTTGGAAACTGTCGAACTTGAGTGCAGTAGAGGTAAGTGGAACTCCATGTGTAGCGGTGGAATGCGTAGATATATGGAAGAACACCAGTGGCGAAGGCGGCTTACTGGACTGCAACTGACGT	903	D_0__Bacteria;D_1__Firmicutes;D_2__Bacilli;D_3__Lactobacillales;D_4__Leuconostocaceae;D_5__Fructobacillus;D_6__uncultured bacterium	Fructobacillus durionis strain D-24	98.96	NR_042285.1	0	0	0	0	0	0	0	0	109	247	0	0	0	0	0	0	3	93	0	0	0	0	0	0	0	0	0	0	0	0	0	0	0	0	0	0	0	0	0	0	0	0
43	39b8249aff58cfa32b11837aff7f74e2	CCTCCAGCTTACGTCCTTGTTCAAAAAATACATACAAGTGTACAGCTTTCGCTTCTGTTCGTCCAGTCAGGGTCGTCACATTTCATCTTTCTCCCAACTATACAGTACACCTCATATTGCTTCTTAAAAAAATAAACTACGGACTTTTTAACTGCATCAATCATCATACACACTCT	875	Unassigned	Nosema ceranae gene for small subunit ribosomal RNA,	100	LC493173.1	0	0	0	0	0	0	0	0	0	0	243	0	0	0	0	0	0	0	0	0	0	0	0	0	0	0	0	0	0	0	0	0	0	0	0	0	0	0	0	0	0	0
44	eb0995002dc9b2b128aaab82ecc46884	CCCCACGCTTTCGTGCATGAGCGTCAGTACAGGCCCAGGGGATTGCCTTCGCCATCGGTGTTCCTCCGCATATCTACGCATTTCACTGCTACACGCGGAATTCCATCCCCCTCTGCCGTACTCCAGCAATGCAGTCACAAATGCAGTTCCCAGGTTGAGCCCGGGGATTTCACATCTGTCTTACATCACCGCCTGCGCACGCTTTACGCCCAGTAATTCCGATTAACGCTTG	816	Unassigned	Acidovorax avenae strain ATCC 19860	99.57	NR_102856.1	0	0	0	0	0	0	0	0	0	0	0	0	0	0	0	0	0	0	0	0	244	0	0	0	0	0	0	0	0	0	0	0	0	0	0	0	0	0	0	0	0	0
45	036fafe6fb24f90b266ddf5c3b7c55fe	CCGGGGATCTTGGCCAAGTGCCGATTGTTCTCAACGTCCACACGTTCAATCGTACGTTAAAACTTAAATCGTTCTTGTAATTTGCGTTGGGAGGTTTTCCCTCGATCATCAACTTTTCCGCGTTCATGATTGGATACCGAGAATCAGAGTGTTACTGATTATAATTCCATCGAACGGTTCGAAAAG	778	Unassigned	PREDICTED: Apis mellifera odorant receptor 18 (LOC100577938), mRNA	100	XM_003250678.4	0	7	2	0	0	12	2	0	7	7	0	2	0	0	0	0	0	0	0	0	3	0	0	0	29	0	33	139	0	0	12	0	0	0	0	48	0	44	4	5	0	12
46	6350b7e3509a98071d79be9694dc6822	CTGGGCGTAAAGCGTGCGCAGGCGGTGATGTAAGACAGATGTGAAATCCCCGGGCTCAACCTGGGAACTGCATTTGTGACTGCATTGCTGGAGTACGGCAGAGGGGGATGGAATTCCGCGTGTAGCAGTGAAATGCGTAGATATGCGGAGGAACACCGATGGCGAAGGCAATCCCCTGGGCCTGTACTGACGC	748	D_0__Bacteria;D_1__Proteobacteria;D_2__Gammaproteobacteria;D_3__Betaproteobacteriales;D_4__Burkholderiaceae	Acidovorax avenae strain ATCC 19860	99.48	NR_102856.1	0	0	0	0	0	0	0	0	0	0	0	0	0	0	0	0	0	0	0	0	236	0	0	0	0	0	0	0	0	0	0	0	0	0	0	0	0	0	0	0	0	0
47	4f305a95f41483a992335f3a9e3f9315	AAGCGCACAATCTTACGAAACTTTTCGAACCGTTCGATGGAATTATAATCAGTAACACTCTGATTCTCGGTATCCAATCATGAACGCGGAAAAGTTGATGATCGAGGGAAAACCTCCCAACGCAAATTACAAGAACGATTTAAGTTTTAACGTACGATTGAACGTGTGGACGTTGAGAACAATCGGC	705	Unassigned	PREDICTED: Apis mellifera odorant receptor 18 (LOC100577938), mRNA	100	XM_003250678.4	0	5	0	0	0	11	0	0	6	6	0	0	0	0	0	0	0	0	0	0	8	0	0	0	33	2	37	125	0	0	13	0	0	0	0	54	0	40	0	0	0	6
48	23aa7a6348a7bab19682d4c8392f4b91	CTGGGCGTAAAGCGCACGCAGGCGGTCTGTTAAGTCAGATGTGAAATCCCCGGGCTTAACCTGGGAACTGCATTTGAAACTGGCAGGCTTGAGTCTCGTAGAGGGGGGTAGAATTCCAGGTGTAGCGGTGAAATGCGTAGAGATCTGGAGGAATACCGGTGGCGAAGGCGGCCCCCTGGACGAAGACTGACGC	592	D_0__Bacteria;D_1__Proteobacteria;D_2__Gammaproteobacteria;D_3__Enterobacteriales;D_4__Enterobacteriaceae;D_5__Pantoea	Flavobacterium acidificum strain LMG 8364	100	NR_104962.1	0	0	0	0	0	0	0	0	0	0	0	0	0	0	141	320	0	0	0	0	0	0	0	0	0	0	0	0	0	0	0	7	0	0	0	0	0	0	0	0	0	0
49	98a51b8051b1e7175155d53da1edd46b	ACCCACACTTTCGAGCCTCAACGTCAGTTACAGTCCAGCAAGCCGCCTTCGCCACTGGTGTTCTTCCATATATCTACGCATTCCACCGCTACACATGGAGTTCCACTTGCCTCTACTGCACTCAAGTCCATCAGTTTCCAAAGCCATTCCACAGTTGAGCTGTGGGCTTTCACTTCAGACTTAATGAACCGTCTGCGCTCGCTTTACGCCCAATAAATCCGGATAACGCTCG	578	Unassigned	Leuconostoc fallax KCTC 3537 strain DSM 20189	98.28	NR_041830.1	0	0	0	0	0	0	0	0	223	269	0	0	0	0	0	0	0	0	0	0	0	0	0	0	0	7	0	0	0	0	0	0	0	0	0	0	0	79	0	0	0	0
50	84d76a6530f755fae2af2bedb6903a2d	CCCCACGCTTTCGCACCTGAGCGTCAGTCTTCGTCCAGGGGGCCGCCTTCGCCACCGGTATTCCTCCAGATCTCTACGCATTTCACCGCTACACCTGGAATTCTACCCCCCTCTACGAGACTCTAGCTTGCCAGTTTCAAATGCAGTTCCCAGGTTGAGCCCGGGGATTTCACATCTGACTTAACAAACCGCCTGCGTGCGCTTTACGCCCAGTAATTCCGATTAACGCTTG	570	Unassigned	Serratia marcescens strain NBRC 102204	100	NR_114043.1	0	0	0	0	0	0	0	0	0	0	0	0	0	0	0	0	0	0	0	0	0	0	0	0	0	0	0	0	0	0	0	0	0	0	0	0	0	0	0	0	0	0
51	68713524749d763b1c6d0deb3e3fd613	CCCCATGCTTTCGCACCCCAGCGTCGGTAGGGACCCAGAGAGCTGCCTTCGCTTTTGGCGTTCCTTCGTAGATCTCAGGATTTCACCCCTCCACACGAAATTCCACTCTCCTCTGTCTCACTCAAGTGAATTGGTTTCGAGAGCATTCCGCCAGTTTTTGGCGACTTTCACTTTCAACCCGATTCACCGCCTACGTGCCCTTTACGCCCAGTCATTCCGAAGAACACTTG	567	Unassigned	Ligustrum quihoui mitochondrion, genome	99.13	MN723864.1	0	0	0	0	0	0	0	0	40	0	0	0	0	0	0	0	0	0	0	0	0	7	0	0	0	0	0	0	0	0	0	0	0	37	0	0	0	0	0	0	0	0
52	8b6e30fb9392b26ee0acdf628d42f16a	CTGGGCGTAAAGCGCACGCAGGCGGTTTGTTAAGTCAGATGTGAAATCCCCGGGCTCAACCTGGGAACTGCATTTGAAACTGGCAAGCTAGAGTCTCGTAGAGGGGGGTAGAATTCCAGGTGTAGCGGTGAAATGCGTAGAGATCTGGAGGAATACCGGTGGCGAAGGCGGCCCCCTGGACGAAGACTGACGC	565	D_0__Bacteria;D_1__Proteobacteria;D_2__Gammaproteobacteria;D_3__Enterobacteriales;D_4__Enterobacteriaceae;D_5__Serratia	Serratia marcescens strain NBRC 102204	100	NR_114043.1	0	0	0	0	0	0	0	0	0	0	0	0	0	0	0	0	0	0	0	0	0	0	0	0	0	0	0	0	0	0	9	0	10	0	0	0	0	0	0	0	0	0
53	69a742c071aeeab2599052658bb79aa9	ACAACAACAACAACAACAACAGCCGCATTATCAGCAGCAGCAACCCTTGATCAACAAGAAGGCTGTTCAAGCGATCATTCCCCAAGAAATGGAGACAGCTGATGCTGCCGCTAAACGAAGAAGGAAAAGCGTCCGTGACGATGAGACGCGTAAATCGCTTGACGCCAATGACTCGAGCAAGAATATACCGTTGCCGCAAAAGAAACG	555	Unassigned	PREDICTED: Apis mellifera mucin-5AC (LOC410882), transcript variant X9, mRNA	100	XM_026446436.1	0	0	22	0	0	79	0	0	0	0	0	0	0	0	0	0	0	0	29	0	0	0	0	0	0	0	0	0	0	0	59	0	0	0	0	0	0	0	38	38	0	37
54	9e427adbaa9848e0fc429385e3fde1ae	CTTTTTTTTTTTTTTTAATGATACGGCGACCACCGAGATCTACACCAGGACGTACACTCTTTCCCTACACGACGCTCTTCCGATCTGTGCCAGCCGCCGCGGCTGCGTCAACCGTTCCACTTGTGCCAACGATCGATTCGTCTGTAGTAGAGTCGGTGGCAAACGAAACCCCAGTAGTCCAGATCGGAAGAGCACACGTCTGAACTCCAGTCACTCTCGCGCATCTCGTATGCCGTCTTCTGCTTGAAAAAAAAAAAAAAAGAAAA	543	D_0__Bacteria	Apis mellifera filamentous virus isolate CH-CO5, partial genome	94.19	KR819915.1	0	0	0	543	0	0	0	0	0	0	0	0	0	0	0	0	0	0	0	0	0	0	0	0	0	0	0	0	0	0	0	0	0	0	0	0	0	0	0	0	0	0
55	808fa3b88fc208909c9b0a27f01fa3b3	TTGGGCGTAAAGCGAGCGCAGACGGTTGCTTAAGTCTGAAGTGAAAGCCCACAGCTCAACTGTGGAATGGCTTTGGAAACTGGGTAACTTGAGTGCAGTAGAGGTAAGTGGAACTCCATGTGTAGCGGTGGAATGCGTAGATATATGGAAGAACACCAGTGGCGAAGGCGGCTTACTGGACTGTAACTGACGT	538	D_0__Bacteria;D_1__Firmicutes;D_2__Bacilli;D_3__Lactobacillales;D_4__Leuconostocaceae;D_5__Fructobacillus;D_6__uncultured Bacilli bacterium	Fructobacillus fructosus strain NBRC 3516	98.96	NR_113579.1	0	0	0	0	0	0	0	0	0	0	0	0	0	0	0	0	0	0	0	0	5	0	0	0	0	39	0	0	22	0	0	0	0	0	0	0	0	0	0	0	0	0
56	6fae916c41da83f8c3b4ec010261b2f7	CCCCACGCTTTCGCACCTGAGCGTCAGTCTTCGTCCAGGGGGCCGCCTTCGCCACCGGTATTCCTCCAGATCTCTACGCATTTCACCGCTACACCTGGAATTCTACCCCCCTCTACGAGACTCAAGCCTGCCAGTTTCAAATGCAGTTCCCAGGTTAAGCCCGGGGATTTCACATCTGACTTAACAGACCGCCTGCGTGCGCTTTACGCCCAGTAATTCCGATTAACGCTTG	536	Unassigned	Flavobacterium acidificum strain LMG 8364	100	NR_104962.1	0	0	0	0	0	0	0	0	0	0	0	0	0	0	169	267	0	0	0	0	0	0	0	0	0	0	0	0	0	0	0	0	0	0	0	0	0	0	0	0	0	0
57	5d3b424105179701ca99d25823ceb7ad	CTGGGCGTAAAGGGCACGTAGGCGGTGAATCGGGTTGAAAGTGAAAGTCGCCAAAAACTGGCGGAATGCTCTCGAAACCAATTCACTTGAGTGAGACAGAGGAGAGTGGAATTTCGTGTGGAGGGGTGAAATCCTGAGATCTACGAAGGAACGCCAAAAGCGAAGGCAGCTCTCTGGGTCCCTACCGACGC	531	D_0__Bacteria;D_1__Proteobacteria;D_2__Alphaproteobacteria;D_3__Rickettsiales;D_4__Mitochondria	Xanthoceras sorbifolium mitochondrion, genome	98.95	MK333231.1	0	0	0	0	0	0	0	0	45	0	0	0	0	0	5	0	0	0	0	0	0	9	0	0	0	0	0	0	0	0	0	0	0	38	0	0	0	0	0	0	0	0
58	8a5e16c4e4d5c4b9acfc70e6c4664e9e	TTTTTTTTTTTTTTTTAATGATACGGCGACCACCGAGATCTACACCAGGACGTACACTCTTTCCCTACACGACGCTCTTCCGATCTGGACTACTGGGGTTTCGTTTGCCACCGACTCTACTACAGACGAATCGATCGTTGGCACAAGTGGAACGGTTGACGCAGCCGCGGCGGCTGGCACAGATCGGAAGAGCACACGTCTGAACTCCAGTCACTCTCGCGCATCTCGTATGCCGTCTTCTGCTTGAAAAAAAAAAAAAAAAAAAA	528	D_0__Bacteria	Aeromonas phage D6, genome	95.24	MN131137.1	0	0	0	528	0	0	0	0	0	0	0	0	0	0	0	0	0	0	0	0	0	0	0	0	0	0	0	0	0	0	0	0	0	0	0	0	0	0	0	0	0	0
59	f3a2e066ae28a0f6a06e46b8ee5ab8bd	ACAACAACAACAACAGCCGCATTATCAGCAGCAGCAACCCTTGATCAACAAGAAGGCTGTTCAAGCGATCATTCCCCAAGAAATGGAGACAGCTGATGCTGCCGCTAAACGAAGAAGGAAAAGCGTCCGTGACGATGAGACGCGTAAATCGCTTGACGCCAATGACTCGAGCAAGAATATACCGTTGCCGCAAAAGAAACG	514	Unassigned	PREDICTED: Apis mellifera mucin-5AC (LOC410882), transcript variant X9, mRNA	100	XM_026446436.1	18	0	0	0	0	0	54	0	0	0	0	74	0	0	0	4	8	10	0	0	0	0	7	8	0	19	29	16	0	0	0	0	26	0	0	0	0	16	0	0	0	0
60	f116f5195eea59ed55d94f772ff53bf8	CCCTACGCTTTCGTGCCTAAACGTCAGTGATAGGCCGGTCGACCGCCTTCGCCACTGGTGTTCCTCCATATATCTACGCATTTCACCGCTACACATGGAATTCCATCGACCTCTCCTACACTCTAGCTTAACAGTTTTCAAGGCGAACTGGAGTTGAGCTCCAGGATTTGACCCCAAACTTGTTAAACCGTCTGCGCACGCTTTACGCCCAATAAATCCGGATAACGCTTG	500	D_0__Bacteria	Spiroplasma melliferum strain BC-3	99.57	NR_025756.1	0	0	0	0	0	0	0	0	0	0	0	0	0	0	0	0	0	0	0	0	0	0	0	0	0	0	0	0	0	0	0	0	0	0	0	0	0	0	0	0	0	0
61	f44b1cb9f2d7ae3b92cf9512aa40f32a	CGTTTCTTTTGCGGCAACGGTATATTCTTGCTCGAGTCATTGGCGTCAAGCGATTTACGCGTCTCATCGTCACGGACGCTTTTCCTTCTTCGTTTAGCGGCAGCATCAGCTGTCTCCATTTCTTGGGGAATGATCGCTTGAACAGCCTTCTTGTTGATCAAGGGTTGCTGCTGCTGATAATGCGGCTGTTGTTGTTGTTGTTGTTGT	488	Unassigned	PREDICTED: Apis mellifera mucin-5AC (LOC410882), transcript variant X9, mRNA	100	XM_026446436.1	0	0	16	0	0	71	0	0	0	0	0	0	0	0	0	0	0	0	26	0	0	6	12	0	0	0	0	0	0	0	0	54	0	0	0	0	0	0	37	0	0	41
62	ca5c71d10c2995e107730e3210f3b5ef	TTGGGCGTAAAGCGTGCGCAGACGGTTTAACAAGTTTGGGGTCAAATCCTGGAGCTCAACTCCAGTTCGCCTTGAAAACTGTTAAGCTAGAGTGTAGGAGAGGTCGATGGAATTCCATGTGTAGCGGTGAAATGCGTAGATATATGGAGGAACACCAGTGGCGAAGGCGGTCGACCGGCCTATCACTGACGT	480	D_0__Bacteria;D_1__Tenericutes;D_2__Mollicutes;D_3__Entomoplasmatales;D_4__Spiroplasmataceae;D_5__Spiroplasma	Spiroplasma melliferum strain BC-3	99.48	NR_025756.1	0	0	0	0	0	0	0	0	0	0	0	0	0	0	0	0	0	0	0	0	0	0	0	0	0	0	0	0	0	0	0	0	0	0	0	0	0	0	0	0	0	0
63	7562c4e41db178f93670a8fc988c9934	ACCCACACTTTCGAGCCTCAACGTCAGTTGCAGTCCAGTAAGCCGCCTTCGCCACTGGTGTTCTTCCATATATCTACGCATTCCACCGCTACACATGGAGTTCCACTTACCTCTACTGCACTCAAGTTCGACAGTTTCCAAAGCACTTCCACAGTTGAGCTGTGGGCTTTCACTTCAGACTTATCGAACCGTCTGCGCTCGCTTTACGCCCAATAAATCCGGATAACGCTCG	473	Unassigned	Fructobacillus tropaeoli strain F214-1	100	NR_113043.1	0	0	0	0	0	0	0	0	0	0	0	0	0	0	0	0	0	35	0	0	0	0	0	0	0	0	0	0	0	0	0	0	0	0	0	0	0	91	0	0	0	0
64	b11c8bb682bb48a5e650acb0238a945a	CTGGGCGTAAAGCGTGCGCAGGCGGTGATGTAAGACAGAGGTGAAATACCTGGGCTCAACCTGGGAACTGCCTTTGTGACTGCATTGCTGGAGTGCGGCAGAGGGGGATGGAATTCCGCGTGTAGCAGTGAAATGCGTAGATATGCGGAGGAACACCGATGGCGAAGGCAATCCCCTGGGCCTGCACTGACGC	453	D_0__Bacteria;D_1__Proteobacteria;D_2__Gammaproteobacteria;D_3__Betaproteobacteriales;D_4__Burkholderiaceae	Pseudacidovorax intermedius strain CC-21	98.45	NR_044241.1	0	0	0	0	0	6	0	6	0	0	0	142	0	61	0	0	0	0	0	0	149	0	0	0	0	0	0	0	0	0	0	0	0	0	0	0	0	0	0	0	0	0
65	8f0504412786dded66ae9960c4735e36	CGTTTCTTTTGCGGCAACGGTATATTCTTGCTCGAGTCATTGGCGTCAAGCGATTTACGCGTCTCATCGTCACGGACGCTTTTCCTTCTTCGTTTAGCGGCAGCATCAGCTGTCTCCATTTCTTGGGGAATGATCGCTTGAACAGCCTTCTTGTTGATCAAGGGTTGCTGCTGCTGATAATGCGGCTGTTGTTGTTGTTGT	447	Unassigned	PREDICTED: Apis mellifera mucin-5AC (LOC410882), transcript variant X9, mRNA	100	XM_026446436.1	0	0	0	0	0	0	50	0	0	0	0	0	32	0	0	7	6	10	0	0	25	0	0	6	0	10	0	18	35	0	0	0	36	0	0	0	0	12	0	35	0	0
66	8cd33bba8e836c6bdb8ba5b228e45851	CCCCACGCTTTCGTGCATGAGCGTCAGTGCAGGCCCAGGGGATTGCCTTCGCCATCGGTGTTCCTCCGCATATCTACGCATTTCACTGCTACACGCGGAATTCCATCCCCCTCTGCCGCACTCCAGCAATGCAGTCACAAAGGCAGTTCCCAGGTTGAGCCCAGGTATTTCACCTCTGTCTTACATCACCGCCTGCGCACGCTTTACGCCCAGTAATTCCGATTAACGCTCG	434	Unassigned	Pseudacidovorax intermedius strain CC-21	98.71	NR_044241.1	0	0	0	0	0	0	0	0	0	0	0	153	0	75	0	0	0	0	0	0	129	0	0	0	0	0	0	0	0	0	0	0	0	0	0	0	0	0	0	0	0	0
67	07e5a7f5ddd18e9fe6c266ab6376f2e4	ACCCACACTTTCGAGCCTCAACGTCAGTTGCAGTCCAGTAAGCCGCCTTCGCCACTGGTGTTCTTCCATATATCTACGCATTCCACCGCTACACATGGAGTTCCACTTACCTCTACTGCACTCAAGTTAACCAGTTTCCAATGCAATTCCGGAGTTGAGCTCCGGGCTTTCACATCAGACTTAATAAACCGTCTGCGCTCGCTTTACGCCCAATAAATCCGGATAACGCTCG	404	Unassigned	Leuconostoc mesenteroides subsp. jonggajibkimchii strain DRC1506	99.57	NR_157602.1	0	0	0	0	0	0	0	0	0	0	0	0	0	0	0	0	0	67	0	0	0	0	0	0	0	0	0	0	0	0	0	0	0	0	0	0	0	0	0	0	0	0
68	5f2fa45bb87dfba844923cb9307bf4fc	CTGGGCGTAAAGCGCACGCAGGCGGTCTGTCAAGTCGGATGTGAAATCCCCGGGCTCAACCTGGGAACTGCATTCGAAACTGGCAGGCTTGAGTCTTGTAGAGGGGGGTAGAATTCCAGGTGTAGCGGTGAAATGCGTAGAGATCTGGAGGAATACCGGTGGCGAAGGCGGCCCCCTGGACAAAGACTGACGC	379	D_0__Bacteria;D_1__Proteobacteria;D_2__Gammaproteobacteria;D_3__Enterobacteriales;D_4__Enterobacteriaceae	Salmonella enterica subsp. enterica serovar Typhimurium strain ATCC 13311	100	NR_119108.1	0	0	0	0	0	0	0	0	0	0	0	0	0	0	0	0	0	0	0	0	0	0	0	0	0	0	0	0	0	203	0	0	0	0	0	0	0	0	0	0	0	0
69	657f70563a0c4a5979acffd70103f4bc	CCCTACGCTTTCGTGCCTAAACGTCAGTGATAGGCCAGTCGACCGCCTTCGCCACTGGTGTTCCTCCATATATCTACGCATTTCACCGCTACACATGGAATTCCATCGACCTCTCCTACACTCTAGCTTAACAGTTTTCAAGGCGAACTGGAGTTGAGCTCCAGGATTTGACCCCAAACTTGTTAAACCGTCTGCGCACGCTTTACGCCCAATAAATCCGGATAACGCTTG	375	D_0__Bacteria	Spiroplasma melliferum strain BC-3	100	NR_025756.1	0	0	0	0	0	0	0	0	0	0	333	0	0	0	0	0	0	0	0	0	0	0	0	0	0	0	0	0	0	0	0	0	0	0	0	0	0	0	0	0	0	0
70	12bc00c4f9b1ff18fd823e1225c09b28	TTGGGCGTAAAGCGTGCGCAGACGGTTTAACAAGTTTGGGGTCAAATCCTGGAGCTCAACTCCAGTTCGCCTTGAAAACTGTTAAGCTAGAGTGTAGGAGAGGTCGATGGAATTCCATGTGTAGCGGTGAAATGCGTAGATATATGGAGGAACACCAGTGGCGAAGGCGGTCGACTGGCCTATCACTGACGT	356	D_0__Bacteria;D_1__Tenericutes;D_2__Mollicutes;D_3__Entomoplasmatales;D_4__Spiroplasmataceae;D_5__Spiroplasma	Spiroplasma melliferum strain BC-3	100	NR_025756.1	0	0	0	0	0	0	0	0	0	0	314	0	0	0	0	0	0	0	0	0	0	0	0	0	0	0	0	0	0	0	0	0	0	0	0	0	0	0	0	0	0	0
71	0dba992aaed9ee99d2c4e7a49aa40bb6	CGATCTGTGCCAGCAGCCGCGGTGGTCCCGTGATCAATATTCCTTACCCCCTTTGCCTTGGCTTACCCCTCCGGCGCGGTACGGGTGCCCCTTACCTCGTGGAAACCCTCCTTCCTACTACCCACACCCACGCCCTCCCACCTCCCTTCAGGGAGAACCCGGGAGAAACCCCAGTAGTCCAGATCG	345	Unassigned	Evaniella semaeoda isolate 8367eva ultra conserved element locus uce-304 genomic	89.74	KM420362.1	0	0	0	0	0	56	0	0	0	0	0	34	0	75	0	0	14	0	0	0	19	0	0	0	0	0	0	0	0	0	40	0	0	0	0	0	0	0	0	0	0	0
72	3683bf7bb42aac9452c01c8928ca0df8	CCCCACGCTTTCGCACCTGAGCGTCAGTCTTTGTCCAGGGGGCCGCCTTCGCCACCGGTATTCCTCCAGATCTCTACGCATTTCACCGCTACACCTGGAATTCTACCCCCCTCTACAAGACTCAAGCCTGCCAGTTTCGAATGCAGTTCCCAGGTTGAGCCCGGGGATTTCACATCCGACTTGACAGACCGCCTGCGTGCGCTTTACGCCCAGTAATTCCGATTAACGCTTG	338	Unassigned	Salmonella enterica subsp. enterica serovar Typhimurium strain ATCC 13311	100	NR_119108.1	0	0	0	0	0	0	0	0	0	0	0	0	0	0	0	0	0	0	0	0	0	0	0	0	0	0	0	0	0	197	0	0	0	0	0	0	0	0	0	0	0	0
73	8abfb65c0ddaead85fed68bf6fa2eba7	TCCCTACACGACGCTCTTCCGATCTGGACTACTGGGGTTTCGCGATGGCCTGCCGTAATAATGGCCTGTGGTCTCCTAATATACCTTCGAGGTGGACGTACCGACGAATCATTATATATAAGGTAACGAGCACGCCTATGCCGTAACCCCGTGAAGAATGATGACCGCGGCGGCTGGCACAGATCGGAAGAGCACACGTCTGAAC	327	D_0__Bacteria	Streptomyces sp. AgN23 genome	100	CP007153.1	0	0	0	0	0	109	0	0	0	0	12	0	38	0	0	0	0	0	0	0	17	0	0	0	0	0	0	0	14	0	0	0	0	0	0	0	0	0	0	0	0	0
74	3464b2e83d5ca0a7c016362327bcaf8c	ACCCTAGCTTTCGTCTCTCAGTGTCAGTGTCGGCCCAGCAGAGTGCTTTCGCCGTTGGTGTTCTTTCCGATCTCTACGCATTTCACCGCTCCACCGGAAATTCCCTCTGCCCCTACCGTACTCCAGCTTGGTAGTTTCCACCGCCTGTCCAGAGTTGAGCCCTGGGATTTGACGGCGGACTTAAAAAGCCACCTACAGACGCTTTACGCCCAATCATTCCGGATAACGCTTG	323	Unassigned	Arthrospira platensis strain PCC 7345	87.18	NR_125711.1	0	0	0	0	0	34	0	0	0	0	0	0	0	0	0	0	0	0	0	0	0	176	0	0	0	0	0	0	0	0	0	0	0	42	44	0	0	0	0	0	0	0
75	fe98455f602ac355aa83cd29717f9122	AATTAATTAAAGAAGAAGAACGTGTTTCGTTCGATGATACTCACCTGAAGATCATGACAGCTGTTATCCCTGTGACTGGCAGCACGAATTACCCCCGCACGCCACCCCCACTCACTAATCTTATTCACCTTTAGCTTGGTGAAACCACTCACCGAGAGAAACCTCTTTCCCACGATCTCTTCGCGAAACTTGTACGCCATA	321	Unassigned	PREDICTED: Apis dorsata probable JmjC domain-containing histone demethylation protein 2C (LOC102671322), mRNA	100	XM_031511762.1	4	5	7	0	3	12	15	0	2	0	3	7	0	0	0	0	2	2	3	5	0	0	0	7	4	0	5	12	0	0	10	4	0	6	0	5	4	7	14	10	2	0
76	d055102ed40146526f9318329fca28e5	TATGGCGTACAAGTTTCGCGAAGAGATCGTGGGAAAGAGGTTTCTCTCGGTGAGTGGTTTCACCAAGCTAAAGGTGAATAAGATTAGTGAGTGGGGGTGGCGTGCGGGGGTAATTCGTGCTGCCAGTCACAGGGATAACAGCTGTCATGATCTTCAGGTGAGTATCATCGAACGAAACACGT	309	Unassigned	PREDICTED: Apis dorsata probable JmjC domain-containing histone demethylation protein 2C (LOC102671322), mRNA	100	XM_031511762.1	7	5	7	0	0	9	4	0	4	2	0	3	0	0	0	0	4	3	0	3	4	0	0	0	2	5	0	8	0	0	8	0	6	6	7	0	7	5	14	10	0	6
77	a31e5314a87919641bef3d8489988c1a	TCATAAGAATCAGGAAGAACGGAAGTGCCAAGGCTGCCCTGGTACTTTTCACAATCCACAGTATGGCCAGGCACAAAATTTGTATGAGGGTGAAGATGTGCATTTTGTACGTTTGTACACGCCGTACGTAATTGGCCGTGCCGTGGTGTTTAACCGGCATGAAGAACAGCTTCACACGATCGAACAGTTGGACG	309	D_0__Bacteria	PREDICTED: Apis mellifera band 3 anion transport protein (LOC725581), transcript variant X9, mRNA	100	XM_026444056.1	0	4	0	0	0	53	5	7	0	5	0	8	7	8	0	2	3	3	5	11	8	0	0	0	0	5	0	0	5	0	16	4	0	5	0	2	2	4	0	0	6	11
78	d3a6f1cf2d54bb5e978930761b575810	CACCGAGATCTACACATAGAGGCACACTCTTTCCCTACACGACGCTCTTCCGATCTGGACTACTCGGGTATCTCCCACCTGCAGAAGCTGAGGCAAACTACTACCGGCAACTCGCCAATCAGCCCACCACCGTGGCGGCCTGACTTAAACCAACCGGCCTCCACGAAACCCGGGTAGTCCAGATCGGAAGAGCACACGTCTGAACTCCAGTCACCGCTCATTATCTCGTATGCCGT	293	D_0__Bacteria	Acidovorax sp. T1, genome	89.43	CP021648.1	0	0	0	0	0	0	0	0	0	0	0	0	0	0	0	0	0	0	0	0	0	0	0	0	0	0	0	0	0	0	0	0	0	0	0	0	0	0	0	0	0	0
79	e6df39e64ed07b69cbf184f2b866ccc0	CGTCCAACTGTTCGATCGTGTGAAGCTGTTCTTCATGCCGGTTAAACACCACGGCACGGCCAATTACGTACGGCGTGTACAAACGTACAAAATGCACATCTTCACCCTCATACAAATTTTGTGCCTGGCCATACTGTGGATTGTGAAAAGTACCAGGGCAGCCTTGGCACTTCCGTTCTTCCTGATTCTTATGATACCTTTACGAGGTCAGAT	275	Unassigned	PREDICTED: Apis mellifera band 3 anion transport protein (LOC725581), transcript variant X9, mRNA	100	XM_026444056.1	0	0	2	4	0	34	8	3	7	0	0	12	3	5	0	0	0	0	5	11	0	0	0	4	0	0	0	6	4	0	10	19	0	5	4	0	0	0	4	0	4	7
80	3e96191bfa443ff63634d3ee717f2220	CCCCTAGCTTTCGTCTCTCAGTGTCAGTGTCGGCCCAGCAGAGTGCTTTCGCCGTTGGTGTTCTTTCCGATCTCTGCGCATTTCACCGCTCCACCGGAAATTCCCTCTGCCCCTACCGTACTCCAGCTTGGTAGTTTCCACCGCCTGTCCAGAGTTGAGCCCTGGGATTTGACGGCGGACTTAAAAAGCCACCTACAGACGCTTTACGCCCAATCATTCCGGATAACGCTTG	273	Unassigned	Arthrospira platensis strain PCC 7345	86.81	NR_125711.1	0	0	0	0	0	0	0	0	0	0	0	0	0	0	0	0	0	0	0	0	0	16	0	0	0	0	0	0	0	0	0	0	0	138	0	0	0	0	0	0	0	0
81	f3f89195dd8b49a383df41605885c62f	TTGGGCGTAAAGCGAGCGCAGACGGTTCATTAAGTCTGAAGTGAAAGCCCACAGCTCAACTGTGGAATGGCTTTGGAAACTGATGGACTTGAGTGCAGTAGAGGCAAGTGGAACTCCATGTGTAGCGGTGGAATGCGTAGATATATGGAAGAACACCAGTGGCGAAGGCGGCTTGCTGGACTGTAACTGACGT	267	D_0__Bacteria;D_1__Firmicutes;D_2__Bacilli;D_3__Lactobacillales;D_4__Leuconostocaceae;D_5__Leuconostoc;D_6__uncultured Bacilli bacterium	Leuconostoc fallax KCTC 3537 strain DSM 20189	97.93	NR_041830.1	0	0	0	0	0	0	0	0	66	152	0	0	0	0	0	0	0	0	0	0	0	0	0	0	0	0	0	0	0	0	0	0	0	0	0	0	0	49	0	0	0	0
82	dad742d28660129a55ded1938eff9ef1	TTGGGCGTAAAGCGAGCGCAGACGGTTCGATAAGTCTGAAGTGAAAGCCCACAGCTCAACTGTGGAAGTGCTTTGGAAACTGTCGAACTTGAGTGCAGTAGAGGTAAGTGGAACTCCATGTGTAGCGGTGGAATGCGTAGATATATGGAAGAACACCAGTGGCGAAGGCGGCTTACTGGACTGCAACTGACGT	234	D_0__Bacteria;D_1__Firmicutes;D_2__Bacilli;D_3__Lactobacillales;D_4__Leuconostocaceae;D_5__Fructobacillus	Fructobacillus tropaeoli strain F214-1	100	NR_113043.1	0	0	0	0	0	0	0	0	0	0	0	0	0	0	0	0	0	17	0	0	0	0	0	0	0	0	0	0	0	0	0	0	0	0	0	0	0	48	0	0	0	0
83	613cac04320bab6b2b7d38c78acf9764	ACAACAACAACAGCCGCATTATCAGCAGCAGCAACCCTTGATCAACAAGAAGGCTGTTCAAGCGATCATTCCCCAAGAAATGGAGACAGCTGATGCTGCCGCTAAACGAAGAAGGAAAAGCGTCCGTGACGATGAGACGCGTAAATCGCTTGACGCCAATGACTCGAGCAAGAATATACCGTTGCCGCAAAAGAAACG	211	Unassigned	PREDICTED: Apis mellifera mucin-5AC (LOC410882), transcript variant X9, mRNA	100	XM_026446436.1	0	0	0	0	0	0	0	0	0	0	0	0	0	0	0	0	0	0	0	0	37	0	0	0	0	0	0	0	0	0	0	49	0	0	0	0	0	0	0	0	0	0
84	c753baf270c29b3d48be5154dc997243	CTGGGCGTAAAGGGCGCGTAGGCGGTTGATGCAGTCAGATGTGAAATCCCCGGGCTTAACCTGGGAACTGCATTTGAGACGCATTGACTAGAGTTCGAGAGAGGGTTGTGGAATTCCCAGTGTAGAGGTGAAATTCGTAGATATTGGGAAGAACACCGGTGGCGAAGGCGGCAACCTGGCTCGATACTGACGC	199	D_0__Bacteria;D_1__Proteobacteria;D_2__Alphaproteobacteria;D_3__Acetobacterales;D_4__Acetobacteraceae;D_5__Gluconobacter	Gluconobacter japonicus strain LMG 26773	100	NR_118638.1	0	0	0	0	0	0	0	0	68	94	0	0	0	0	0	0	0	0	0	0	0	0	0	0	0	0	0	0	0	0	0	0	0	0	0	0	0	0	0	0	0	0
85	9eb6fe3e668dff690533d3d5e3c1a20f	CCCGTGCCGGGCTCCTGGAGGATTCTCGAGTACCCTCTCATCGCCCTCTGGGCCATCCAACCGAGCTCTGTCCGGCAGTCTCCATGCCAACACCCGCTCGATAAATTTATTGGTCGCCTCTGACACGAGTGCTTCTGCATATTTCTTTCTTCTTTTCTCTAATGCCTCGTCTTATAACGCTCT	198	Unassigned	PREDICTED: Apis mellifera uncharacterized LOC102654429 (LOC102654429), transcript variant X4, ncRNA	100	XR_003304664.1	6	6	0	0	3	8	4	6	2	3	0	4	0	5	0	0	0	6	0	3	0	0	0	0	8	8	7	0	0	0	5	5	0	0	0	0	2	4	15	8	0	3
86	2c42e66fd9a39a5de7d729f4a01a64b5	TTTCTCACGGCTGTGTATCCAAGATACTGTCGAGGTGAGTACCGCCCGGCACAATCCCGCCCGTATCCGTTACAACCGCACCACACTTTTGCTTTTTGCCCTCCCCTCCCCTCCTCTTTTCCTTTCCCTTCCGCCTCGATTTCGATCGACTCGATTTGTTATTACCGC	198	Unassigned	PREDICTED: Bombus vosnesenskii paired box protein Pax-8 (LOC117240377), transcript variant X3, mRNA	100	XM_033506390.1	0	0	0	0	0	0	26	0	0	0	0	0	9	0	0	0	0	6	0	0	0	0	0	0	0	23	20	0	0	0	0	0	0	0	0	16	0	0	0	0	0	18
87	6cc80a2e901c13ca931cd2d2bcbda3c3	TTGGGCGTAAAGCGAGCGCAGACGGTTTATTAAGTCTGATGTGAAAGCCCGGAGCTCAACTCCGGAATTGCATTGGAAACTGGTTAACTTGAGTGCAGTAGAGGTAAGTGGAACTCCATGTGTAGCGGTGGAATGCGTAGATATATGGAAGAACACCAGTGGCGAAGGCGGCTTACTGGACTGCAACTGACGT	196	D_0__Bacteria;D_1__Firmicutes;D_2__Bacilli;D_3__Lactobacillales;D_4__Leuconostocaceae;D_5__Leuconostoc	Leuconostoc mesenteroides subsp. jonggajibkimchii strain DRC1506	99.48	NR_157602.1	0	0	0	0	0	0	0	0	0	0	0	0	0	0	0	0	0	38	0	0	0	0	0	0	0	0	0	0	0	0	0	0	0	0	0	0	0	0	0	0	0	0
88	1646c5ad9f282f1b527ab3169d1e2e26	TTTTTTTTTTTTTTTTAATGATACGGCGACCACCGAGATCTACACTAATCTTAACACTCTTTCCCTACACGACGCTCTTCCGATCTGGACTACTGGGGTTTCGTTTGCCACCGACTCTACTACAGACGAATCGATCGTTGGCACAAGTGGAACGGTTGACGCAGCCGCGGCGGCTGGCACAGATCGGAAGAGCACACGTCTGAACTCCAGTCACTCTCGCGCATCTCGTATGCCGTCTTCTGCTTGAAAAAAAAAAAAAAAAAAAA	188	D_0__Bacteria	Aeromonas phage D6, genome	95.24	MN131137.1	0	0	0	0	0	0	0	0	0	0	0	0	0	0	0	0	0	0	0	0	0	0	0	0	0	0	0	0	0	0	0	0	0	0	0	0	0	0	0	0	188	0
89	c5ff95ff300abb9b678f583d666fcb56	CTGGGCGTAAAGCGCACGCAGGCGGTTTGTTAAGTCAGATGTGAAATCCCCGAGCTTAACTTGGGAACTGCATTTGAAACTGGCAAGCTAGAGTCTCGTAGAGGGGGGTAGAATTCCAGGTGTAGCGGTGAAATGCGTAGAGATCTGGAGGAATACCGGTGGCGAAGGCGGCCCCCTGGACGAAGACTGACGC	185	D_0__Bacteria;D_1__Proteobacteria;D_2__Gammaproteobacteria;D_3__Enterobacteriales;D_4__Enterobacteriaceae;D_5__Serratia	Serratia rubidaea strain NBRC 103169	100	NR_114232.1	0	0	0	0	0	0	0	0	0	0	0	0	0	0	0	0	0	0	0	0	0	0	0	0	0	0	0	0	0	0	0	0	0	0	0	0	0	0	0	0	0	0
90	e24c3f448398f2fb9eaf3cf9d2c56653	CCCCATGCTTTCGCACTCCAGCGTCGGTAGGGACCCAGAGAGCTGCCTTCGCTTTTGGCGTTCCTTCGTAGATCTCCGGATTTCACCCCTACACACGAAATTCCACTCTCCTCTGTCTCACTCAAGTGAATTGGTTTCGAGAGTCTTCCGCCAGTTTTTGGCGACTTTCACTTTCAACCCGATTCACCGCCTACGTGCCCTTTACGCCCAGTCATTCCGAAGAACACTTG	183	Unassigned	Uncultured bacterium clone Otu03594	100	KX998181.1	0	0	0	0	0	0	0	0	24	42	0	0	0	0	0	0	0	0	0	0	0	0	0	0	0	0	0	0	0	0	0	0	0	0	0	0	0	0	0	0	0	0
91	72eb0c3cc9af00f303d2184dcdb69172	CACCGAGATCTACACTAATCTTAACACTCTTTCCCTACACGACGCTCTTCCGATCTGGACTACTCGGGTTTCGTGGAGGCCGGTTGGTTTAAGTCAGGCCGCCACGGTGGTGGGCTGATTGGCGAGTTGCCGGTAGTAGTTTGCCTCAGCTTCTGCAGGTGGGAGAAACCCCAGTAGTCCAGATCGGAAGAGCACACGTCTGAACTCCAGTCACCGCTCATTATCTCGTATGCCGT	183	D_0__Bacteria	Hydrogenophaga sp. NH-16 chromosome	93.48	CP029344.1	0	0	0	0	0	0	0	0	0	0	0	0	0	0	0	0	0	0	0	0	0	0	0	0	0	0	0	0	0	0	0	0	183	0	0	0	0	0	0	0	0	0
92	4b2a33094c43df2dcf70b07914ce29a3	CCTCCAGCTTACGTCCTTGTTCAAAAAATACATACAAGTGTACAGCTTTCGCTTCAGTTCGTCCAGTCAGGGTCGTCACATTTCATCTCTCTCCCAACTATACAGTACACCTCATATTGCTTCTTAAATATAAACTACGGACTTTTTAACTGCATCAATCATCATACACACTCT	183	Unassigned	Nosema leptinotarsae isolate TK-01 small subunit ribosomal RNA gene,	99.43	MN841279.1	0	0	0	0	0	0	0	0	0	0	0	0	0	0	0	0	0	0	0	0	0	0	0	0	0	0	0	0	0	0	0	0	0	0	0	0	0	0	0	0	0	0
93	71eb94b16f9931980f3bed7538eaf014	CTGGGCGTAAAGCGCACGCAGGCGGTCTGTCAAGTCGGATGTGAAATCCCCGGGCTCAACTTGGGAACTGCATTCGAAACTGGCAGGCTAGAGTCTTGTAGAGGGGGGTAGAATTCCAGGTGTAGCGGTGAAATGCGTAGAGATCTGGAGGAATACCGGTGGCGAAGGCGGCCCCCTGGACAAAGACTGACGC	182	D_0__Bacteria;D_1__Proteobacteria;D_2__Gammaproteobacteria;D_3__Enterobacteriales;D_4__Enterobacteriaceae	Klebsiella aerogenes KCTC 2190	99.48	NR_102493.2	0	0	0	0	0	0	0	0	0	0	0	0	0	0	72	110	0	0	0	0	0	0	0	0	0	0	0	0	0	0	0	0	0	0	0	0	0	0	0	0	0	0
94	c3750be23232daf3eccc4cdf2464fae9	CTGGGCGTAAAGCGCACGCAGGCGGTCTGTCAAGTCGGATGTGAAATCCCCGGGCTCAACCTGGGAACTGCATTCGAAACTGGCAGGCTTGAGTCTCGTAGAGGGGGGTAGAATTCCAGGTGTAGCGGTGAAATGCGTAGAGATCTGGAGGAATACCGGTGGCGAAGGCGGCCCCCTGGACGAAGACTGACGC	182	D_0__Bacteria;D_1__Proteobacteria;D_2__Gammaproteobacteria;D_3__Enterobacteriales;D_4__Enterobacteriaceae	Citrobacter amalonaticus strain CECT 863	100	NR_104823.1	0	0	0	0	0	0	0	0	0	0	0	0	0	0	0	0	95	0	0	0	0	0	0	0	0	0	0	0	0	0	0	0	0	0	0	42	45	0	0	0	0	0
95	10ebb5171176e6b5af3c04097a0b63fa	TGTGTATGATGATTGATGCAGTTAAAAAGTCCGTAGTTTATATTTAAGAAGCAATATGAGGTGTACTGTATAGTTGGGAGAGAGATGAAATGTGACGACCCTGACTGGACGAACTGAAGCGAAAGCTGTACACTTGTATGTATTTTTTGAACAAGGACGTAAGCT	182	Unassigned	Nosema leptinotarsae isolate TK-01 small subunit ribosomal RNA gene,	99.39	MN841279.1	0	0	0	0	0	0	0	0	0	0	0	0	0	0	0	0	0	0	0	0	0	0	0	0	0	0	0	0	0	0	0	0	0	0	0	0	0	0	0	0	0	0
96	43034488b1a73424ecf39c86727913a1	TCCGCTTCTGGAGAGAAAGAGGGAGAGAGAAAGGGGAGGGAAAGCGGCGCGAGAAGGGACGAGACGCCTCTCATCATCCTCCGGATGCATCCGGAATTGAGAAAAAACGTCGAGGAGTGTCGGCTGCGATGACTGTTATTGCTCGCCTCGCGGCCTGCCGAGTCGAAACACACCCCCCTCCTTCCCCGATTTTTCTCGCCAAAGAAAATCCCGGCTATTTCTATCTCGT	180	Unassigned	PREDICTED: Apis dorsata uncharacterized LOC116185846 (LOC116185846), ncRNA	98.09	XR_004150748.1	0	13	0	0	0	0	0	0	0	0	0	0	0	0	0	0	0	0	0	39	0	0	0	0	0	0	0	0	0	0	0	0	0	0	0	0	0	0	0	0	0	63
97	a1106fc2d397ce938170acbf6286c5fb	CCTCCAGCTTACGTCCTTGTTCAAAAAATACATACAAGTGTACAGCTTTCGCTTCAGTTCGTCCAGTCAGGGTCGTCACATTTCATCTCTCTCCCAACTATACAGTACACCTCATATTGCTTCTTAATTATAAACTACGGACTTTTTAACTGCATCAATCATCATACACACTCT	176	Unassigned	Nosema neumanni isolate Moses_132_Kasese small subunit ribosomal RNA gene,	100	MF882996.1	0	0	0	0	0	0	0	0	0	0	0	0	0	0	0	0	0	0	0	0	0	0	0	0	0	0	0	0	0	0	0	0	0	0	0	0	0	0	0	0	0	0
98	dbbee28070eb6492abc1eeee33816b0a	CACCGAGATCTACACTAATCTTAACACTCTTTCCCTACACGACGCTCTTCCGATCTGGACTACTGGGGTATCTCCCACCTGCAGAAGCTGAGGCAAACTACTACCGGCAACTCGCCAATCAGCCCACCACCGTGGCGGCCTGACTTAAACCAACCGGCCTCCACGAAACCCGTGTAGTCCAGATCGGAAGAGCACACGTCTGAACTCCAGTCACCGCTCATTATCTCGTATGCCGT	175	D_0__Bacteria	Acidovorax citrulli strain M6 chromosome, genome	96.75	CP029373.1	0	0	0	0	0	0	0	0	0	0	0	0	0	0	0	0	0	0	0	0	0	0	0	0	0	0	0	0	0	0	0	0	175	0	0	0	0	0	0	0	0	0
99	9cc50ed9f6acbf553358006d96aa2e2f	TGGGGTTTCTAGTGAATTCTAGGGAAGAAGGAAAGTTCCTAGGAACGATTTTTCGTGTCGGTGGACGTATTTCCGACACGCCGACGATAGATAAATACGGGTACTTTGCGGTATTGGATTTCTTCAATAGAGAAGGAATGTCCACAAAGATCTTGGTGGTTGCAGAAACCCGA	172	Unassigned	PREDICTED: Bombus vosnesenskii paired box protein Pax-8 (LOC117240377), transcript variant X3, mRNA	100	XM_033506390.1	0	0	0	0	0	0	22	31	0	0	0	0	0	0	0	0	0	0	0	0	0	0	0	0	0	0	0	0	0	0	0	0	16	0	0	0	0	0	0	25	0	0
100	2013ecd9cc6fa1f1dc2c29a10e61079c	ACGGGGAAATAAATAAATGAAATTGGAAATAATTTTCTCCGCGATATATAAAAGTTTTGGGAAACGTTTCGGCCCGTGTGTTGGGGGCGGACACGTGAGCGGACGATCAAGCGGGACACGGCGATAAACCGGTCACGTAGACGTGGCACGGGGACGCGTAACAGGGCG	171	Unassigned	PREDICTED: Apis mellifera serine/threonine-protein phosphatase 2B catalytic subunit 2 (LOC411046), transcript variant X7, mRNA	100	XM_026440054.1	10	4	0	0	0	23	0	0	0	0	0	12	0	0	0	0	0	0	2	0	0	0	0	0	0	0	0	0	0	0	0	11	0	0	0	10	0	0	0	0	0	0
101	6173805d2133251049313bf550988ea3	CGATCTGTGCCAGCCGCCGCGGTGGTCCCGTGATCAATATTCCTTACCCCCTTTGCCTTGGCTTACCCCTCCGGCGCGGTACGGGTGCCCCTTACCTCGTGGAAACCCTCCTTCCTACTACCCACACCCACGCCCTCCCACCTCCCTTCAGGGAGAACCCGGGAGAAACCCCTGTAGTCCAGATCG	167	Unassigned	Evaniella semaeoda isolate 8367eva ultra conserved element locus uce-304 genomic	91.55	KM420362.1	0	14	0	0	26	31	0	0	0	0	0	0	0	0	0	0	0	0	0	0	0	0	0	0	0	0	0	0	0	0	0	0	0	45	0	0	0	13	0	0	0	0
102	918da0a9d2ba4f74b25071a289c3ed97	TCCCTACACGACGCTCTTCCGATCTGGACTACTGGGGTTTCGCGATGGCCTGCCGTAATAATGGCCTGTGGTCTCCTAATATACCTTCGAGGTGGACGTACCGACGAATCATTATATATAAGGTAACGAGCACGCCTATGCCGTAACCCCTTGAAGAATGATGACCGCGGCGGCTGGCACAGATCGGAAGAGCACACGTCTGAAC	167	Unassigned	Streptomyces sp. AgN23 genome	100	CP007153.1	0	0	0	0	0	0	0	0	0	0	0	0	0	0	0	0	0	0	0	0	0	0	0	0	0	0	0	0	0	0	0	43	0	0	0	0	0	0	0	0	91	0
103	831444d7ac0a2eb03e0089a1244f8d69	ACCCACACTTTCGAGCCTCAACGTCAGTTGCAGTCCAGTAAGCCGCCTTCGCCACTGGTGTTCTTCCATATATCTACGCATTCCACCGCTACACATGGAGTTCCACTTACCTCTACTGCACTCAAGTTCACCAGTTTCCAAAGCCATTCCACAGTTGAGCTGTGGGCTTTCACTTCAGACTTAATGAACCATCTGCGCTCGCTTTACGCCCAATAAATCCGGATAACGCTCG	167	Unassigned	Fructobacillus fructosus strain NBRC 3516	97.84	NR_113579.1	0	0	0	0	0	0	0	0	0	0	0	0	0	0	0	0	0	0	0	0	0	0	0	0	0	0	0	0	0	0	0	0	0	0	0	0	0	167	0	0	0	0
104	e46ccc1a1a7d6655a7d2a765708ea514	CTGGGCGTAAAGCGCACGCAGGCGGTTTGTTAAGTCAGATGTGAAATCCCCGGGCTCAACCTGGGAACTGCATTTGAAACTGGCAAGCTTGAGTCTCGTAGAGGGGGGTAGAATTCCAGGTGTAGCGGTGAAATGCGTAGAGATCTGGAGGAATACCGGTGGCGAAGGCGGCCCCCTGGACGAAGACTGACGC	162	D_0__Bacteria;D_1__Proteobacteria;D_2__Gammaproteobacteria;D_3__Enterobacteriales;D_4__Enterobacteriaceae	Erwinia iniecta strain B120	100	NR_137333.1	0	0	0	0	0	0	0	0	0	0	0	0	0	0	0	0	0	0	0	0	0	0	0	0	0	0	0	0	0	0	0	0	0	0	0	0	0	0	0	0	0	0
105	9e5c8782c772cb15f6709ddd6929506d	TCCCTACACGACGCTCTTCCGATCTGTGCCAGCCGCCGCGGTCATCATTCTTCACGGGGTTACGGCATAGGCGTGCTCGTTACCTTATATATAATGATTCGTCGGTACGTCCACCTCGAAGGTATATTAGGAGACCACAGGCCATTATTACGGCAGGCCATCGCGAAACCCCAGTAGTCCAGATCGGAAGAGCACACGTCTGAACTCCAGTCACATTACTCGAT	160	Unassigned	Cyprinus carpio assembly common carp genome, scaffold 000002514	97.62	LN598497.1	0	0	0	0	0	68	0	0	0	0	0	40	0	0	0	0	0	0	16	0	0	0	0	0	0	0	0	0	0	0	36	0	0	0	0	0	0	0	0	0	0	0
106	88b57d56ac56315cbc98d448f05c2341	CCCCACGCTTTCGCGCCTCAGCGTCAGTATCGAGCCAGGTTGCCGCCTTCGCCACCGGTGTTCTTCCCAATATCTACGAATTTCACCTCTACACTGGGAATTCCACAACCCTCTCTCGAACTCTAGTCAATGCGTCTCAAATGCAGTTCCCAGGTTAAGCCCGGGGATTTCACATCTGACTGCATCAACCGCCTACGCGCCCTTTACGCCCAGTCATTCCGAGCAACGCTAG	156	Unassigned	Gluconobacter japonicus strain LMG 26773	100	NR_118638.1	0	0	0	0	0	0	0	0	47	87	0	0	0	0	0	0	0	0	0	0	0	0	0	0	0	0	0	0	0	0	0	0	0	0	0	0	0	0	0	0	0	0
107	34f76b854b4840d77b1839cf376a29c9	TGTGTATGATGATTGATGCAGTTAAAAAGTCCGTAGTTTATAATTAAGAAGCAATATGAGGTGTACTGTATAGTTGGGAGAGAGATGAAATGTGACGACCCTGACTGGACGAACTGAAGCGAAAGCTGTACACTTGTATGTATTTTTTGAACAAGGACGTAAGCT	154	Unassigned	Nosema neumanni isolate Moses_132_Kasese small subunit ribosomal RNA gene,	100	MF882996.1	0	0	0	0	0	0	0	0	0	0	0	0	0	0	0	0	0	0	0	0	0	0	0	0	0	0	0	0	0	0	0	0	0	0	0	0	0	0	0	0	0	0
108	a5e247645de9cea818556adc996b5624	TCCCTACACGACGCTCTTCCGATCTGTGCCAGCCGCCGCGGTCATCATTCTTCACGGGGTTACGGCATAGGCGTGCTCGTTACCTTATATATAATGATTCGTCGGTACGTCCACCTCGAAGGTATATTAGGAGACCACAGGCCATTATTACGGCAGGCCATCGCGAAACCCCAGTAGTCCAGATCGGAAGAGCACACGTCTGAACTCCAGTCACAGCGATAGAT	151	Unassigned	Human gammaherpesvirus 4 isolate ebv14, partial genome	100	MH883760.1	0	0	0	0	0	0	0	0	0	0	21	0	0	0	0	0	0	0	0	0	0	0	0	0	0	0	0	0	0	14	0	0	0	0	0	0	0	0	0	0	0	0
109	bf580e43c9ca97253b4a286e288cddc9	CGATCTGGACTACAGGGGTTTCTCCCGGGTTCTCCCTGAAGGGAGGTGGGAGGGCGTGGGTGTGGGTAGTAGGAAGGAGGGTTTCCACGAGGTAAGGGGCACCCGTACCGCGCCGGAGGGGTAAGCCAAGGCAAAGGGGGTAAGGAATATTGATCACGGGACCACCGCGGCGGCTGGCACAGATCG	146	D_0__Bacteria	Evaniella semaeoda isolate 8367eva ultra conserved element locus uce-304 genomic	91.55	KM420362.1	0	0	0	0	22	20	0	0	0	0	0	0	0	0	0	0	0	0	0	0	0	16	0	0	8	0	0	0	0	0	0	0	0	0	0	0	0	0	0	0	0	0
110	e3c793b413a10cd0bb4fb708363b3cab	CAGCCGCCGCGGTAATAACAAATCGAGTCGATCGAAATCGAGGCGGAAGGGAAAGGAAAAGAGGGGAGGGCAAAAAGCAAAAGTGTGGTGCGGTTGTAACGGATACGGGCGGGATTGTGCCGGGCGGTACTCACCTCGACAGTATCTTGGATACACAGCCGTGAGAAACCCCAGTAGTCCAGATCGGAAGAGCAC	141	D_0__Bacteria	PREDICTED: Bombus vosnesenskii paired box protein Pax-8 (LOC117240377), transcript variant X3, mRNA	97.44	XM_033506390.1	0	0	0	0	0	0	0	0	0	0	0	23	0	0	0	0	0	0	0	0	0	0	0	0	9	0	0	0	0	0	0	0	0	0	0	0	0	0	0	0	0	0
111	7d8e42fd59507c841439f492f58ab283	CCCCACGCTTTCGCACCTGAGCGTCAGTCTTCGTCCAGGGGGCCGCCTTCGCCACCGGTATTCCTCCAGATCTCTACGCATTTCACCGCTACACCTGGAATTCTACCCCCCTCTACGAGACTCAAGCTTGCCAGTTTCAAATGCAGTTCCCAGGTTGAGCCCGGGGATTTCACATCTGACTTAACAAACCGCCTGCGTGCGCTTTACGCCCAGTAATTCCGATTAACGCTTG	139	Unassigned	Erwinia iniecta strain B120	100	NR_137333.1	0	0	0	0	0	0	0	0	0	0	0	0	0	0	0	0	0	0	0	0	0	0	0	0	0	0	0	0	0	0	0	0	0	0	0	0	0	0	0	0	0	0
112	9bd0ef9ea7a27f54747c40c0484151fd	CGAGGCGATGAAAGGCGAGGATCGACGCTGGTGCGTGAACGACGGCTGGTCTCGTCGATGGAAATCGTTTTCGATGCACAGTTGCGGCTCTAACGTGTCGAGGTTGGACGCGTACGAACGTTTTCTGGCACGGTTTTCGTGTGTCCGCCACCTGGAATGA	138	Unassigned	PREDICTED: Apis mellifera hillarin (LOC410236), transcript variant X3, mRNA	100	XM_006562851.3	0	6	0	0	0	0	6	0	4	5	0	0	0	0	0	4	0	4	0	0	0	3	0	4	0	0	0	0	0	0	0	7	2	0	0	0	0	6	0	0	2	3
113	b6c6241e55de73c584e6f4f7efa6d07e	TCCCTACACGACGCTCTTCCGATCTGGACTACCGGGGTTTCGCGATGGCCTGCCGTAATAATGGCCTGTGGTCTCCTAATATACCTTCGAGGTGGACGTACCGACGAATCATTATATATAAGGTAACGAGCACGCCTATGCCGTAACCCCGTGAAGAATGATGACCGCGGCGGCTGGCACAGATCGGAAGAGCACACGTCTGAAC	137	Unassigned	Streptomyces sp. AgN23 genome	100	CP007153.1	0	0	0	0	0	0	18	0	0	0	0	43	0	0	0	0	0	0	9	0	0	0	0	0	0	0	0	0	0	9	36	0	0	0	0	0	0	0	0	0	0	0
114	64c8b65d66a317340b343dd4a437d731	CCCCACGCTTTCGCACCTGAGCGTCAGTCTTCGTCCAGGGGGCCGCCTTCGCCACCGGTATTCCTCCAGATCTCTACGCATTTCACCGCTACACCTGGAATTCTACCCCCCTCTACGAGACTCTAGCTTGCCAGTTTCAAATGCAGTTCCCAAGTTAAGCTCGGGGATTTCACATCTGACTTAACAAACCGCCTGCGTGCGCTTTACGCCCAGTAATTCCGATTAACGCTTG	136	Unassigned	Serratia rubidaea strain NBRC 103169	100	NR_114232.1	0	0	0	0	0	0	0	0	0	0	0	0	0	0	0	0	0	0	0	0	0	0	0	0	0	0	0	0	0	0	0	0	0	0	0	0	0	0	0	0	0	0
115	6f218d178230572f726562e2f2ace6f7	CTGGGCGTAAAGGGCACGTAGGCGGTGAATCGGGTTGAAAGTGAAAGTCGCCAAAAACTGGCGGAAGACTCTCGAAACCAATTCACTTGAGTGAGACAGAGGAGAGTGGAATTTCGTGTGTAGGGGTGAAATCCGGAGATCTACGAAGGAACGCCAAAAGCGAAGGCAGCTCTCTGGGTCCCTACCGACGC	129	D_0__Bacteria;D_1__Proteobacteria;D_2__Alphaproteobacteria;D_3__Rickettsiales;D_4__Mitochondria	Tolypocladium inflatum strain ARSEF 3280 mitochondrion, genome	100	KY298593.1	0	0	0	0	0	0	0	0	9	38	0	0	0	0	0	0	0	0	0	0	0	0	0	0	0	0	0	0	0	0	0	0	0	0	0	0	0	0	0	0	0	0
116	a82986b58aafdf846dd9c3bc7ff12833	ATGATACGGCGACCACCGAGATCTACACTAATCTTAACACTCTTTCCCTACACGACGCTCTTCCGATCTGTGCCAGCCGCCGCGGTATTGGGAAGGAAGGGGAGGAGGGGGAAAATTACAATCTGCGAACTAACCGACGACCACGTCGGATTGCATGGCAGCGAGAAACCCGAGTAGTCCAGATCGGAAGAGCACACGTCTGAACTCCAGTCACGAATTCGTATCTCGTATGCCGTCTTCTGCTTGAAAAAAAAAAAAAAAAAAAAT	128	Unassigned	Cyprinus carpio assembly common carp genome, scaffold: LG42, chromosome: 42	95.06	LN590674.1	0	0	0	0	0	0	0	0	0	0	0	0	0	0	0	0	0	0	0	0	0	0	0	0	0	0	0	0	0	0	0	0	0	0	0	128	0	0	0	0	0	0
117	733371108422fd6571034b11f603a7f8	ATGATACGGCGACCACCGAGATCTACACTAATCTTAACACTCTTTCCCTACACGACGCTCTTCCGATCTGGACTACTCGGGTTTCTCGCTGCCATGCAATCCGACGTGGTCGTCGGTTAGTTCGCAGATTGTAATTTTCCCCCTCCTCCCCTTCCTTCCCAATACCGCGGCGGCTGGCACAGATCGGAAGAGCACACGTCTGAACTCCAGTCACGAATTCGTATCTCGTATGCCGTCTTCTGCTTGAAA	126	Unassigned	Lasthenia californica chloroplast, partial genome	94.37	KY965816.2	0	0	0	0	0	0	0	0	0	0	0	0	0	0	0	0	0	0	0	0	0	0	0	0	0	0	0	0	0	0	0	0	0	0	0	126	0	0	0	0	0	0
118	79bbed8c631c762dcafda42237a43e55	GGCGAGACCTCATTCCAGGTGGCGGACACACGAAAACCGTGCCAGAAAACGTTCGTACGCGTCCAACCTCGACACGTTAGAGCCGCAACTGTGCATCGAAAACGATTTCCATCGACGAGACCAGCCGTCGTTCACGCACCAGCGTCGATCCTCGCCTTT	122	Unassigned	PREDICTED: Apis mellifera hillarin (LOC410236), transcript variant X3, mRNA	100	XM_006562851.3	0	6	0	2	0	0	4	0	8	5	0	0	0	0	0	0	0	0	0	3	0	0	0	0	0	3	4	0	0	0	0	8	2	0	0	7	4	5	0	0	0	7
119	bd9583e463aa39b77652f3498b2b6f86	TTAGGTTTAAAGGGTACCTAGACGGTCAATATAGCTTCTAAAATGTTAGTACCTGACTAGAGTTTTATATAAGAGGGTAGTACTTGAGGAGGAGAGATGAAATTCTATTATACCAAAGGGACTCTGTAAAGGCGAAGGCAACCCTCTATCTAAAAACTGACGT	122	D_0__Bacteria;D_1__Proteobacteria;D_2__Alphaproteobacteria;D_3__Rickettsiales;D_4__Mitochondria	Tolypocladium inflatum strain ARSEF 3280 mitochondrion, genome	96.93	NC_036382.1	0	0	0	0	0	0	0	0	43	0	0	0	0	0	0	0	0	0	0	0	0	2	0	0	0	0	0	0	0	0	0	0	0	4	0	0	0	0	0	0	0	0
120	fcfe9f3e074050416e1e12c52403bee6	CCCCTAGCTTTCGTCTCTCAGTGTCAGTGTCGGCCCAGCAGAGTGCTTTCGCCGTTGGTGTTCTTTCCGATCTCTACGCATTTCACCGCTCCACCGGAAATTCCCTCTGCCCCTACCGTACTCCAGCTTGGTAGTTTCCACCGCCTGTCCAGAGTTGAGCCCTGGGATTTGACGGCGGACTTAAAAAGCCACCTACAGACGCTTTACGCCCAATCATTCCGGATAACGCTTG	119	Unassigned	Arthrospira platensis strain PCC 7345	87.23	NR_125711.1	0	0	0	0	0	0	0	0	0	0	0	0	0	0	0	0	0	0	0	0	0	0	0	0	0	0	0	0	0	0	0	0	61	0	0	0	0	0	0	0	0	0
121	d5051acae8e664d89a80837a10e7eb6f	TTTCCCTACACGACGCTCTTCCGATCTGGACTACTGGGGTTTCTAATCGTGGAAATCGCGTAACAGCCGTGAAAAATGAAAGAAACCAAACAAATGCCCACATGCGGATTGTCATCAGAATTGTGCGGGAGAATTGCAGCATAGTTAGGTTAGTCCACGTGTGGGCGCGGCGGCTGGCACAGATCGGAAGAGCACACGTCTGAACTC	115	D_0__Bacteria	Streptomyces sp. AgN23 genome	95.24	CP007153.1	0	9	0	0	0	0	0	0	4	0	0	10	0	11	0	0	0	0	0	0	0	0	0	0	0	0	0	0	0	0	0	0	0	0	0	0	0	0	11	11	0	0
122	dadefd6d22219e7790b47b8b2c8fc1f5	CTCTTCCGATCTGGACTACTCGGGTTTCGGAGGCCAAACTTGACAGTGTATGCACACCTTCGGCGCCGGCTGCCGATAACATGGCACGGGCCGCGCGATGCGGCCGGCCTTCAGCAGGAGATGCTTCCCATGTTCTTCGTGTTCGGCCCCTCGGGCCAGATGTACCGCGGCGGCTGGCACAGATCGGAAGAG	114	Unassigned	Acidovorax citrulli strain M6 chromosome, genome	96.75	CP029373.1	0	0	0	0	0	0	0	0	0	0	0	96	0	18	0	0	0	0	0	0	0	0	0	0	0	0	0	0	0	0	0	0	0	0	0	0	0	0	0	0	0	0
123	713c88b3fec263d9ab618d5db845b3ea	CCCCACGCTTTCGCACCTGAGCGTCAGTCTTCGTCCAGGGGGCCGCCTTCGCCACCGGTATTCCTCCAGATCTCTACGCATTTCACCGCTACACCTGGAATTCTACCCCCCTCTACGAGACTCAAGCCTGCCAGTTTCGAATGCAGTTCCCAGGTTGAGCCCGGGGATTTCACATCCGACTTGACAGACCGCCTGCGTGCGCTTTACGCCCAGTAATTCCGATTAACGCTTG	114	Unassigned	Citrobacter amalonaticus strain CECT 863	100	NR_104823.1	0	0	0	0	0	0	0	0	0	0	0	0	0	0	0	0	72	0	0	0	0	0	0	0	0	0	0	0	0	0	0	0	0	0	0	0	42	0	0	0	0	0
124	457e7d130417edbc13ae79b857010907	CCTTTTTTTTTTTTTTAATGATACGGCGACCACCGAGATCTACACAGGCGAAGACACTCTTTCCCTACACGACGCTCTTCCGATCTGTGCCAGCCGCCGCGGCTGCGTCGACCGTTCCACTTGTGCCAACGATCGATTCGTCTGTAGTAGAGTCGGTGGCAAACGAAACCCCAGTAGTCCAGATCGGAAGAGCACACGTCTGAACTCCAGTCACTCTCGCGCATCTCGTATGCCGTCTTCTGCTTGAAAAAAAAAAAAAAAAAATC	114	D_0__Bacteria	Apis mellifera filamentous virus isolate CH-CO5, partial genome	95.35	KR819915.1	0	0	0	0	0	0	0	0	0	0	0	0	0	0	0	0	0	0	0	0	0	0	0	0	0	0	0	0	114	0	0	0	0	0	0	0	0	0	0	0	0	0
125	9773c4da1db4a98ae81e3a0e54cd6251	ATGATACGGCGACCACCGAGATCTACACTAATCTTAACACTCTTTCCCTACACGACGCTCTTCCGATCTGTGCCAGCCGCCGCGGTATTGGGAAGGAGGAGGAGAAGGGGGAAAATTACAATCTGCGAACTAACCGACGACCACGTCGGATTGCATGGCAGCGAGAAACCCGAGTAGTCCAGATCGGAAGAGCACACGTCTGAACTCCAGTCACCGGCTATGATCTCGTATGCCGTCTTCTGCTTGAAAAAAAAAAAAAAAAAAAAT	113	Unassigned	PREDICTED: Nematostella vectensis FYN-binding protein 1 (LOC5515876), mRNA	94.12	XM_001635996.2	0	0	0	0	0	0	0	0	0	0	0	0	0	0	0	0	0	0	0	0	0	0	0	0	0	0	0	0	0	0	0	0	0	0	0	0	0	0	113	0	0	0
126	94dd8b669274d0712c8abfa625ad767c	ACAACAACAACAACAACAGCCGCATTATCAGCAGCAGCAACCCTTGATCAACAAGAAGGCTGTTCAAGCGATCATTCCCCAAGAAATGGAGACAGCTGATGCTGCCGCTAAACGAAGAAGGAAAAGTGTCCGTGACGATGAGACGCGTAAATCGCTTGACGCTAATGACTCGAGCAAGAATATACCGTTGCCGCAAAAGAAACG	112	Unassigned	PREDICTED: Apis mellifera mucin-5AC (LOC410882), transcript variant X9, mRNA	99.02	XM_026446436.1	0	0	0	0	0	79	0	0	0	0	0	0	0	0	0	0	0	0	0	0	0	0	0	0	0	0	0	0	0	0	0	0	0	0	0	0	0	0	0	0	0	0
127	626d7e6fc6fbef50d4e0f9b308750177	TTGGGCGTAAAGCGAGCGCAGGTGGTTTATTAAGTCTGGTGTAAAAGGCAGTGGCTCAACCATTGTATGCATTGGAAACTGGTAGACTTGAGTGCAGGAGAGGAGAGTGGAATTCCATGTGTAGCGGTGAAATGCGTAGATATATGGAGGAACACCGGTGGCGAAAGCGGCTCTCTGGCCTGTAACTGACAC	112	D_0__Bacteria;D_1__Firmicutes;D_2__Bacilli;D_3__Lactobacillales;D_4__Streptococcaceae;D_5__Lactococcus	Lactococcus taiwanensis strain 0905C15	100	NR_114327.1	0	0	0	0	0	0	0	0	31	37	0	0	0	0	0	0	0	0	0	0	0	0	0	0	0	0	0	0	0	16	0	0	0	0	0	0	0	0	0	0	0	0
128	d7f63c9a6cb92ca71ff4d5b3ff7241ca	CCCCACGCTTTCGCACCTGAGCGTCAGTCTTTGTCCAGGGGGCCGCCTTCGCCACCGGTATTCCTCCAGATCTCTACGCATTTCACCGCTACACCTGGAATTCTACCCCCCTCTACAAGACTCTAGCCTGCCAGTTTCGAATGCAGTTCCCAAGTTGAGCCCGGGGATTTCACATCCGACTTGACAGACCGCCTGCGTGCGCTTTACGCCCAGTAATTCCGATTAACGCTTG	111	Unassigned	Klebsiella aerogenes KCTC 2190	99.57	NR_102493.2	0	0	0	0	0	0	0	0	0	0	0	0	0	0	0	111	0	0	0	0	0	0	0	0	0	0	0	0	0	0	0	0	0	0	0	0	0	0	0	0	0	0
129	3c250d0a6cf6d3e616894c6a47d2472a	CCCCATGCTTTCGCACCTCAGCGTCAGTATTAGGCCAGAAGGCTGCCTTCGCCATCGGTATTCCTCCAGATCTCTACGCATTTCACCGCTACACCTGGAATTCTACCTTCCTCTCCCATACTCTAGCTAACCAGTATCGTATGCAATTCCCAAGTTGAGCTCGGGGATTTCACATCCGACTTAATTAGCCGCCTACGCGCGCTTTACGCCCAGTAATTCCGATTAACGCTCG	110	D_0__Bacteria	Alkanindiges illinoisensis strain MVAB Hex1	96.55	NR_025254.1	0	0	0	0	0	0	0	0	0	0	0	0	0	0	0	0	0	14	0	0	0	0	0	0	0	0	0	0	0	15	0	0	0	0	0	0	0	0	0	0	0	0
130	fd9dee9981455582f86974ad9cc81985	ATTACGGTGCTGATGTTCAGCTCGGTAAAAAATGCCGTCGCGATCTGGCTGACCGTACCGCTGGCGTTGATTGGCGTCACGCCAGGATTTTTAATTACCGGCATTCCCTTTGGCTTTATGGCGCTGATTGGTCTGCTGAGCCTGAGCGGAATGCTCATCCGCAACGGCATCGTGCTGGTGGAAGAGATCGAACAGCAGAAAACGCACAAGGATCAGCACAGCGCGATCGTTTATGCCGCCACCTCGCGCCTGCGCCCTATCCTGCTCACCGCGTTCACGACCG	109	Unassigned	Enterobacter bugandensis isolate EB-247 assembly, chromosome: I	100	LT992502.1	0	0	0	0	0	0	0	0	0	0	0	0	0	0	30	57	0	0	0	0	0	0	0	22	0	0	0	0	0	0	0	0	0	0	0	0	0	0	0	0	0	0
131	62d6318767c589242fa880a90cf9c80d	ACCCACGCTTTCGCGCCTCAGCGTCAGTGTCAGTCCAGAAGGCCGCCTTCGCCACTGGTATTCCTCCAGATCTCTACGCATTTCACCGCTACACCTGGAATTCTACCTTCCTCTCCTGCACTCAAGTCTGCCAGTTCCAAATGCTGTTCCCAGGTTAAGCCCGGGGCTTTCACATCTGGCTTAACAGACCGCCTACGCGCCCTTTACGCCCAGTAATTCCGATTAACGCTCG	108	D_0__Bacteria	Zymobacter palmae strain NBRC 102412	100	NR_114073.1	0	0	0	0	0	0	0	0	46	41	0	0	0	0	0	0	0	21	0	0	0	0	0	0	0	0	0	0	0	0	0	0	0	0	0	0	0	0	0	0	0	0
132	bd3466187d48453fc7c34f1f53086753	CTGGGCGTAAAGGGCGCGTAGGCGGTCTGTTAAGCCAGATGTGAAAGCCCCGGGCTTAACCTGGGAACAGCATTTGGAACTGGCAGACTTGAGTGCAGGAGAGGAAGGTAGAATTCCAGGTGTAGCGGTGAAATGCGTAGAGATCTGGAGGAATACCAGTGGCGAAGGCGGCCTTCTGGACTGACACTGACGC	108	D_0__Bacteria;D_1__Proteobacteria;D_2__Gammaproteobacteria;D_3__Oceanospirillales;D_4__Halomonadaceae;D_5__Zymobacter;D_6__uncultured gamma proteobacterium	Zymobacter palmae strain NBRC 102412	100	NR_114073.1	0	0	0	0	0	0	0	0	31	50	0	0	0	0	0	0	0	20	0	0	0	0	7	0	0	0	0	0	0	0	0	0	0	0	0	0	0	0	0	0	0	0
133	43e07e52fd7c523357c8541120cd8a16	CCCCACGCTTTCGCACCTGAGCGTCAGTCTTTGTCCAGGGGGCCGCCTTCGCCACCGGTATTCCTCCAGATCTCTACGCATTTCACCGCTACACCTGGAATTCTACCCCCCTCTACAAGACTCAAGCTTGCCAGTTTCAAATGCAGTTCCCAGGTTGAGCCCGGGGATTTCACATCTGACTTAACAAACCGCCTGCGTGCGCTTTACGCCCAGTAATTCCGATTAACGCTTG	107	Unassigned	Rosenbergiella australiborealis strain CdVSA 20.1	100	NR_126305.1	0	0	0	0	0	0	0	0	0	0	0	0	0	0	0	0	0	0	0	0	0	0	0	0	0	0	0	0	0	0	0	0	0	0	0	0	0	0	0	0	0	0
134	329b503633f7e89b0dac390e8443dd91	GCGACCACCGAGATCTACACTAATCTTAACACTCTTTCCCTACACGACGCTCTTCCGATCTGTGCCAGCCGCCGCGGTATTGGGAAGGAAGAGAAAGGGAAGAGAAGGGGGAAAATTACAATCTGCGAACTAACCGACGACCACGTCGGATTGCATGGCAGCGAGAAACCCCTGTAGTCCAGATCGGAAGAGCACACGTCTGAACTCCAGTCACTCCGCGAAATCTCGTATGCCGTCTTCTGCTTGAAAAAAAAAAAAA	105	D_0__Bacteria	Lasthenia californica chloroplast, partial genome	94.94	KY965816.2	0	0	0	0	0	0	0	0	0	0	0	0	0	0	0	0	0	0	0	0	0	0	0	0	0	0	0	0	0	0	0	0	0	0	0	0	0	0	0	105	0	0
135	281a2622f2359f447d507dd8f4411cf0	ATGATCCGGCGACCACCGAGATCTACACCCTATCCTACACTCTTTCCCTACACGACGCTCTTCCGATCTGGACTACTCGGGTTTCTCGCTGCCATGCAATCCGACGTGGTCGTCGGTTAGTTCGCAGATTGTAATTTTCCCCCTCCTCCCCTTCCTTCCCAATACCGCGGCGGCTGGCACAGATCGGAAGAGCACACGTCTGAACTCCAGTCACCTGAAGCTATCTCGTATGCCGTCTTCTGCTTGAAA	105	Unassigned	Eimeria mitis hypothetical protein, conserved partial mRNA	95.65	XM_013494305.1	0	0	0	0	0	0	0	0	0	0	0	0	0	0	0	0	0	0	0	0	0	0	0	0	0	0	0	0	0	0	0	0	0	0	0	0	0	0	0	0	0	0
136	8a45f828c0fc57ed3786b516e64270f5	CCCCACGCTTTCGCACCTCAGTGTCAGTATTAATCCAGTTAGTCGCCTTCGCCACTGGTGTTCCTTCCTATATCTACGCATTTCACCGCTACACAGGAAATTCCACTAACCTCTATCATACTCTAGTCTGTCAGTTTTGGATGCAGTTCCCAGGTTGAGCCCGGGGATTTCACATTCAACTTGACTAACCACCTACGCGCGCTTTACGCCCAGTTATTCCGATTAACGCTTG	104	Unassigned	Pseudomonas psychrophila strain KM02 chromosome, genome	95.69	CP049044.1	0	0	0	0	0	0	0	0	0	0	0	0	0	0	0	0	0	0	0	0	0	0	0	0	0	0	0	0	0	0	0	0	0	0	0	0	0	0	0	0	0	0
137	52c20478d25a9c2fc5046c220a7b84f7	GAACACTCTTTCCCTACACGACGCTCTTCCGATCTGTGCCAGCCGCCGCGGTCCGTTTTATTTGCTGTCGCCCTCTTCTATTTTTTCCTCTCCTCCCCTCTTCAGTTCGGTCGATTTTCGCTCCCGCAACGTGGCCGTAAAATTTCGAAAACCCGCGTTGTCTCGCTTGTCCACCTTTCCATAGAAACCCCAGTAGTCCAGATCGGAAGAGCACA	104	Unassigned	Streptomyces sp. AgN23 genome	93.88	CP007153.1	0	0	0	0	0	0	0	0	0	0	0	0	0	0	0	0	0	0	0	0	0	0	0	0	0	0	0	0	0	0	0	0	0	0	0	0	0	0	0	0	0	0
138	2e9a5a750ccf17de456e37b5499703b3	CGAGATCTACACATAGAGGCACACTCTTTCCCTACACGACGCTCTTCCGATCTGGACTACTGGGGTTTCTCGATCAAACAGTTCAACATGGAAGCGGTCGAATCGGTGGGACAATTCAACAGCTGAGCTTGCTTTTGAACCAGTTCTTTCTGCCCGTGTTCCGCGATACCCGAGTAGTCCAGATCGGAAGAGCACACGTCTGAACTCCAGTCACAGCGATAGATCTCGTATGC	104	Unassigned	PREDICTED: Apis mellifera esterase E4 (LOC409801), mRNA	99.13	XM_393293.7	0	0	0	0	0	0	0	0	0	0	0	0	0	0	0	0	0	0	0	0	0	0	0	0	0	0	0	0	0	0	0	0	0	0	0	0	0	0	0	0	0	0
139	bf08bcaca36ce96313ef149853cb0665	CTCTTTTTTTTTTTTAATGATACGGCGACCACCGAGATCTACACCCTATCCTACACTCTTTCCCTACACGACGCTCTTCCGATCTGTGCCAGCAGCCGCGGTCTTGGAATGTCGTCTTTGGATTCAGGGGAGCCGGTTTCCTTGAAAACGGAACGAACCCCGTGTGTGTTGGTCCCGTCGTTAGAAACCCCAGTAGTCCAGATCGGAAGAGCACACGTCTGAACTCCAGTCACTCTCGCGCATCTCGTATGCCGTCTTCTGCTTG	103	Unassigned	Lasthenia californica chloroplast, partial genome	95.77	KY965816.2	0	0	0	0	0	0	0	0	0	0	0	0	0	0	0	0	0	0	0	0	0	0	0	0	0	0	0	0	0	0	0	0	0	0	0	0	0	0	0	0	0	0
140	90dce43f07df4c0fae62e705bb15d351	TCTTAACACTCTTTCCCTACACGACGCTCTTCCGATCTGGGTATCTTGAGTATGGAAGAGGTGAGTGGAATTCCGAGTGTAGAGGTGAAATTCGTAGATATTCGGAGGAACACCAGTGGCGAAGGCGGCTCACTGGTCCATTACTGACGCTGAGGTGCGAAAGCGTGGGGAGCAAACAGGATTAGAAACCCCAGTAGTCCAGATCGGAA	102	D_0__Bacteria;D_1__Proteobacteria;D_2__Alphaproteobacteria;D_3__Rhizobiales;D_4__Rhizobiaceae;D_5__Allorhizobium-Neorhizobium-Pararhizobium-Rhizobium	Uncultured prokaryote clone OTU0465	98.81	MN023779.1	0	0	0	0	0	0	0	0	0	0	0	0	0	0	0	0	0	0	0	0	0	0	0	0	0	0	0	0	0	0	0	0	0	0	0	0	0	0	102	0	0	0
141	0adb8dbdf5d8f98b81e1efac47e00c7c	CTCGGACGGGGCGCCCCCTCGTGGTATCTCGAGCCTCATGTCGCCCCTTCTCGGCCCGGTGGGGCTCGCACGGGCTCGCAACTCGGCGGGACTCACCTTGACACCTGCCTTGGCCAACAGACGAGACGCCAATTCAGGGTCGAACGGGCTGGGCATCGGCAGGACCGGTAGATCCTTGGTGCTGATCCCTCGATGCTGGCGCGACATGTGCGAGTGCAACGAGTTCCTCGACTTGGCCACGGTACC	100	Unassigned	PREDICTED: Apis mellifera protein abrupt (LOC726547), transcript variant X11, mRNA	100	XM_006560357.3	0	0	0	6	0	27	0	0	0	0	0	0	4	0	0	0	0	0	0	0	0	0	0	0	2	0	0	0	0	0	6	5	3	0	0	0	0	0	0	0	4	3
142	317f00ea7ebd24c2a67c0178f584ba4c	AGAGCGTTATAAGACGAGGCATTAGAGAAAAGAAGAAAGAAATATGCAGAAGCACTCGTGTCAGAGGCGACCAATAAATTTATCGAGCGGGTGTTGGCATGGAGACTGCCGGACAGAGCTCGGTTGGATGGCCCAGAGGGCGATGAGAGGGTACTCGAGAATCCTCCAGGAGCCCGGCACGGG	99	D_0__Bacteria	PREDICTED: Apis mellifera uncharacterized LOC102654429 (LOC102654429), transcript variant X4, ncRNA	100	XR_003304664.1	3	0	2	0	0	5	3	3	0	0	0	0	0	0	0	0	0	0	0	0	0	3	0	0	3	2	4	0	0	0	0	0	0	0	0	0	0	0	8	0	0	0
143	e3103efb207ee967ed49320978d36f95	CGATCTGGACTACTGGGGTTTCTCCCGGGTTCTCCCTGAAGGGAGGTGGGAGGGCGTGGGTGTGGGTAGTAGGAAGGAGGGTTTCCACGAGGTAAGGGGCACCCGTACCGCGCCGGAGGGGTAAGCCAAGGCAAAGGGGGTAAGGAATATTGATCACGGGACCACCGCGGCTGCTGGCACAGATCG	99	D_0__Bacteria	Evaniella semaeoda isolate 8367eva ultra conserved element locus uce-304 genomic	89.74	KM420362.1	0	0	12	0	0	42	0	0	0	0	0	0	0	0	0	0	0	0	0	0	0	0	0	0	0	0	0	0	0	0	23	0	0	0	0	0	0	0	0	0	0	0
144	72936c7a12e706644545de7d259948d4	CTGGGCGTAAAGCGCGCGTAGGCGGCTAATTAAGTCGGATGTGAAATCCCCGAGCTCAACTTGGGAATTGCATACGATACTGGTTAGCTAGAGTATGGGAGAGGAAGGTAGAATTCCAGGTGTAGCGGTGAAATGCGTAGAGATCTGGAGGAATACCGATGGCGAAGGCAGCCTTCTGGCCTAATACTGACGC	99	D_0__Bacteria;D_1__Proteobacteria;D_2__Gammaproteobacteria;D_3__Pseudomonadales;D_4__Moraxellaceae	Evaniella semaeoda isolate 8367eva ultra conserved element locus uce-304 genomic	89.74	KM420362.1	0	0	0	0	0	0	0	0	0	0	0	0	0	0	0	0	0	14	0	0	0	0	0	0	0	0	0	0	0	9	0	0	0	0	0	0	0	0	0	0	0	0
145	3a9b0bf65ca3cfb63eb379a1b2dd136e	CCTCCTCCACCTCTTGCTGCTGCTGCTGCTGCCGCCTCTACCCTCTCCCTCCCTCCGCCCCTCATCCCCAAGCCCAAGGAAACGCGGGATCGCTTCGAATTCAAACTACTGAACACGAGGTTACCACGCGTCAAATCTGACACTTCGGCACGACGTT	97	Unassigned	PREDICTED: Apis dorsata uncharacterized LOC116185846 (LOC116185846), ncRNA	97.81	XR_004150748.1	0	9	0	0	0	0	3	0	0	4	0	0	0	0	0	0	0	2	0	0	0	0	0	0	5	3	6	0	0	0	0	0	0	0	0	0	3	3	6	7	0	0
146	74eb05d625817896c47cfa06816b550c	CGTTTCTTTTGCGGCAACGGTATATTCTTGCTCGAGTCATTAGCGTCAAGCGATTTACGCGTCTCATCGTCACGGACACTTTTCCTTCTTCGTTTAGCGGCAGCATCAGCTGTCTCCATTTCTTGGGGAATGATCGCTTGAACAGCCTTCTTGTTGATCAAGGGTTGCTGCTGCTGATAATGCGGCTGTTGTTGTTGTTGTTGT	94	Unassigned	PREDICTED: Apis mellifera mucin-5AC (LOC410882), transcript variant X9, mRNA	99.02	XM_026446436.1	11	0	0	0	0	83	0	0	0	0	0	0	0	0	0	0	0	0	0	0	0	0	0	0	0	0	0	0	0	0	0	0	0	0	0	0	0	0	0	0	0	0
147	8da4b2fdccc6aef2a146eac4b57c213c	ATGATACGGCGACCACCGAGATCTACACCCTATCCTACACTCTTTCCCTACACGACGCTCTTCCGATCTGGACTACTGGGGTTTCTCGCTGCCATGCAATCCGACGTGGTCGTCGGTTAGTTCGCAGATTGTAATTTTCCCCCTCCTCCTCCTCCTTCCCAATACCGCGGCGGCTGGCACAGATCGGAAGAGCACACGTCTGAACTCCAGTCACTCCGCGAAATCTCGTATGCCGTCTTCTGCTTGAAA	94	Unassigned	Lasthenia californica chloroplast, partial genome	95.71	KY965816.2	0	0	0	0	0	0	0	0	0	0	0	0	0	0	0	0	0	0	0	0	0	0	0	0	0	0	0	0	0	0	0	0	0	0	0	0	0	0	0	0	0	0
148	94bed6e824d2e3599ba8abe514845689	TCCCTACACGACGCTCTTCCGATCTGGACTACCGGGGTTTCGCGATGGCCTGCCGTAATAATGGCCTGTGGTCTCCTAATATACCTTCGAGGTGGACGTACCGACGAATCATTATATATAAGGTAACGAGCACGCCTATGCCGTAACCCCTTGAAGAATGATGACCGCGGCGGCTGGCACAGATCGGAAGAGCACACGTCTGAAC	92	Unassigned	Streptomyces sp. AgN23 genome	100	CP007153.1	0	0	0	0	47	0	0	0	0	0	0	0	0	0	0	0	0	0	0	0	0	0	0	0	0	0	0	0	0	0	0	0	0	0	0	0	0	0	0	0	0	0
149	01b894cedc80f8ba5884dae7ff6ebbaf	TCTTTCCCTACACGACGCTCTTCCGATCTGGACTACTCGGGTATCTTGAGTATGGAAGAGGTGAGTGGAATTCCGAGTGTAGAGGTGAAATTCGTAGATATTCGGAGGAACACCAGTGGCGAAGGCGGCTCACTGGTCCATTACTGACGCTGAGGTGCGAAAGCGTGGGGAGCAAACAGGATTAGAAACCCCAGTAGTCCAGATCGGAA	92	D_0__Bacteria;D_1__Proteobacteria;D_2__Alphaproteobacteria;D_3__Rhizobiales;D_4__Rhizobiaceae;D_5__Allorhizobium-Neorhizobium-Pararhizobium-Rhizobium	Rhizobium glycinendophyticum strain CL12	97.62	NR_165782.1	0	0	0	0	0	0	0	0	0	0	0	0	0	0	0	0	0	0	0	0	0	0	0	0	0	0	57	0	0	0	0	0	0	0	0	0	0	0	0	0	0	0
150	8494499d994bf2c238573a2961c2386c	CTGGGCGTAAAGCGCACGCAGGCGGTTTGTTAAGTCAGATGTGAAATCCCCGGGCTCAACCTGGGAACTGCATTTGAAACTGGCAAGCTTGAGTCTTGTAGAGGGGGGTAGAATTCCAGGTGTAGCGGTGAAATGCGTAGAGATCTGGAGGAATACCGGTGGCGAAGGCGGCCCCCTGGACAAAGACTGACGC	92	D_0__Bacteria;D_1__Proteobacteria;D_2__Gammaproteobacteria;D_3__Enterobacteriales;D_4__Enterobacteriaceae	Rosenbergiella australiborealis strain CdVSA 20.1	100	NR_126305.1	0	0	0	0	0	0	0	0	0	0	0	0	0	0	0	0	0	0	0	0	0	0	0	0	0	0	0	0	0	0	0	0	0	0	0	0	0	0	0	0	0	0
151	1fe434a18ddd3433294c2fd1136b4fbc	TATCTCACGGCTGTGTATCCAAGATACTGTCGAGGTGAGTACCGCCCGGCACAATCCCGCCCGTATCCGTTACAACCGCACCACACTTTTGCTTTTTGCCCTCCCCTCCCCTCCTCTTTTCCTTTCCCTTCCGCCTCGATTTCGATCGACTCGATTTGTTATTACCGC	91	Unassigned	PREDICTED: Bombus vosnesenskii paired box protein Pax-8 (LOC117240377), transcript variant X3, mRNA	100	XM_033506390.1	0	0	0	0	0	0	0	0	0	0	0	0	0	0	0	0	5	0	0	0	0	0	7	0	0	0	0	0	0	0	0	0	0	0	0	0	0	0	42	0	0	0
152	db427da2517ea5659be11f21e3ef4dd7	CGAGATCTACACATAGAGGCACACTCTTTCCCTACACGACGCTCTTCCGATCTGGACTACTGGGGTATCGCGGAACACGGGCAGAAAGAACTGGTTCAAAAGCAAGCTCAGCTGTTGAATTGTCCCACCGATTCGACCGCTTCCATGTTGAACTGTTTGATCGAGAAACCCCAGTAGTCCAGATCGGAAGAGCACACGTCTGAACTCCAGTCACAGCGATAGATCTCGTATGC	91	Unassigned	PREDICTED: Apis mellifera esterase E4 (LOC409801), mRNA	98.26	XM_393293.7	0	0	0	0	0	0	0	0	0	0	0	0	0	0	0	0	0	0	0	0	0	0	0	0	0	0	0	0	0	0	0	0	0	0	0	0	0	0	0	0	0	0
153	fc45565eca1e6eaa427a371fcb9bddc4	GCGGTAATAACAAATCGAGTCGATCGAAATCGAGGCGGAAGGGAAAGGAAAAGAGGAGGGGAGGGGAGGGCAAAAAGCAAAAGTGTGGTGCGGTTGTAACGGATACGGGCGGGATTGTGCCGGGCGGTACTCACCTCGACAGTATCTTGGATACACAGCCGTGAGAAACCCCAGTAGTCCAGATCGG	90	D_0__Bacteria	PREDICTED: Bombus vosnesenskii paired box protein Pax-8 (LOC117240377), transcript variant X3, mRNA	97.44	XM_033506390.1	0	20	0	0	0	0	0	0	0	0	0	0	0	0	0	0	0	0	0	0	0	0	0	0	0	13	0	0	0	0	0	0	0	0	0	0	0	0	0	27	0	0
154	ff70f6caffae34a618f038906bbd499c	GCGACCACCGAGATCTACACAGGCGAAGACACTCTTTCCCTACACGACGCTCTTCCGATCTGGACTACTCGGGTTTCTCGCTGCCATGCAATCCGACGTGGTCGTCGGTTAGTTCGCAGATTGTAATTTTCCCCCTTCTCTTCCCTTTCTCTTCCTTCCCAATACCGCGGCGGCTGGCACAGATCGGAAGAGCACACGTCTGAACTCCAGTCACTCCGCGAAATCTCGTATGCCGTCTTCT	90	Unassigned	Lasthenia californica chloroplast, partial genome	93.55	KY965816.2	0	0	0	0	0	0	0	0	0	0	0	0	0	0	0	0	0	0	0	0	0	0	0	0	0	0	0	90	0	0	0	0	0	0	0	0	0	0	0	0	0	0
155	ffc34e0d391ace6a1a43febefb602ec7	GCGACCACCGAGATCTACACAGGCGAAGACACTCTTTCCCTACACGACGCTCTTCCGATCTGTGCCAGCCGCCGCGGTATTGGGAAGGAAGAGAAAGGGAAGAGAAGGGGGAAAATTACAATCTGCGAACTAACCGACGACCACGTCGGATTGCATGGCAGCGAGAAACCCCGGTAGTCCAGATCGGAAGAGCACACGTCTGAACTCCAGTCACTCCGCGAAATCTCGTATGCCGTCTTCTGCTTGAAAAAAAAAAAAA	89	Unassigned	Lasthenia californica chloroplast, partial genome	94.94	KY965816.2	0	0	0	0	0	0	0	0	0	0	0	0	0	0	0	0	0	0	0	0	0	0	0	0	0	0	0	89	0	0	0	0	0	0	0	0	0	0	0	0	0	0
156	4c8088ad6584f62e4dea0685b1ae7194	ATGATACGGCGACCACCGAGATCTACACTAATCTTAACACTCTTTCCCTACACGACGCTCTTCCGATCTGGACTACTCGGGTTTCTCGCTGCCATGCAATCCGACGTGGTCGTCGGTTAGTTCGCAGATTGTAATTTTCCCCCTCCTCCTCTTCCTTCCCAATACCGCGGCGGCTGGCACAGATCGGAAGAGCACACGTCTGAACTCCAGTCACGAGATTCCATCTCGTATGCCGTCTTCTGCTTGAAA	89	Unassigned	Human gammaherpesvirus 4 isolate ebv14, partial genome	95.71	MH883760.1	0	0	0	0	0	0	0	0	0	0	0	0	0	0	0	0	0	0	0	0	0	0	0	0	0	0	0	0	0	0	0	0	0	89	0	0	0	0	0	0	0	0
157	f14d74a0f08fac58a2ee9609fa0afda4	CCCCACGCTTTCGAGCCTCAGTGTCAGTTACAGGCCAGAGAGCCGCTTTCGCCACCGGTGTTCCTCCATATATCTACGCATTTCACCGCTACACATGGAATTCCACTCTCCTCTCCTGCACTCAAGTCTACCAGTTTCCAATGCATACAATGGTTGAGCCACTGCCTTTTACACCAGACTTAATAAACCACCTGCGCTCGCTTTACGCCCAATAAATCCGGACAACGCTCG	88	Unassigned	Lactococcus taiwanensis strain 0905C15	100	NR_114327.1	0	0	0	0	0	0	0	0	29	30	0	0	0	0	0	0	0	0	0	0	0	0	0	0	0	0	0	0	0	10	0	0	0	0	0	0	0	0	0	0	0	0
158	c323858142ca3df094143015d48f1b40	CTGGGCGTAAAGCGCGCGTAGGTGGTTAGTCAAGTTGAATGTGAAATCCCCGGGCTCAACCTGGGAACTGCATCCAAAACTGACAGACTAGAGTATGATAGAGGTTAGTGGAATTTCCTGTGTAGCGGTGAAATGCGTAGATATAGGAAGGAACACCAGTGGCGAAGGCGACTAACTGGATTAATACTGACAC	88	D_0__Bacteria;D_1__Proteobacteria;D_2__Gammaproteobacteria;D_3__Pseudomonadales;D_4__Pseudomonadaceae;D_5__Pseudomonas	Pseudomonas weihenstephanensis strain DSM 29166	94.82	NR_148764.1	0	0	0	0	0	0	0	0	0	0	0	0	0	0	0	0	0	0	0	0	0	0	0	0	0	0	0	0	0	0	0	0	0	4	0	0	0	0	0	0	0	0
159	64b043b49c412898fdef2755db820d32	AAATGATATAGCGTCGTATCAACGTCGTGCCGAAGTGTCAGATTTGACGCGTGGTAACCTCGTGTTCAGTAGTTTGAATTCGAAGCGATCCCGCGTTTCCTTGGGCTTGGGGATGAGGGGCGGAGGGAGGGAGAGGGTAGAGGCGGCAGCAGCAGCAGCAGCAAGAGGTGGAGGAGG	87	D_0__Bacteria	PREDICTED: Apis dorsata uncharacterized LOC116185846 (LOC116185846), ncRNA	98.09	XR_004150748.1	0	4	0	0	0	0	7	3	0	0	0	6	0	0	0	0	0	0	0	3	0	0	0	0	2	0	3	0	0	0	0	0	0	0	0	0	0	3	7	3	2	0
160	1563e1111dbc2ae35ce6b4be438d1ef8	CTGGGCGTAAAGGGCGCGTAGGCGGTTGTTACAGTCAGATGTGAAATCCCCGGGCTTAACCTGGGAACTGCATTTGATACGTGACGACTAGAGTTCGAGAGAGGGTTGTGGAATTCCCAGTGTAGAGGTGAAATTCGTAGATATTGGGAAGAACACCGGTGGCGAAGGCGGCAACCTGGCTCGATACTGACGC	86	D_0__Bacteria;D_1__Proteobacteria;D_2__Alphaproteobacteria;D_3__Acetobacterales;D_4__Acetobacteraceae;D_5__Gluconobacter;D_6__Gluconobacter oxydans	Gluconobacter oxydans strain DSM 7145	100	NR_118196.1	0	0	0	0	0	0	0	0	33	53	0	0	0	0	0	0	0	0	0	0	0	0	0	0	0	0	0	0	0	0	0	0	0	0	0	0	0	0	0	0	0	0
161	72fa5c4e9ebaa6c0e9c25b870e234c77	CCCCACGCTTTCGCGCCTCAGCGTCAGTAATGAGCCAGGTTGCCGCCTTCGCCACCGGTGTTCTTCCCAATATCTACGAATTTCACCTCTACACTGGGAATTCCACAACCCTCTCTCACACTCTAGTCTACACGTATCAAATGCAGCTCCCAGGTTAAGCCCGGGGATTTCACATCTGACTGTGTAAACCGCCTACACGCCCTTTACGCCCAGTCATTCCGAGCAACGCTAG	86	Unassigned	Acetobacter fabarum strain LMG 24244	100	NR_113556.1	0	0	0	0	0	0	0	0	28	43	0	0	0	0	0	0	0	0	0	0	0	0	0	0	0	0	0	0	0	0	0	0	0	0	0	0	15	0	0	0	0	0
162	0ac3c71af28dd63195070792b562ac69	CTCTTCCGATCTGTGCCAGCCGCCGCGGTACATCTGGCCCGAGGGGCCGAACACGAAGAACATGGGAAGCATCTCCTGCTGAAGGCCGGCCGCATCGCGCGGCCCGTGCCATGTTATCGGCAGCCGGCGCCGAAGGTGTGCATACACTGTCAAGTTTGGCCTCCGAAACCCGTGTAGTCCAGATCGGAAGAGCACACGTCTGAACTCCAGTC	85	Unassigned	Acidovorax citrulli strain M6 chromosome, genome	96.75	CP029373.1	0	0	0	0	0	0	0	0	0	0	0	64	0	21	0	0	0	0	0	0	0	0	0	0	0	0	0	0	0	0	0	0	0	0	0	0	0	0	0	0	0	0
163	c85e1ccfb2b21f588a38b0cad8b4f79f	TTTCTCACGGCTGTGTATCCAAGATACTGTCGAGGTGAGTACCGCCCGGCACAATCCCGCCCGTATCCGTTACAACCGCACCACACTTTTGCTTTTTGCCCTCCCCTCCCCTCCTCTTTTCCTTTCCCTTCCGCCTCGATTTCGATCGATTCGATTTGTTATTACCGC	84	Unassigned	PREDICTED: Bombus vosnesenskii paired box protein Pax-8 (LOC117240377), transcript variant X3, mRNA	100	XM_033506390.1	0	0	0	0	0	59	0	0	0	0	0	0	0	0	0	0	0	0	0	0	0	0	0	0	0	0	0	0	0	0	25	0	0	0	0	0	0	0	0	0	0	0
164	e1c312d4a549ece9d8aafaf3fa90e603	GGTAAACGACAATAAGACGATGATTATTAACGACCGCAACGACGTCGACGAAGTAGAGGACAACGACAACGACACAATTGCGGCGTGAACACAGGGAGAACGATCACGGCGACGACGGCGGCGACGACGACGACGGTGAAGACGACGATGATGACCACGACGACGGCGATGGCGACGACACCGTAATGACGAGCACCGCGACACGAAACCGTGACACCGACACCCACGGTCGAAAACACCACGCCGCTAAATTCTACTACAAGATGTCT	84	Unassigned	PREDICTED: Apis mellifera serine/threonine-protein phosphatase 2B catalytic subunit 2 (LOC411046), transcript variant X7, mRNA	100	XM_026440054.1	0	0	0	0	0	13	3	0	0	0	0	0	6	7	4	0	0	0	0	0	0	0	0	0	0	0	0	0	0	0	5	7	0	8	0	2	0	0	0	0	0	5
165	55237b96826fa5a646bdf3f925c2cff9	GCGACCACCGAGATCTACACTAATCTTAACACTCTTTCCCTACACGACGCTCTTCCGATCTGGACTACCGGGGTTTCTCGCTGCCATGCAATCCGACGTGGTCGTCGGTTAGTTCGCAGATTGTAATTTTCCCCCTTCTCTTCCCTTTCTCTTCCTTCCCAATACCGCGGCGGCTGGCACAGATCGGAAGAGCACACGTCTGAACTCCAGTCACTCCGCGAAATCTCGTATGCCGTCTTCT	84	Unassigned	Enterococcus faecium EV0426-12 plasmid pIHVA-EV0426-12 DNA,	100	LC566215.1	0	0	0	0	0	0	0	0	0	0	0	0	0	0	0	0	0	0	0	0	0	0	0	0	0	0	0	0	0	0	0	0	0	0	0	0	0	0	0	84	0	0
166	de5cc3f12bbfd575a6f6c5d79a7c4120	TTTTTTTAATGATACGGCGACCACCGAGATCTACACTAATCTTAACACTCTTTCCCTACACGACGCTCTTCCGATCTGGACTACTCGGGTTTCTCGCTGCCATGCAATCCGACGTGGTCGTCGGTTAGTTCGCAGATTGTAATTTTCCCCCTCCTCCCCTTCCTTCCCAATACCGCGGCGGCTGGCACAGATCGGAAGAGCACACGTCTGAACTCCAGTCACTAATGCGCATCTCGTATGCCGTCTTCTGCTTGAAA	83	Unassigned	Lasthenia californica chloroplast, partial genome	94.44	KY965816.2	0	0	0	0	0	0	0	0	0	0	0	0	0	0	0	0	0	0	0	0	0	0	0	0	0	0	0	0	0	0	0	0	0	0	0	0	0	83	0	0	0	0
167	b127dece5ce2c611fd7c5a3e5382b9e3	ATGATACGGCGACCACCGAGATCTACACATAGAGGCACACTCTTTCCCTACACGACGCTCTTCCGATCTGTGCCAGCCGCCGCGGTATTGGGAAGGAAGGGGAGGAGGGGGAAAATTACAATCTGCGAACTAACCGACGACCACGTCGGATTGCATGGCAGCGAGAAACCCGAGTAGTCCAGATCGGAAGAGCACACGTCTGAACTCCAGTCACCTGAAGCTATCTCGTATGCCGTCTTCTGCTTGAAAAAAAAAAAAAAAAAAAAA	83	Unassigned	PREDICTED: Nematostella vectensis FYN-binding protein 1 (LOC5515876), mRNA	95.35	XM_001635996.2	0	0	0	0	0	0	0	0	0	0	0	0	0	0	0	0	0	0	0	0	0	0	0	0	0	0	0	0	0	0	0	0	0	0	0	0	0	0	0	0	0	0
168	2ef2b9def2dcb528848800f88aeded3e	ATGATACGGCGACCACCGAGATCTACACCAGGACGTACACTCTTTCCCTACACGACGCTCTTCCGATCTGGACTACAGGGGTTTCTCGCTGCCATGCAATCCGACGTGGTCGTCGGTTAGTTCGCAGATTGTAATTTTCCCCCTTCTCCTCCTCCTTCCCAATACCGCGGCGGCTGGCACAGATCGGAAGAGCACACGTCTGAACTCCAGTCACCGGCTATGATCTCGTATGCCGTCTTCTGCTTGAAA	82	Unassigned	PREDICTED: Tyto alba alba uncharacterized LOC116961424 (LOC116961424), ncRNA	94.2	XR_004406989.1	0	82	0	0	0	0	0	0	0	0	0	0	0	0	0	0	0	0	0	0	0	0	0	0	0	0	0	0	0	0	0	0	0	0	0	0	0	0	0	0	0	0
169	b295a94a111f76c8a36e30275dbf62dd	TTTCCCTACACGACGCTCTTCCGATCTGGACTACTAGGGTTTCTAATCGTGGAAATCGCGTAACAGCCGTGAAAAATGAAAGAAACCAAACAAATGCCCACATGCGGATTGTCATCAGAATTGTGCGGGAGAATTGCAGCATAGTTAGGTTAGTCCACGTGTGGGCGCGGCGGCTGGCACAGATCGGAAGAGCACACGTCTGAACTC	82	D_0__Bacteria	Streptomyces sp. AgN23 genome	95.24	CP007153.1	0	0	0	0	0	0	0	0	0	0	0	0	0	0	0	0	0	0	0	0	0	0	0	0	0	0	0	0	0	0	0	0	0	0	0	0	0	0	0	0	0	0
170	8a15cacfc2ec6a306099b51efe4b32c4	TCTTTCCCTACACGACGCTCTTCCGATCTGGACTACTCGGGTATCTTGAGTATGGAAGAGGTGAGTGGAATTCCGAGTGTAGAGGTGAAATTCGTAGATATTCGGAGGAACACCAGTGGCGAAGGCGGCTCACTGGTCCATTACTGACGCTGAGGTGCGAAAGCGTGGGGAGCAAACAGGATTAGAAACCCCTGTAGTCCAGATCGGAA	80	D_0__Bacteria;D_1__Proteobacteria;D_2__Alphaproteobacteria;D_3__Rhizobiales;D_4__Rhizobiaceae	Rhizobium glycinendophyticum strain CL12	97.62	NR_165782.1	19	0	0	0	0	0	0	0	0	0	0	0	0	0	0	28	0	0	0	0	0	0	0	0	0	0	0	0	0	0	0	0	0	0	0	0	0	0	0	0	0	0
171	1d1e9746d7e20e9377d2c7f861d269dc	CCTACACGACGCTCTTCCGATCTGGACTACTCGGGTTTCTATTTCGTTCCGTATATATGTATATATCCACGCGAAATACACGCGAGCTTTGTGTAAGGCGGGGGGGCGGCCCGTTTAAAGCGGGCCGGCTGGAAGCACAGTCGGATTAAGAGGATGGGAGGAGGGAGAGGAGGTCTCGGGATCAGATACCCCAGTAGTCCAGA	80	Unassigned	Streptomyces sp. AgN23 genome	100	CP007153.1	0	0	0	0	0	0	80	0	0	0	0	0	0	0	0	0	0	0	0	0	0	0	0	0	0	0	0	0	0	0	0	0	0	0	0	0	0	0	0	0	0	0
172	0728c721383b7a446fad3da8e8eec512	CGGTCGTGAACGCGGTGAGCAGGATAGGGCGCAGGCGCGAGGTGGCGGCATAAACGATCGCGCTGTGCTGATCCTTGTGCGTTTTCTGCTGTTCGATCTCTTCCACCAGCACGATGCCGTTGCGGATGAGCATTCCGCTCAGGCTCAGCAGACCAATCAGCGCCATAAAGCCAAAGGGAATGCCGGTAATTAAAAATCCTGGCGTGACGCCAATCAACGCCAGCGGTACGGTCAGCCAGATCGCGACGGCATTTTTTACCGAGCTGAACATCAGCACCGTAAT	78	Unassigned	Enterobacter bugandensis isolate EB-247 assembly, chromosome: I	100	LT992502.1	0	0	0	0	0	0	0	0	0	0	0	0	0	0	23	40	0	0	0	0	0	0	0	15	0	0	0	0	0	0	0	0	0	0	0	0	0	0	0	0	0	0
173	2accefbb7eabbf327f3a466615e09af9	CTGGGCGTAAAGCGCGCGTAGGTGGCAAATTAAGTCAAATGTGAAATCCCCGAGCTTAACTTGGGAATTGCATTCGATACTGGTTAGCTAGAGTATGGGAGAGGAAGGTAGAATTCCAGGTGTAGCGGTGAAATGCGTAGAGATCTGGAGGAATACCGATGGCGAAGGCAGCCTTCTGGCCTAATACTGACAC	78	D_0__Bacteria;D_1__Proteobacteria;D_2__Gammaproteobacteria;D_3__Pseudomonadales;D_4__Moraxellaceae;D_5__Acinetobacter	Acinetobacter variabilis strain NIPH 2171	98.45	NR_134685.1	0	0	0	0	0	0	0	0	0	0	0	0	0	0	0	0	0	0	0	0	0	0	0	0	0	0	0	0	0	0	0	0	0	0	0	0	0	0	0	0	0	0
174	fabe43d8cf83a361a1ebc733b248a94e	ATGATACGGCGACCACCGAGATCTACACCAGGACGTACACTCTTTCCCTACACGACGCTCTTCCGATCTGTGCCAGCCGCCGCGGTATTGGGAAGGAGGAGGAGAAGGGGGAAAATTACAATCTGCGAACTAACCGACGACCACGTCGGATTGCATGGCAGCGAGAAACCCGAGTAGTCCAGATCGGAAGAGCACACGTCTGAACTCCAGTCACCGGCTATGATCTCGTATGCCGTCTTCTGCTTGAAAAAAAAAAAAAAAAAAAAA	76	Unassigned	PREDICTED: Nematostella vectensis FYN-binding protein 1 (LOC5515876), mRNA	94.19	XM_001635996.2	0	76	0	0	0	0	0	0	0	0	0	0	0	0	0	0	0	0	0	0	0	0	0	0	0	0	0	0	0	0	0	0	0	0	0	0	0	0	0	0	0	0
175	12be260b8d393a967fe6bccc016acab7	TTGGGCGTAAAGCGAGCGCAGATGGTTCATTAAGTCTGAAGTGAAAGCCCACAGCTCAACTGTGGAATGGCTTTGGAAACTGGTGAACTTGAGTGCAGTAGAGGTAAGTGGAACTCCATGTGTAGCGGTGGAATGCGTAGATATATGGAAGAACACCAGTGGCGAAGGCGGCTTACTGGACTGCAACTGACGT	76	D_0__Bacteria;D_1__Firmicutes;D_2__Bacilli;D_3__Lactobacillales;D_4__Leuconostocaceae;D_5__Fructobacillus	Fructobacillus fructosus strain NBRC 3516	97.41	NR_113579.1	0	0	0	0	0	0	0	0	0	0	0	0	0	0	0	0	0	0	0	0	0	0	0	0	0	0	0	0	0	0	0	0	0	0	0	0	0	76	0	0	0	0
176	4f9efbafaa74f3cfec2c77cfdc573c49	ATGATACGGCGACCACCGAGATCTACACAGGCGAAGACACTCTTTCCCTACACGACGCTCTTCCGATCTGGACTACAGGGGTTTCTCGCTGCCATGCAATCCGACGTGGTCGTCGGTTAGTTCGCAGATTGTAATTTTCCCCCTTCTCCTCCTCCTTCCCAATACCGCGGCGGCTGGCACAGATCGGAAGAGCACACGTCTGAACTCCAGTCACCTGAAGCTATCTCGTATGCCGTCTTCTGCTTGAAA	75	Unassigned	Eimeria mitis hypothetical protein, conserved partial mRNA	95.65	XM_013494305.1	0	0	0	0	0	0	0	0	0	0	0	0	0	0	0	0	0	0	0	0	0	0	0	0	75	0	0	0	0	0	0	0	0	0	0	0	0	0	0	0	0	0
177	a8ccc1a6d3c7c9c5152b24b5b86613ef	CCTACACGACGCTCTTCCGATCTGGACTACTGGGGTTTCGCGATGGCCTGCCGTAATAATGGCCTGTGGTCTCCTAATATACCTTCGAGGTGGACGTACCGACGAATCATTATATATATAAGGTAACGAGCACGCCTATGCCGTAACCCCTTGAAGAATGATGACCGCGGCGGCTGGCACAGATCGGAAGAGCACACGTCTGA	75	Unassigned	Streptomyces sp. AgN23 genome	100	CP007153.1	0	0	0	0	0	0	0	0	0	0	0	0	0	0	0	0	0	0	0	0	0	0	0	0	0	0	0	0	0	0	0	0	0	0	0	0	0	0	0	0	0	0
178	849b6e11cb1897360f2314635c3f5381	ATGATACGGCGACCACCGAGATCTACACTATAGCCTACACTCTTTCCCTACACGACGCTCTTCCGATCTGGACTACTGGGGTTTCTCGCTGCCATGCAATCCGACGTGGTCGTCGGTTAGTTCGCAGATTGTAATTTTCCCCCTCCTCCCCTTCCTTCCCAATACCGCGGCGGCTGGCACAGATCGGAAGAGCACACGTCTGAACTCCAGTCACTCCGCGAAATCTCGTATGCCGTCTTCTGCTTGAAA	74	Unassigned	Lasthenia californica chloroplast, partial genome	100	KY965816.2	0	0	0	0	0	0	0	0	0	0	0	0	0	0	0	0	0	0	0	0	0	0	0	0	0	0	0	0	0	0	0	0	0	0	0	0	0	0	0	0	0	0
179	8f02c6b63b7abe455f51ab70d30c73e0	CCTGTGCTTCCACCCACTTAGAAACGTAATCGATAGCCACGAGAATGTACCGATTCCCTCGGGATGAAGGAAAAGGTCCCATGAAATCAATGCCCCATACGTCAAAGACCTCGCAAACCTGCATGGGCTGCTGGGGCATCTCATCCCTGAATGAGATATTGCCAGTTCGTTGGCACGCATCACAACTCCTCACGA	73	Unassigned	PREDICTED: Helianthus annuus uncharacterized LOC110866985 (LOC110866985), mRNA	82.84	XM_022116129.1	0	0	0	0	0	0	0	0	0	0	73	0	0	0	0	0	0	0	0	0	0	0	0	0	0	0	0	0	0	0	0	0	0	0	0	0	0	0	0	0	0	0
180	04e3fbb5caedd3bba9aaa9210e598c8a	TACTGGGGTTTCTCACGGCTGTGTATCCAAGATACTGTCGAGGTGAGTACCGCCCGGCACAATCCCGCCCGTATCCGTTACAACCGCACCACACTTTTGCTTTTTGCCCTCCCCTCTTTTCCTTTCCCTTCCGCCTCGATTTCGATCGACTCGATTTGTTATTACCGCGGCGGCTG	73	Unassigned	PREDICTED: Bombus vosnesenskii paired box protein Pax-8 (LOC117240377), transcript variant X3, mRNA	97.44	XM_033506390.1	0	0	0	0	0	0	0	0	0	0	0	0	0	0	0	0	0	0	0	0	0	9	0	0	0	0	0	0	0	0	0	0	0	0	0	0	0	0	0	0	0	0
181	97467e214888f1615fd6eaed819127c3	CCCCATGCTTTCGCACCTCAGTGTCAGTATTAGGCCAGATGGCTGCCTTCGCCATCGGTATTCCTCCAGATCTCTACGCATTTCACCGCTACACCTGGAATTCTACCATCCTCTCCCATACTCTAGCCAACCAGTATCGAATGCAATTCCCAAGTTAAGCTCGGGGATTTCACATTTGACTTAATTGGCCACCTACGCGCGCTTTACGCCCAGTAAATCCGATTAACGCTTG	72	Unassigned	Acinetobacter lwoffii strain JCM 6840	100	NR_113346.1	0	0	0	0	0	0	0	0	0	0	0	0	0	0	0	0	0	0	0	0	0	0	0	0	0	0	0	0	0	0	0	0	72	0	0	0	0	0	0	0	0	0
182	81fd41de2093ea87c108a0eae5e5745c	TCCCTACACGACGCTCTTCCGATCTGTGCCAGCCGCCGCGGTCATCATTCTTCAAGGGGTTACGGCATAGGCGTGCTCGTTACCTTATATATAATGATTCGTCGGTACGTCCACCTCGAAGGTATATTAGGAGACCACAGGCCATTATTACGGCAGGCCATCGCGAAACCCCAGTAGTCCAGATCGGAAGAGCACACGTCTGAACTCCAGTCACATTACTCGAT	71	Unassigned	Cyprinus carpio assembly common carp genome, scaffold 000002514	97.62	LN598497.1	0	0	0	0	0	0	0	0	0	0	0	0	0	0	0	0	0	0	0	0	0	0	0	0	0	0	0	0	0	0	0	0	0	0	0	0	0	0	0	0	0	0
183	a8fe098be812d318d39808332b589845	TTTTTTTTTTTTTTTAATGATACGGCGACCACCGAGATCTACACTAATCTTAACACTCTTTCCCTACACGACGCTCTTCCGATCTGTGCCAGCAGCCGCGGTCTTGGAATGTCGTCTTTGGATTCAGGGGAGCCGGTTTCCTTGAAAACGGAACGAACCCCGTGTGTGTTGGTCCCGTCGTTAGAAACCCCAGTAGTCCAGATCGGAAGAGCACACGTCTGAACTCCAGTCACGAGATTCCATCTCGTATGCCGTCTTCTGCTTG	70	Unassigned	Human gammaherpesvirus 4 isolate ebv14, partial genome	95.65	MH883760.1	0	0	0	0	0	0	0	0	0	0	0	0	0	0	0	0	0	0	0	0	0	0	0	0	0	0	0	0	0	0	0	0	0	70	0	0	0	0	0	0	0	0
184	daefe79c0ca907ea0bf3f00cc4c7a0c6	CTGGGCGTAAAGGGCACGTAGGCGGTGAATCGGGTTGAAAGTGAAAGTCGCCAAAAAGTGGCGGAATGCTCTCGAAACCAATTCACTTGAGTGAGACAGAGGAGAGTGGAATTTCGTGTGTAGGGGTGAAATCCGTAAATATACGAAGGAACGCCAAAAGCGAAGGCAGCTCTCTGGGTCCCTACCGACGC	69	D_0__Bacteria;D_1__Proteobacteria;D_2__Alphaproteobacteria;D_3__Rickettsiales;D_4__Mitochondria	Paraprenanthes diversifolia mitochondrion, genome	100	MN661146.1	0	0	0	0	6	0	0	0	0	0	4	0	0	0	0	0	0	0	0	0	2	0	0	0	0	0	0	0	0	0	0	0	27	0	0	0	0	0	0	0	0	0
185	c2e12289efd75432d4c6e975ff0c83da	ATGATACGGCGACCACCGAGATCTACACTATAGCCTACACTCTTTCCCTACACGACGCTCTTCCGATCTGGACTACTGGGGTTTCTCGCTGCCATGCAATCCGACGTGGTCGTCGGTTAGTTCGCAGATTGTAATTTTCCCCCTCCTCCTCCTCCTTCCCAATACCGCGGCGGCTGGCACAGATCGGAAGAGCACACGTCTGAACTCCAGTCACCGGCTATGATCTCGTATGCCGTCTTCTGCTTGAAA	69	Unassigned	Lasthenia californica chloroplast, partial genome	100	KY965816.2	0	0	0	0	0	0	0	0	0	0	0	0	0	0	0	0	0	0	0	0	0	0	0	0	0	0	0	0	0	0	0	0	0	0	0	0	0	0	0	0	0	0
186	5f734bb005493c779e522871460bd344	CTCTGTGCCTTCGTCCTTCAACGTCAGTTTTTAGATAGAGGGTTGCCTTCGCCTTTACAGAGTCCCTTTGGTATAATAGAATTTCATCTCTCCTCCTCAAGTACTACCCTCTTATATAAAACTCTAGTCAGGTACTAACATTTTAGAAGCTATATTGACCGTCTAGGTACCCTTTAAACCTAATTAAGATGAATAACACTAG	68	Unassigned	Tolypocladium inflatum strain ARSEF 3280 mitochondrion, genome	97.52	NC_036382.1	0	0	0	0	0	0	0	0	40	0	0	0	0	0	0	0	0	0	0	0	0	0	0	0	0	0	0	0	0	0	0	0	0	0	0	0	0	0	0	0	0	0
187	9aaaf0e885c7125fbaf6f257543a1397	CCCCATGCTTTCGCACCTCAGTGTCAGTATTAGGCCAGAAGGCTGCCTTCGCCATCGGTATTCCTCCAGATCTCTACGCATTTCACCGCTACACCTGGAATTCTACCTTCCTCTCCCATACTCTAGCTAACCAGTATCGAATGCAATTCCCAAGTTAAGCTCGGGGATTTCACATTTGACTTAATTTGCCACCTACGCGCGCTTTACGCCCAGTAATTCCGATTAACGCTTG	68	Unassigned	Acinetobacter boissieri strain SAP 284.1	98.71	NR_118409.1	0	0	0	0	0	0	0	0	0	0	0	0	0	0	0	0	0	0	0	0	0	0	0	0	0	0	0	0	0	0	0	0	0	0	0	0	0	0	0	0	0	2
188	9ef6b754c1de11f33818b7ee4dcafde4	ACCCACACTTTCGAGCCTCAACGTCAGTTGCAGTCCAGTAAGCCGCCTTCGCCACTGGTGTTCTTCCATATATCTACGCATTCCACCGCTACACATGGAGTTCCACTTACCTCTACTGCACTCAAGTTTGACAGTTTCCAAAGCACTTCCACAGTTGAGCTGTGGGCTTTCACTTCAGACTTATCAAACCGTCTGCGCTCGCTTTACGCCCAATAAATCCGGATAACGCTCG	67	Unassigned	Fructobacillus pseudoficulneus strain LC 51	100	NR_042758.1	0	0	0	0	0	0	0	0	0	0	0	0	0	0	0	0	0	0	0	0	0	0	0	0	0	0	0	0	0	14	0	0	0	0	0	0	0	0	0	0	0	0
189	7c4266279b661947ad5d867c9741de5e	ATACGGCGACCACCGAGATCTACACTAATCTTAACACTCTTTCCCTACACGACGCTCTTCCGATCTGGACTACTGGGGTTTCTAACGACGGGACCAACACACACGGGGTTCGTTCCGTTTTCAAGGAAACCGGCTCCCCTGAATCCAAAGACGACATTCCAAGACCGCGGCGGCTGGCACAGATCGGAAGAGCACACGTCTGAACTCCAGTCACGAGATTCCATCTCGTATGCCGTCTTCTGCTTG	67	Unassigned	Human gammaherpesvirus 4 isolate ebv14, partial genome	95.52	MH883760.1	0	0	0	0	0	0	0	0	0	0	0	0	0	0	0	0	0	0	0	0	0	0	0	0	0	0	0	0	0	0	0	0	0	67	0	0	0	0	0	0	0	0
190	1a04a9f682ac88fb5d9312ec13422fc1	ACCCACACTTTCGAGCCTCAACGTCAGTTACAGTCCAGTAAGCCGCCTTCGCCACTGGTGTTCTTCCATATATCTACGCATTCCACCGCTACACATGGAGTTCCACTTACCTCTACTGCACTCAAGTTAACCAGTTTCCAATGCCATTCCGGAGTTGAGCTCCGGGCTTTCACATCAGACTTAATCAACCGTCTGCGCTCGCTTTACGCCCAATAAATCCGGATAACGCTCG	67	Unassigned	Leuconostoc pseudomesenteroides KCTC 3652 strain LMG 11482	99.57	NR_109004.1	0	0	0	0	0	0	0	0	0	0	0	0	0	0	0	0	0	0	0	0	0	0	0	0	0	0	0	0	0	0	0	0	0	20	14	0	0	0	0	0	0	0
191	3fad2864437e39b77342111b1d32b30a	ATGATCCGGCGACCACCGAGATCTACACCAGGACGTACACTCTTTCCCTACACGACGCTCTTCCGATCTGGACTACTCGGGTTTCTCGCTGCCATGCAATCCGACGTGGTCGTCGGTTAGTTCGCAGATTGTAATTTTCCCCCTCCTCCCCTTCCTTCCCAATACCGCGGCGGCTGGCACAGATCGGAAGAGCACACGTCTGAACTCCAGTCACCGCTCATTATCTCGTATGCCGTCTTCTGCTTGAAA	66	Unassigned	PREDICTED: Tyto alba alba uncharacterized LOC116961424 (LOC116961424), ncRNA	95.65	XR_004406989.1	0	0	0	0	0	0	0	0	0	0	0	0	0	66	0	0	0	0	0	0	0	0	0	0	0	0	0	0	0	0	0	0	0	0	0	0	0	0	0	0	0	0
192	faa7d9b2f014dbecad8caeb940ef8638	GCGGTAATAACAAATCGAGTCGATCGAAATCGAGGCGGAAGGGAAAGGAAAAGAGGAGGGGAGGGGAGGGCAAAAAGCAAAAGTGTGGTGCGGTTGTAACGGATACGGGCGGGATTGTGCCGGGCGGTACTCACCTCGACAGTATCTTGGATACACAGCCGTGAGAAACCCCGGTAGTCCAGATCGG	65	D_0__Bacteria;D_1__Actinobacteria;D_2__Actinobacteria	PREDICTED: Bombus vosnesenskii paired box protein Pax-8 (LOC117240377), transcript variant X3, mRNA	97.44	XM_033506390.1	0	0	0	0	0	0	0	0	0	0	0	0	0	0	0	0	9	0	0	0	0	0	0	0	0	0	0	0	0	0	0	0	0	0	0	0	0	0	29	0	0	0
193	06d4fad20a7bafdd936d33f939d77e80	ACAACAACAACAACAGCCGCATTATCAGCAGCAGCAACCCTTGATCAACAAGAAGGCTGTTCAAGCGATCATTCCCCAAGAAATGGAGACAGCTGATGCTGCCGCTAAACGAAGAAGGAAAAGCGTCCGTGACGATGAGACGCGTAAATCGCTTGACGCCAATGACTCGAGCAAGAATATACCGTTGCCACAAAAGAAACG	65	Unassigned	PREDICTED: Apis dorsata uncharacterized LOC102675044 (LOC102675044), mRNA	100	XM_031510487.1	0	0	0	0	0	0	0	0	0	0	0	0	0	0	0	0	0	0	0	0	0	0	0	0	0	0	0	0	0	0	0	0	0	0	0	0	0	0	0	0	0	0
194	65841f290718f432d9927278712624ab	TACTGGGGTATCTCACGGCTGTGTATCCAAGATACTGTCGAGGTGAGTACCGCCCGGCACAATCCCGCCCGTATCCGTTACAACCGCACCACACTTTTGCTTTTTGCCCTCCCCTCTTTTCCTTTCCCTTCCGCCTCGATTTCGATCGACTCGATTTGTTATTACCGCGGCGGCTG	64	Unassigned	PREDICTED: Bombus vosnesenskii paired box protein Pax-8 (LOC117240377), transcript variant X3, mRNA	100	XM_033506390.1	10	0	0	0	0	0	0	0	0	18	0	28	0	0	0	0	0	0	0	0	0	0	0	0	0	0	0	0	0	0	0	0	0	0	0	0	0	0	0	0	0	0
195	7a45b703cff2697401ac792737b91b73	CCCTTTTTTCCTCCCCCTTCCCGCTTTCTTCGTCCCCTTTTTTACCACGTTCTCTCTCGTCTCCGCTCTGTCTCCTCATTCCTTTTTTTCTTTTTTTTCCACCGCTCCAGCACGATGGATTTTAAAAGCCATTTCATCGGCAATTTACGTCCGGATTCGGGCTAATTAGCCGGAGAATTGTTTGCGATTTCTCCCCTCCCCATCATCCTGCGCGTAA	64	Unassigned	PREDICTED: Apis mellifera DNA helicase MCM9 (LOC410442), transcript variant X3, mRNA	98.63	XM_026444733.1	0	0	0	0	3	0	9	0	5	0	3	0	0	0	0	0	0	0	0	0	0	0	0	0	0	0	0	0	0	3	0	0	0	0	0	0	0	0	0	0	0	0
196	346219d0cab293530d37f5371d210fe6	CCTCCTCCCTCCTTGCTCTTTCCACCACTTCGTCCTTCTCTCTCGCACGCTGCCTTCACTTCTCCTCTCTTTCTCCAACCAACGAAGAAATCCCTCCACGTATCGAAGACGCACGAGCACTTTTACTAACTAAACGGAGGAGACAGCCGAGAGCTTGTACGTGATTGGTCGTTTAAGACGATTCCGGGACCGTGCGTTATCCGGTTCCCGCTACTGCTCTCTCTCGGAGAATGAT	64	Unassigned	PREDICTED: Apis mellifera insulin-like growth factor 2 mRNA-binding protein 1 (LOC410398), transcript variant X3, mRNA	100	XM_026444172.1	0	0	0	0	0	5	2	0	0	0	0	2	3	2	0	0	0	2	0	0	0	0	0	0	0	0	0	0	0	0	0	0	0	2	0	3	0	0	3	0	0	0
197	f1ee81adfb6b51ba96792832851dfa9a	ATGATACGGCGACCACCGAGATCTACACTAATCTTAACACTCTTTCCCTACACGACGCTCTTCCGATCTGGACTACTAGGGTTTCTCGCTGCCATGCAATCCGACGTGGTCGTCGGTTAGTTCGCAGATTGTAATTTTCCCCCTCCTCCTCTTCCTTCCCAATACCGCGGCGGCTGGCACAGATCGGAAGAGCACACGTCTGAACTCCAGTCACATTACTCGATCTCGTATGCCGTCTTCTGCTTGAAA	64	Unassigned	Aeromonas phage D6, genome	95.77	MN131137.1	0	0	0	0	0	0	0	0	0	0	0	0	0	0	0	0	0	0	0	0	0	0	0	0	0	0	0	0	0	0	64	0	0	0	0	0	0	0	0	0	0	0
198	bd19e94de5cd0486f13bed4d39d178cf	CTGGGCGTAAAGCGCGCGTAGGTGGCCAATTAAGTCAAATGTGAAATCCCCGAGCTTAACTTGGGAATTGCATTCGATACTGGTTGGCTAGAGTATGGGAGAGGATGGTAGAATTCCAGGTGTAGCGGTGAAATGCGTAGAGATCTGGAGGAATACCGATGGCGAAGGCAGCCATCTGGCCTAATACTGACAC	63	D_0__Bacteria;D_1__Proteobacteria;D_2__Gammaproteobacteria;D_3__Pseudomonadales;D_4__Moraxellaceae;D_5__Acinetobacter	Acinetobacter lwoffii strain JCM 6840	100	NR_113346.1	0	0	0	0	0	0	0	0	0	0	0	0	0	0	0	0	0	0	0	0	0	0	0	0	0	0	0	0	0	0	0	0	63	0	0	0	0	0	0	0	0	0
199	74a1cd9395a7953f691dd23d2a83ade9	CCTACACGACGCTCTTCCGATCTGGACTACTCGGGTTTCTATTTCGTTCCGTATATATGTATATATCCACGCGAAATACACGCGAGCTTTGTGTAAGGCGGGGGGGCGGCCCGTTTAAAGCGGGCCGGCTGGAAGCACAGTCGGATTAAGAGGATGGGAGGAGGGGGGAGAAGTCTCGGGATCAGAAACCCCAGTAGTCCAGA	62	Unassigned	Streptomyces sp. AgN23 genome	100	CP007153.1	0	0	0	0	0	0	0	0	0	0	0	0	0	0	0	0	0	0	0	0	0	0	0	0	0	0	0	0	0	0	0	0	0	0	0	0	0	0	62	0	0	0
200	996d7727dce981a44938e8e16c51d323	TACCGGGGTTTCTCACGGCTGTGTATCCAAGATACTGTCGAGGTGAGTACCGCCCGGCACAATCCCGCCCGTATCCGTTACAACCGCACCACACTTTTGCTTTTTGCCCTCCCCTCTTTTCCTTTCCCTTCCGCCTCGATTTCGATCGACTCGATTTGTTATTACCGCGGCGGCTG	62	Unassigned	PREDICTED: Bombus vosnesenskii paired box protein Pax-8 (LOC117240377), transcript variant X3, mRNA	97.44	XM_033506390.1	0	0	0	0	0	0	0	0	0	0	0	0	0	0	0	0	0	0	0	0	0	0	0	0	0	0	0	0	0	0	0	0	0	0	0	0	0	0	0	0	0	0
201	e76ff057fcf8910328ff5d458926f747	ATCTTTCATCTCGCTTCAGCATCCCTCTCCGTCAACCCGCCTTCTCAGAATCCTCGCCAAGATCTGAGGTGAAGGTAACCATCCATCCTCCGCGTGTTATCATATTCCTGATTGTTATGTCTTCGCTTGACGATACCTCCGCCGCTTACGTTCTTCTCTCCACGGTTCGATAATTTCTCTCCTCCTCTCCCTCCTTCCCTCCCTCTTTCTCTCTCACTCGCGCACACAGTGTTTTTCTCCGATTCGAGAGAATCCCCCCTCGCGTCTCGTTTTATCTT	61	Unassigned	Messor piceus isolate 9047mes ultra conserved element locus uce-313 genomic	81.21	KM421042.1	0	0	0	0	0	61	0	0	0	0	0	0	0	0	0	0	0	0	0	0	0	0	0	0	0	0	0	0	0	0	0	0	0	0	0	0	0	0	0	0	0	0
202	d241e3d482c2e68e828d221b5227d937	ATGATCCGGCGACCACCGAGATCTACACCCTATCCTACACTCTTTCCCTACACGACGCTCTTCCGATCTGGACTACCGGGGTTTCTCGCTGCCATGCAATCCGACGTGGTCGTCGGTTAGTTCGCAGATTGTAATTTTCCCCCTCCTCCTCCTCCTTCCCAATACCGCGGCGGCTGGCACAGATCGGAAGAGCACACGTCTGAACTCCAGTCACTCTCGCGCATCTCGTATGCCGTCTTCTGCTTGAAA	61	Unassigned	Streptomyces sp. AgN23 genome	90.48	CP007153.1	0	0	0	0	0	0	0	0	0	0	0	0	0	0	0	0	0	0	0	0	0	0	0	0	0	0	0	0	0	0	0	0	0	0	0	0	0	0	0	0	0	0
203	2a745e786f021809569cf40b3b67defe	GTTTAAGGATGCACATTCGTTCGTTCGGAGTTGTGATGCGTGCCAGCGAACTGGAAATATCTCATTCAGGGATGAGATGCCCCAGCAGCCAATGCAGGTTTGCGAGGTCTTTGACGTGTGGGGCATTGATTTCATGGGACCTTTTCCTTCATCCCGAGGGAATCGGTACATTCTCGTGGCTATCGATTACGTTTCTAAGTGGGTGGAGGCACAGG	60	Unassigned	PREDICTED: Pyrus x bretschneideri uncharacterized LOC108866411 (LOC108866411), mRNA	81.73	XM_018645001.1	0	0	0	0	60	0	0	0	0	0	0	0	0	0	0	0	0	0	0	0	0	0	0	0	0	0	0	0	0	0	0	0	0	0	0	0	0	0	0	0	0	0
204	7df6a469c0badd100b2a3871a9d854c6	CCTCAGGCATGGGAGGCCTACGGACGCCATTACCTGGCCATCAACGGCAGCCAGTCGCGCGTTTACGAGGGCGTGACCGAGGGGCTGCAGGCCCTGCGCGCCGCGGGGCTGCGGCTGGCCTGCGTCACCAACAAGCCCACGGCCTTTGCCGTGCCCCTGTTGCGGGCCAAGGGGCTGAGCGGCTTCTTCGACCATGTCTTCGGCGGGGAC	60	Unassigned	Acidovorax avenae subsp. avenae strain KL3 chromosome	94.76	CP028294.1	0	0	0	0	0	0	0	32	0	0	0	0	0	13	0	0	0	0	0	0	0	0	0	0	0	0	0	0	0	0	0	0	0	0	0	0	0	0	0	0	0	0
205	038996c87ba1c0c18e239340eea53074	GAATATCTCGTCGGATTTATAGTCGGTGGATTAAATTCATTCGCTTGGAAAATTTCTTCCTTTTCTTTTCGCGCCTCCGTAATCGAATCAAACACTCACCGATGAAACCTGGCAAGCAGACGCACACGTATTTCTGTTTTTCCGCGTCGATATTGCAGAAACCATTCGGGGAGCAGTTATCCTCGACGTCGCAGGGGGCTGTAACGATTGCTCGATTGATACAGAAGAAGAGAGGAGATCGAAAAGATCGAG	60	D_0__Bacteria	PREDICTED: Apis mellifera nidogen-2 (LOC408797), mRNA	100	XM_026440227.1	0	0	0	0	0	0	0	0	0	0	0	0	5	0	0	0	0	0	0	0	0	0	0	0	0	0	0	0	0	0	0	0	0	0	0	0	0	0	0	0	0	0
206	ebd971c46e56d4ac23870450a4c2009e	TTTTTTTTTTTTTTTAATGATACGGCGACCACCGAGATCTACACTAATCTTAACACTCTTTCCCTACACGACGCTCTTCCGATCTGTGCCAGCCGCCGCGGTCTTGGAATGTCGTCTTTGGATTCAGGGGAGCCGGTTTCCTTGAAAGCGGAACGAACCCCGTGTGTGTTGGTCCCGTCGTTAGAAACCCCAGTAGTCCAGATCGGAAGAGCACACGTCTGAACTCCAGTCACATTACTCGATCTCGTATGCCGTCTTCTGCTTG	60	D_0__Bacteria	Lasthenia californica chloroplast, partial genome	94.44	KY965816.2	0	0	0	0	0	0	0	0	0	0	0	0	0	0	0	0	0	0	0	0	0	0	0	0	0	0	0	0	0	0	60	0	0	0	0	0	0	0	0	0	0	0
207	adad94aed0b45587ffaf8480929f0773	TACACGACGCTCTTCCGATCTGTGCCAGCCGCCGCGGTGACTAAATGGAATTTCGTTCAATCCCCATAAACTGGACTAGACGAATTCCACCAACCTTACGAAGAGGTTCGATACACGTTCCGTTCCCCTTCTATGAAATTCCAGCTATTTACCCTTCTAACGAAGAAACCCGAGTAGTCCAGATCGGAAGAGCACACGTCTGAACTCCAGTCACGAGATT	60	Unassigned	PREDICTED: Tyto alba alba uncharacterized LOC116959735 (LOC116959735), transcript variant X3, ncRNA	100	XR_004406024.1	0	0	0	0	0	0	0	0	0	0	0	0	0	0	0	0	0	0	0	0	0	0	0	0	0	0	0	0	0	0	0	0	0	60	0	0	0	0	0	0	0	0
208	de021eb62ed3ba9d5fc7825f6cb975f0	CGATCTGTGCCAGCCGCCGCGGTGGTCTCGTGATCAATATTCCTTACCCCCTTTGCCTTGGCTTACCCCTCCGGCGCGGTACGGGTGCCCCTTACCTCGTGGAAACCCTCCTTCCTACTACCCACACCCACGCCCTCCCACCTCCCTTCAGGGAGAACCCGGGAGAAACCCCAGTAGTCCAGATCG	60	D_0__Bacteria	Orthogonalys pulchella isolate 12628ort ultra conserved element locus uce-304 genomic	90	KM424623.1	0	0	0	0	0	0	0	0	0	0	0	0	0	0	0	0	0	0	0	0	0	0	0	0	0	0	0	0	0	0	0	0	0	0	0	0	0	0	0	0	0	0
209	fe9e74d796f86ae5b2c5bbfc5ec2fdc1	ATACGGCGACCACCGAGATCTACACCCTATCCTACACTCTTTCCCTACACGACGCTCTTCCGATCTGGACTACTGGGGTTTCTAACGACGGGACCAACACACACGGGGTTCGTTCCGTTTTCAAGGAAACCGGCTCCCCTGAATCCAAAGACGACATTCCAAGACCGCGGCGGCTGGCACAGATCGGAAGAGCACACGTCTGAACTCCAGTCACTCTCGCGCATCTCGTATGCCGTCTTCTGCTTG	60	Unassigned	Lasthenia californica chloroplast, partial genome	95.52	KY965816.2	0	0	0	0	0	0	0	0	0	0	0	0	0	0	0	0	0	0	0	0	0	0	0	0	0	0	0	0	0	0	0	0	0	0	0	0	0	0	0	0	0	0
210	bb45a2ae23b355bc13a26127819c3b64	TCTCTTCTTCTGTATCAATCGAGCAATCGTTACAGCCCCCTGCGACGTCGAGGATAACTGCTCCCCGAATGGTTTCTGCAATATCGACGCGGAAAAACAGAAATACGTGTGCGTCTGCTTGCCAGGTTTCATCGGTGAGTGTTTGATTCGATTACGGAGGCGCGAAAAGAAAAGGAAGAAATTTTCCAAGCGAATGAATTTAATCCACCGACT	60	Unassigned	PREDICTED: Apis mellifera nidogen-2 (LOC408797), mRNA	100	XM_026440227.1	0	0	0	0	0	0	0	0	0	0	0	0	0	0	0	0	0	0	0	0	0	0	0	0	0	0	0	0	0	0	0	0	0	0	0	0	0	0	0	0	0	0
211	fca1433f7dbe65cde1261f63cb882a70	TCCCTACACGACGCTCTTCCGATCTGGACTACTGGGGTTTCGCGATGGCCTGCCGTAATAATGGCCTGTGGTCTCCTAATATACCTTCGAGGTGGACGTACCGACGAATCATTATATATAAGGTAACGAGCACGCCTATGCCGTAACCTCGTGAAGAATGATGACCGCGGCGGCTGGCACAGATCGGAAGAGCACACGTCTGAAC	59	Unassigned	Streptomyces sp. AgN23 genome	100	CP007153.1	0	0	0	59	0	0	0	0	0	0	0	0	0	0	0	0	0	0	0	0	0	0	0	0	0	0	0	0	0	0	0	0	0	0	0	0	0	0	0	0	0	0
212	455b375b30390bb272d33dd5f221ea46	TTTCCCTACACGACGCTCTTCCGATCTGGACTACAGGGGTTTCTAATCGTGGAAATCGCGTAACAGCCGTGAAAAATGAAAGAAACCAAACAAATGCCCACATGCGGATTGTCATCAGAATTGTGCGGGAGAATTGCAGCATAGTTAGGTTAGTCCACGTGTGGGCGCGGCGGCTGGCACAGATCGGAAGAGCACACGTCTGAACTC	59	D_0__Bacteria	Streptomyces sp. AgN23 genome	95.24	CP007153.1	0	0	0	0	0	27	0	0	0	0	0	0	0	0	0	0	0	0	0	0	0	0	0	0	0	0	0	0	0	0	5	0	0	0	0	0	0	0	0	0	0	0
213	98a9750e6bbbc344c614a61950ddb97e	ATGATACGGCGACCACCGAGATCTACACTAATCTTAACACTCTTTCCCTACACGACGCTCTTCCGATCTGTGCCAGCCGCCGCGGTATTGGGAAGGAAGAGGAGGAGGGGGAAAATTACAATCTGCGAACTAACCGACGACCACGTCGGATTGCATGGCAGCGAGAAACCCTAGTAGTCCAGATCGGAAGAGCACACGTCTGAACTCCAGTCACATTACTCGATCTCGTATGCCGTCTTCTGCTTGAAAAAAAAAAAAAAAAAAAAA	59	D_0__Bacteria	PREDICTED: Nematostella vectensis FYN-binding protein 1 (LOC5515876), mRNA	95.35	XM_001635996.2	0	0	0	0	0	0	0	0	0	0	0	0	0	0	0	0	0	0	0	0	0	0	0	0	0	0	0	0	0	0	59	0	0	0	0	0	0	0	0	0	0	0
214	5c7720374060882164b7e3801e557e3f	ATACGGCGACCACCGAGATCTACACCCTATCCTACACTCTTTCCCTACACGACGCTCTTCCGATCTGGACTACCGGGGTTTCTAACGACGGGACCAACACACACGGGGTTCGTTCCGTTTTCAAGGAAACCGGCTCCCCTGAATCCAAAGACGACATTCCAAGACCGCGGCGGCTGGCACAGATCGGAAGAGCACACGTCTGAACTCCAGTCACCTGAAGCTATCTCGTATGCCGTCTTCTGCTTG	59	Unassigned	Lasthenia californica chloroplast, partial genome	95.52	KY965816.2	0	0	0	0	0	0	0	0	0	0	0	0	0	0	0	0	0	0	0	0	0	0	0	0	0	0	0	0	0	0	0	0	0	0	0	0	0	0	0	0	0	0
215	752718f5d0f752baa25d146f39a65976	CCCCACGCTTTCGCACCTCAGCGTCAATACCAGTCCAGTGAGCCGCCTTCGCCACTGGTGTTCTTCCGAATATCTACGAATTTCACCTCTACACTCGGAATTCCACTCACCTCTCCTGGATTCAAGCGATGCAGTCTTAAAGGCAATTCTGGAGTTGAGCTCCAGGCTTTCACCTCTAACTTACAAAGCCGCCTACGTGCGCTTTACGCCCAGTAATTCCGAATAACGCTAG	58	Unassigned	Sphingomonas echinoides strain NBRC 15742	100	NR_113806.1	0	0	0	0	15	0	0	0	0	0	29	0	0	0	0	0	0	0	0	0	0	0	0	0	0	0	0	0	0	0	0	0	0	0	0	0	0	0	0	0	0	0
216	5605587ddc1e01455ea749216edb7386	TTGGGCGTAAAGCGAGCGCAGGCGGTTATTTAAGTCTGATGTGAAAGCCTACGGCTCAACCGTAGAATTGCATCGGAAACTGGATGACTTGAGTGCAGTAGAGGAGAGTGGAACTCCATGTGTAGCGGTGAAATGCGTAGATATATGGAAGAACACCAGAGGCGAAGGCGGCTCTCTGGACTGTAACTGACGC	58	D_0__Bacteria;D_1__Firmicutes;D_2__Bacilli;D_3__Lactobacillales;D_4__Leuconostocaceae;D_5__Weissella	Weissella fabalis strain M75	100	NR_108858.1	0	0	0	0	0	0	0	0	11	10	0	0	0	0	0	0	0	0	0	0	0	0	0	7	0	0	0	0	0	0	0	0	0	0	0	0	0	0	0	0	0	0
217	92f1ddb01bd731d9b297e2544a45d39c	ATGATACGGCGACCACCGAGATCTACACTAATCTTAACACTCTTTCCCTACACGACGCTCTTCCGATCTGGACTACTCGGGTTTCTCGCTGCCATGCAATCCGACGTGGTCGTCGGTTAGTTCGCAGATTGTAATTTTCCCCCTCCTCCTCTTCCTTCCCAATACCGCGGCGGCTGGCACAGATCGGAAGAGCACACGTCTGAACTCCAGTCACCGGCTATGATCTCGTATGCCGTCTTCTGCTTGAAA	58	Unassigned	Lasthenia californica chloroplast, partial genome	94.37	KY965816.2	0	0	0	0	0	0	0	0	0	0	0	0	0	0	0	0	0	0	0	0	0	0	0	0	0	0	0	0	0	0	0	0	0	0	0	0	0	0	58	0	0	0
218	08034681ed69eb441fcdb4b574b11344	TTCCGATCTGGACTACAGGGGTTTCTAATCCTGTTTGCTCCCCACGCTTTCGCACCTCAGCGTCAGTAATGGACCAGTGAGCCGCCTTCGCCACTGGTGTTCCTCCGAATATCTACGAATTTCACCTCTACACTCGGAATTCCACTCACCTCTTCCATACTCAAGATACCCGAGTAGTCCAGATCGGAA	58	D_0__Bacteria	Rhizobium glycinendophyticum strain CL12	97.62	NR_165782.1	0	0	0	0	0	0	0	0	0	0	0	0	0	0	0	0	0	0	0	0	0	0	0	0	0	0	0	0	0	0	0	0	0	0	0	0	0	0	49	0	0	0
219	05ed6537b188968bdf363ee6b9e569cd	ATACGGCGACCACCGAGATCTACACCCTATCCTACACTCTTTCCCTACACGACGCTCTTCCGATCTGGACTACCAGGGTATCTAACGACGGGACCAACACACACGGGGTTCGTTCCGTTTTCAAGGAAACCGGCTCCCCTGAATTCAAAGACGACATTCCAAGACCGCGGCGGCTGGCACAGATCGGAAGAGCACACGTCTGAACTCCAGTCACCGGCTATGATCTCGTATGCCGTCTTCTGCTTG	58	Unassigned	Lasthenia californica chloroplast, partial genome	95.52	KY965816.2	0	0	0	0	0	0	0	0	0	0	0	0	0	0	0	0	0	0	0	0	0	0	0	0	0	0	0	0	0	0	0	0	0	0	0	0	0	0	0	0	0	0
220	4e57efcd43abf2688b113ffb2ee71a6a	CTGGGCGTAAAGCGCACGCAGGCGGTCTGTCAAGTCGGATGTGAAATCCCCGGGCTCAACCTGGGAACTGCATCCGAAACTGGCAGGCTTGAGTCTCGTAGAGGGGGGTAGAATTCCAGGTGTAGCGGTGAAATGCGTAGAGATCTGGAGGAATACCGGTGGCGAAGGCGGCCCCCTGGACGAAGACTGACGC	58	D_0__Bacteria;D_1__Proteobacteria;D_2__Gammaproteobacteria;D_3__Enterobacteriales;D_4__Enterobacteriaceae	Siccibacter colletis strain 1383	100	NR_134807.1	0	0	0	0	0	0	0	0	0	0	0	0	0	0	0	0	0	0	0	0	0	0	0	0	0	0	0	0	0	0	0	0	0	0	0	0	0	0	0	0	0	0
221	c17965718e23fe23dd744fdf0c664270	ATGATACGGCGACCACCGAGATCTACACTATAGCCTACACTCTTTCCCTACACGACGCTCTTCCGATCTGGACTACTCGGGTTTCTCGCTGCCATGCAATCCGACGTGGTCGTCGGTTAGTTCGCAGATTGTAATTTTCCCCCTCCTCCCCTTCCTTCCCAATACCGCGGCGGCTGGCACAGATCGGAAGAGCACACGTCTGAACTCCAGTCACCTGAAGCTATCTCGTATGCCGTCTTCTGCTTGAAA	58	Unassigned	Lasthenia californica chloroplast, partial genome	100	KY965816.2	0	0	0	0	0	0	0	0	0	0	0	0	0	0	0	0	0	0	0	0	0	0	0	0	0	0	0	0	0	0	0	0	0	0	0	0	0	0	0	0	0	0
222	7095f8c5ce723182cff32783dac4bdf8	CTTTTTTTTTTTTTTAATGATACGGCGACCACCGAGATCTACACTATAGCCTACACTCTTTCCCTACACGACGCTCTTCCGATCTGTGCCAGCAGCCGCGTTCTTGGAATGTCGTCTTTGAATTCAGGGGAGCCGGTTTCCTTGAAAACGGAACGAACCCCGTGTGTGTTGGTCCCGTCGTTAGAAACCCTAGTAGTCCAGATCGGAAGAGCACACGTCTGAACTCCAGTCACCGGCTATGATCTCGTATGCCGTCTTCTGCTTG	58	Unassigned	Lasthenia californica chloroplast, partial genome	100	KY965816.2	0	0	0	0	0	0	0	0	0	0	0	0	0	0	0	0	0	0	0	0	0	0	0	0	0	0	0	0	0	0	0	0	0	0	0	0	0	0	0	0	0	0
223	2c8c3e5e72ebfdf1a1e24d3d6a9d1710	ATGATACGGCGACCACCGAGATCTACACTAATCTTAACACTCTTTCCCTACACGACGCTCTTCCGATCTGGACTACCGGGGTTTCTCGCTGCCATGCAATCCGACGTGGTCGTCGGTTAGTTCGCAGATTGTAATTTTCCCCCTCCTCCTCCTCCTTCCCAATACCGCGGCGGCTGGCACAGATCGGAAGAGCACACGTCTGAACTCCAGTCACATTCAGAAATCTCGTATGCCGTCTTCTGCTTGAAA	57	Unassigned	Lasthenia californica chloroplast, partial genome	100	KY965816.2	0	0	0	0	0	0	0	0	0	0	0	0	0	0	0	0	0	0	0	0	0	0	0	0	0	0	0	0	0	0	0	0	0	0	57	0	0	0	0	0	0	0
224	42fad94925af035b6144327c57a9aa56	ATGATACGGCGACCACCGAGATCTACACTATAGCCTACACTCTTTCCCTACACGACGCTCTTCCGATCTGTGCCAGCCGCCGCGGTATTGGGAAGGAGGAGGAGGAGGGGGAAAATTACAATCTGCGAACTAACCGACGACCACGTCGGATTGCATGGCAGCGAGAAACCCGAGTAGTCCAGATCGGAAGAGCACACGTCTGAACTCCAGTCACTCCGCGAAATCTCGTATGCCGTCTTCTGCTTGAAAAAAAAAAAAAAAAAACAA	57	Unassigned	Lasthenia californica chloroplast, partial genome	100	KY965816.2	0	0	0	0	0	0	0	0	0	0	0	0	0	0	0	0	0	0	0	0	0	0	0	0	0	0	0	0	0	0	0	0	0	0	0	0	0	0	0	0	0	0
225	2c00159296a381979fb7702379b9ba76	ATACGGCGACCACCGAGATCTACACTATAGCCTACACTCTTTCCCTACACGACGCTCTTCCGATCTGGACTACTGGGGTTTCTAACGACGGGACCAACACACACGGGGTTCGTTCCGTTTTCAAGGAAACCGGCTCCCCTGAATTCAAAGACGACATTCCAAGACCGCGGCGGCTGGCACAGATCGGAAGAGCACACGTCTGAACTCCAGTCACCGGCTATGATCTCGTATGCCGTCTTCTGCTTG	57	Unassigned	Lasthenia californica chloroplast, partial genome	100	KY965816.2	0	0	0	0	0	0	0	0	0	0	0	0	0	0	0	0	0	0	0	0	0	0	0	0	0	0	0	0	0	0	0	0	0	0	0	0	0	0	0	0	0	0
226	436e9ffd42fd4e3f3ac3efa36208afe4	CCCCACGCTTTCGCGCCTCAGCGTCAGTATCGAGCCAGGTTGCCGCCTTCGCCACCGGTGTTCTTCCCAATATCTACGAATTTCACCTCTACACTGGGAATTCCACAACCCTCTCTCGAACTCTAGTCGTCACGTATCAAATGCAGTTCCCAGGTTAAGCCCGGGGATTTCACATCTGACTGTAACAACCGCCTACGCGCCCTTTACGCCCAGTCATTCCGAGCAACGCTAG	56	Unassigned	Gluconobacter oxydans strain DSM 7145	100	NR_118196.1	0	0	0	0	0	0	0	0	22	34	0	0	0	0	0	0	0	0	0	0	0	0	0	0	0	0	0	0	0	0	0	0	0	0	0	0	0	0	0	0	0	0
227	d1d35f3c09faa3c637de34acf185ad95	ATACGGCGACCACCGAGATCTACACATAGAGGCACACTCTTTCCCTACACGACGCTCTTCCGATCTGGACTACTGGGGTTTCTAACGACGGGACCAACACACACGGGGTTCGTTCCGTTTTCAAGGAAACCGGCTCCCCTGAATCCAAAGACGACATTCCAAGACCGCGGCGGCTGGCACAGATCGGAAGAGCACACGTCTGAACTCCAGTCACCGGCTATGATCTCGTATGCCGTCTTCTGCTTG	56	Unassigned	Lasthenia californica chloroplast, partial genome	94.12	KY965816.2	0	0	0	0	0	0	0	0	0	0	0	0	0	0	0	0	0	0	0	0	0	0	0	0	0	0	0	0	0	0	0	0	0	0	0	0	0	0	0	0	0	0
228	e2ab24c59f2af0a8ba9f535d722ae81a	TCCCTACACGACGCTCTTCCGATCTGTGCCAGCCGCCGCGGTCATCATTCTTCACGAGGTTACGGCATAGGCGTGCTCGTTACCTTATATATAATGATTCGTCGGTACGTCCACCTCGAAGGTATATTAGGAGACCACAGGCCATTATTACGGCAGGCCATCGCGAAACCCCAGTAGTCCAGATCGGAAGAGCACACGTCTGAACTCCAGTCACTCTCGCGCAT	55	Unassigned	Streptomyces sp. AgN23 genome	100	CP007153.1	0	0	0	55	0	0	0	0	0	0	0	0	0	0	0	0	0	0	0	0	0	0	0	0	0	0	0	0	0	0	0	0	0	0	0	0	0	0	0	0	0	0
229	1339bb69a06a4286c3ea5663c986cdcc	TTTTTTTTTTTTTTTAATGATACGGCGACCACCGAGATCTACACTAATCTTAACACTCTTTCCCTACACGACGCTCTTCCGATCTGTGCCAGCCGCCGCGGTCTTGGAATGTCGTCTTTGGATTCAGGGGAGCCGGTTTCCTTGAAAACGGAACGAACCCCGTGTGTGTTGGTCCCGTCGTTAGAAACCCCAGTAGTCCAGATCGGAAGAGCACACGTCTGAACTCCAGTCACTCCGCGAAATCTCGTATGCCGTCTTCTGCTTG	55	D_0__Bacteria	Lasthenia californica chloroplast, partial genome	94.44	KY965816.2	0	0	0	0	0	0	0	0	0	0	0	0	0	0	0	0	0	0	0	0	0	0	0	0	0	0	0	0	0	0	0	0	0	0	0	0	0	0	0	55	0	0
230	587daee870d461c1f6cf9bea0f9cb4f3	TCCCTACACGACGCTCTTCCGATCTGGACTACTGGGGTTTCGCGATGGCCTGCCGTAATAATGGCCTGTGGTCTCCTAATATACCTTCGAGGTGGACGTACCGACGAATCATTATATATAAGGTAACGAGCACACCTATGCCGTAACCCCGTGAAGAATGATGACCGCGGCGGCTGGCACAGATCGGAAGAGCACACGTCTGAAC	55	Unassigned	Streptomyces sp. AgN23 genome	100	CP007153.1	0	0	0	0	0	0	0	0	0	0	0	0	0	0	0	0	0	0	0	0	0	0	0	0	0	0	0	0	0	0	0	0	0	0	0	0	0	0	0	0	0	0
231	1ab7d395ac016a6785b5433c846af511	CATCAGATGGCGATGGCCGCTGCTACTGCTGCTGGGATGATGAAGACCGAGGACGGTGAGTGTTTTATTTGCAGATATTTAAATTATTATATCAGGATTTTCATTGAACCGTGCTCGTTTTCATTACATCGCAGTGAAATGCGTCACGGTGGCGCAA	54	Unassigned	PREDICTED: Apis dorsata uncharacterized LOC102675044 (LOC102675044), mRNA	98.31	XM_031510487.1	0	0	0	4	0	0	0	7	0	0	0	0	0	5	0	0	0	0	6	7	0	0	0	0	0	0	0	0	0	0	0	0	0	0	0	0	0	0	0	4	0	0
232	41739a9f2a494867a6452abe429f5762	ATGATACGGCGACCACCGAGATCTACACCAGGACGTACACTCTTTCCCTACACGACGCTCTTCCGATCTGGACTACTGGGGTTTCTCGCTGCCATGCAATCCGACGTGGTCGTCGGTTAGTTCGCAGATTGTAATTTTCCCCCTCCTCCTCTTCCTTCCCAATACCGCGGCGGCTGGCACAGATCGGAAGAGCACACGTCTGAACTCCAGTCACATTACTCGATCTCGTATGCCGTCTTCTGCTTGAAA	54	Unassigned	Aeromonas phage D6, genome	95.77	MN131137.1	0	0	0	0	0	0	0	0	0	0	0	54	0	0	0	0	0	0	0	0	0	0	0	0	0	0	0	0	0	0	0	0	0	0	0	0	0	0	0	0	0	0
233	4998c9615aea82247cd8d98fd0d4b3eb	GGAATAAGCATGCCATGCATTACTAAGGTAATTGCAATGCCGTATGCGGCACCGTACCAGAGCCTAATCTTTGGTGTTATCGCTGAAATAAAAACATAGACGAATGCAAAGGCAAAGCTGAAAAGCCAGTGATACAGCATCACCGCGCCAGGGATGGTGAACCCTTGGTAAACATAATCAAGAGAATGAGAGTTTATACCGAGCCATCCTAACCATGCATCAATATTTGCTGCCGGTGGTGAT	54	Unassigned	Salmonella enterica subsp. enterica serovar Gallinarum clone 9R14H9 hypothetical protein gene, partial cds	100	JQ479327.1	0	0	0	0	0	0	0	0	0	0	0	0	0	0	0	0	0	0	0	0	0	54	0	0	0	0	0	0	0	0	0	0	0	0	0	0	0	0	0	0	0	0
234	27d8912a6edfa63a49e1ce0560b1d0b6	GCGGTAATAACAAATCGAGTCGATCGAAATCGAGGCGGAAGGGAAAGGAAAAGAGGAGGGGAGGGGAGGGCAAAAAGCAAAAGTGTGGTGCGGTTGTAACGGATACGGGCGGGATTGTGCCGGGCGGTACTCACCTCGACAGTATCTTGGATACACAGCCGTGAGATACCCCAGTAGTCCAGATCGG	54	Unassigned	PREDICTED: Bombus vosnesenskii paired box protein Pax-8 (LOC117240377), transcript variant X3, mRNA	100	XM_033506390.1	0	0	0	0	0	0	0	0	0	0	0	0	0	0	0	0	0	0	0	0	0	0	0	0	0	0	0	11	0	0	0	0	0	0	0	18	0	0	0	0	0	0
235	3c119a470b0c7fb0d41fbe73569667ef	TTTTTTTTTTTTTTTAATGATCCGGCGACCACCGAGATCTACACTAATCTTAACACTCTTTCCCTACACGACGCTCTTCCGATCTGTGCCAGCCGCCGCGGTCTTGGAATGTCGTCTTTGGATTCAGGGGAGCCGGTTTCCTTGAAAGCGGAACGAACCCCGTGTGTGTTGGTCCCGTCGTTAGAAACCCCAGTAGTCCAGATCGGAAGAGCACACGTCTGAACTCCAGTCACATTCAGAAATCTCGTATGCCGTCTTCTGCTTG	54	D_0__Bacteria	Lasthenia californica chloroplast, partial genome	100	KY965816.2	0	0	0	0	0	0	0	0	0	0	0	0	0	0	0	0	0	0	0	0	0	0	0	0	0	0	0	0	0	0	0	0	0	0	54	0	0	0	0	0	0	0
236	095f9b3c10a960b9341ebc6023d50dae	CCATTTATTGGCACCAATGTTGGAAGATAATCCGCCAGCGTTTCCTTTTGTTGCTTTGCTAGTTTCTGGTGGTCATACCCAATTAATTAAAGTTACTGGCATTGGTGAATATGCGCTTCTGGGTGAATCAATTGATGATGCTGCTGGTGAAGCGTTTGATAAGACTGC	53	Unassigned	Pectobacterium carotovorum subsp. odoriferum strain BC S7, genome	83.95	CP009678.1	11	0	0	0	0	0	0	0	0	0	0	0	0	0	0	0	0	0	0	0	0	0	0	0	0	0	9	0	0	0	2	0	0	0	0	0	0	0	0	11	0	0
237	d965b770de05bd4b56a913338704302d	CGAGGCGATGAAAGGCGAGGATCGACGCTGGTGCGTGAACGACGGCTGGTCTCGTCGATGGAAATCGTTTTCGATGCACAGTTGCGGCTCTAACGTGTCGAGGTTGGACGCGTGCGAACGTTTTCTGGCACGGTTTTCGTGTGTCCGCCACCTGGAATGA	53	D_0__Bacteria	PREDICTED: Apis mellifera hillarin (LOC410236), transcript variant X3, mRNA	99.38	XM_006562851.3	0	0	11	0	0	0	0	0	0	0	0	0	0	0	0	0	0	0	0	0	0	0	0	0	0	0	0	0	0	0	0	0	0	0	0	0	0	0	0	14	0	0
238	b78b64ce160b0167fe65e3756f61b169	GGCTGCTCGTTCGTTCTCAAAAGTCTTACTCTCGTTGTCACGCGCTAAAAATACTCCCGCACAGTCTTCCGAGGGTGTACCATGCCAAAGGAGTACGGGAATTAGGACGACAAAAGCAGTCAACGTCGACCTGGAACTGTCATGGAACGGCTTTCGAGAGTGGCAT	53	Unassigned	PREDICTED: Apis florea reticulophagy regulator 3 (LOC100865141), transcript variant X1, mRNA	99.4	XM_003692212.3	0	0	0	0	3	8	0	0	0	0	0	0	2	0	0	0	0	0	0	0	0	0	0	0	0	0	0	0	0	0	0	0	2	0	2	0	0	0	0	0	4	3
239	e6e8f6112f728f272442b12456cac2a7	TAACATGCCACTCTCGAAAGCCGTTCCATGACAGTTCCAGGTCGACGTTGACTGCTTTTGTCGTCCTAATTCCCGTACTCCTTTGGCATGGTACACCCTCGGAAGACTGTGCGGGAGTATTTTTAGCGCGTGACAACGAGAGTAAGACTTTTGA	53	D_0__Bacteria	PREDICTED: Apis florea reticulophagy regulator 3 (LOC100865141), transcript variant X1, mRNA	100	XM_003692212.3	0	0	0	0	0	8	5	0	0	0	0	0	0	0	0	0	0	0	0	0	0	0	0	0	0	0	0	0	0	0	8	0	3	0	0	0	2	0	0	0	2	0
240	3d9b7a2d38c74df38be56693a4150175	TTTTTTTTTTTTAATGATCCGGCGACCACCGAGATCTACACATAGAGGCACACTCTTTCCCTACACGACGCTCTTCCGATCTGTGCCAGCCGCCGCGGTCTTGGAATGTCGTCTTTGAATTCAGGGGAGCCGGTTTCCTTGAAAACGGAACGAACCCCGTGTGTGTTGTTGGTCCCGTCGTTAGAAACCCCAGTAGTCCAGATCGGAAGAGCACACGTCTGAACTCCAGTCACCGGCTATGATCTCGTATGCCGTCTTCTGC	53	Unassigned	Lasthenia californica chloroplast, partial genome	93.06	KY965816.2	0	0	0	0	0	0	0	0	0	0	0	0	0	0	0	0	0	0	0	0	0	0	0	0	0	0	0	0	0	0	0	0	0	0	0	0	0	0	0	0	0	0
3. No significant similarity found in GenBank
1	65f5e0631584f2acb85c481154a1d6af	GTAAAACGTTTCGTTTCAAACGGGGCAACGATACACACAGGTTAATTTGCTTTTTGCCATTTGGCGCTGCTCTTGTTTCCAACTTGTCCCTCGTTTCTTGCCTCGGGGATAAAAGTCGGATAACGAGTGTCTCGAGGCCCATGAACGAGATTATTTCGAGCTGTTTGCCGATGTTTCTTGCTCTCTTTGTTAATGTTTGTC	10850	Unassigned	No significant similarity found			250	241	233	132	149	1038	270	240	99	100	51	0	0	142	40	0	95	83	0	331	0	24	33	86	121	114	98	86	0	56	542	173	135	91	94	114	0	142	0	412	106	422
2	14e49b460f383c72e0c16a99d061d048	GACAAACATTAACAAAGAGAGCAAGAAACATCGGCAAACAGCTCGAAATAATCTCGTTCATGGGCCTCGAGACACTCGTTATCCGACTTTTATCCCCGAGGCAAGAAACGAGGGACAAGTTGGAAACAAGAGCAGCGCCAAATGGCAAAAAGCAAATTAACCTGTGTGTATCGTTGCCCCGT	10522	D_0__Bacteria	No significant similarity found			249	237	227	130	147	998	223	196	126	87	43	0	0	141	41	0	94	79	0	317	0	0	35	87	137	110	88	107	0	47	546	192	138	104	77	94	0	139	0	424	119	419
3	f9d557759238ce2a6529e8a632898fc5	GTAAAACGTTTCGTTTCAAACGGGGCAACGATACACACAGGTTAATTTGCTTTTTGCCATTTGGCGCTGCTCTTGTTTCCAACTTGTCCCTCGTTTCTTGCTTCGGGGATAAAAGTCGGATAACGAGTGTCTCGAGGCCCATGAACGAGATTATTTCGAGCTGTTTGCCGATGTTTCTTGCTCTCTTTGTTAATGTTTGTC	4425	Unassigned	No significant similarity found			0	0	0	0	0	0	0	0	0	0	0	540	0	0	30	60	0	87	137	0	134	0	34	0	0	107	95	0	81	0	0	165	155	77	84	0	0	166	0	0	109	0
4	89288ccb52eed25e27cce30b17bbffed	GACAAACATTAACAAAGAGAGCAAGAAACATCGGCAAACAGCTCGAAATAATCTCGTTCATGGGCCTCGAGACACTCGTTATCCGACTTTTATCCCCGAAGCAAGAAACGAGGGACAAGTTGGAAACAAGAGCAGCGCCAAATGGCAAAAAGCAAATTAACCTGTGTGTATCGTTGCCCCGT	4346	Unassigned	No significant similarity found			0	0	0	0	0	0	0	0	0	0	0	483	0	0	35	65	0	103	0	0	116	16	34	0	0	119	108	0	79	0	0	161	149	78	104	0	198	137	0	0	113	0
5	7e9d90e18593aee777fabfd8a1c73d03	CAACGCCTAAGCGATCTTTCCTCGAGGAGTTTCGAATCAAAGCCCCGTTCACAAGCTATCTCCCCTCTCTCTGCCTCGCGTTTCGAAAGGAATCCGCGCGGAGGATAAACTTTTTATCGAAATTAGCACGCCACCGCAAACGCGGCCGATGCTTACGTAAGAATTTTGAAATTTCTTCCGTTTATTAGTACGTCTGCGTTTACTTTTTTTCCCCTTTTTTCTTCCCCGCCACGCACCTGTCCATCCAGAGCGACGACACCACCGCTCTCCTTTTAT	4121	Unassigned	No significant similarity found			0	0	179	0	0	0	0	257	0	0	0	259	0	289	100	0	237	0	0	0	141	43	0	213	0	146	0	313	0	0	0	0	0	0	0	375	0	0	0	0	0	0
6	2e7c717c43cc7d143b16fcfb0d61e990	AAAGGTGAGCGTACCCTGTAACGATGTAACGGGTGAACATTGCTCACGAAATCATGACGAATTCATTCGAACTGCGAATTACCTTCCGGTCGACGGAGTTTCGCTAAATGTCCGGAAGAGGGTACATATGCAAAACGCGTGATCATCAATATTCCATCGTGGTAAACGTTGCCGAGGAATCTGGAAATTCTGTCTTG	2989	D_0__Bacteria	No significant similarity found			30	42	34	12	6	113	61	51	19	8	4	49	20	59	17	16	23	22	19	32	25	21	11	0	27	36	44	74	5	0	76	44	34	50	34	36	32	40	67	106	0	40
7	6b115fc092d44436c2a28d2cb33230e1	AAGTAAGCAAACACTAGGGGCAAGACAGAATTTCCAGATTCCTCGGCAACGTTTACCACGATGGAATATTGATGATCACGCGTTTTGCATATGTACCCTCTTCCGGACATTTAGCGAAACTCCGTCGACCGGAAGGTAATTCGCAGTTCGAATGAATTCGTCATGATTTCGTGAGCAATGTTCACCCGTTACATCGTTACAGGGTACGCTCACCTTT	2833	Unassigned	No significant similarity found			30	32	27	3	5	141	49	47	26	27	0	41	26	61	30	15	28	28	13	36	22	5	12	0	28	42	53	66	5	0	79	27	29	42	28	25	26	44	40	91	7	40
8	1ece0580c8cc0d2dbdc99a2314b5f087	CAACGCCTAAGCGATCTTTCCTCGAGGAGTTTCGAATCAAAGCCCCGTTCACAAGCTATCTCCCCTCTCTCTGCCTCGCGTTTCGAAAGGAATCCGCGCGGAGGATAAACTTTTTATCGAAATTAGCACGCCACCGCCAACGCGGCCGATGCTTACGTAAGAATTTTGAAATTTCTTCCGTTTATTAGTACGTCTGCGTTTACTTTTTTTCCCCTTTTTTCTTCCCCGCCACGCACCTGTCCATCCAGAGCGACGACACCACCGCTCTCCTTTTAT	2530	Unassigned	No significant similarity found			0	0	0	0	0	0	0	0	241	367	0	0	0	0	0	0	0	0	0	0	0	36	0	0	0	0	0	0	37	0	0	0	101	0	0	327	0	0	0	0	0	0
9	e86e812aef68addf5c57ab188ba11d9f	TGTCGTCGCTCTGGATGGACAGGTGCGTGGCGGGGAAGAAAAAAGGGGAAAAAAAGTAAACGCAGACGTACTAATAAACGGAAGAAATTTCAAAATTCTTACGTAAGCATCGGCCGCGTTTGCGGTGGCGTGCTAATTTCGATAAAAAGTTTATCCTCCGCGCGGATTCCTTTCGAAACGCGAGGCAGAGAGAGGGGAGATAGCTTGTGAACGGGGCTTTGATTCGAAACTCCTCGAG	2046	D_0__Bacteria	No significant similarity found			0	0	146	0	0	0	0	163	0	0	0	156	0	184	63	0	0	0	0	0	120	69	0	91	0	0	0	143	0	0	0	0	0	0	0	0	0	0	0	0	0	0
10	257aa9904e5d66197709a8ac7745b91d	GTCGTCGCTCTGGATGGACAGGTGCGTGGCGGGGAAGAAAAAAGGGGAAAAAAAGTAAACGCAGACGTACTAATAAACGGAAGAAATTTCAAAATTCTTACGTAAGCATCGGCCGCGTTTGCGGTGGCGTGCTAATTTCGATAAAAAGTTTATCCTCCGCGCGGATTCCTTTCGAAACGCGAGGCAGAGAGAGGGGAGATAGCTTGTGAACGGGGCTTTGATTCGAAACTCCTCGAG	1472	D_0__Bacteria	No significant similarity found			0	0	0	0	0	0	0	0	0	0	0	0	0	0	0	0	110	43	0	0	0	0	0	0	0	57	0	0	0	0	0	0	0	240	0	215	0	0	0	0	0	173
11	02d451193620b12f1923acec55619479	CAACGCCTAAGCGATCTTTCCTCGAGGAGTCTCGAATCAAAGCCCCGTTCACAAGCTATCTCCCCTCTCTCTGCCTCGCGTTTCGAAAGGAATCCGCGCGGAGGATAAACTTTTTATCGAAATTAGCACGCCACCGCCAACGCGGCCGATGCTTACGTAAGAATTTTGAAATTTCTTCCGTTTATTAGTACGTCTGCGTTTACTTTTTTTCCCCTTTTTTCTTCCCCGCCACGCACCTGTCCATCCAGAGCGACGACACCACCGCTCTCCTTTTAT	1360	Unassigned	No significant similarity found			0	0	0	0	0	0	0	0	0	0	0	0	0	0	0	0	0	96	0	0	0	0	0	0	178	0	0	0	0	0	0	188	0	0	0	0	0	0	402	0	0	0
12	6dc10a7696e33e028c4dc44f90b1dcc3	CAACGCCTAAGCGATCTTTCCTCGAGGAGTTTCGAATCAAAGCCCCGTTCAGAAGCTATCTCCCCTCTCTCTGCCTCGCGTTTCGAAAGGAATCCGCGCGGAGGATAAACTTTTTATCGAAATTAGCACGCCACCGCAAACGCGGCCGATGCTTACGTAAGAATTTTGAAATTTCTTCCGTTTATTAGTACGTCTGCGTTTACTTTTTTTCCCCTTTTTTCTTCCCCGCCACGCACCTGTCCATCCAGAGCGACGACACCACCGCTCTCCTTTTAT	1245	Unassigned	No significant similarity found			0	0	0	0	0	0	0	0	0	0	0	0	0	0	0	0	0	0	0	0	0	0	0	0	0	0	0	0	0	0	0	0	0	0	0	0	0	0	0	425	0	0
13	04f9de9e402334221c205f5ed6196770	TGTCGTCGCTCTGGATGGACAGGTGCGTGGCGGGGAAGAAAAAAGGGGAAAAAAAGTAAACGCAGACGTACTAATAAACGGAAGAAATTTCAAAATTCTTACGTAAGCATCGGCCGCGTTGGCGGTGGCGTGCTAATTTCGATAAAAAGTTTATCCTCCGCGCGGATTCCTTTCGAAACGCGAGGCAGAGAGAGGGGAGATAGCTTGTGAACGGGGCTTTGATTCGAAACTCCTCGAG	1141	D_0__Bacteria	No significant similarity found			0	0	0	0	0	0	0	0	151	171	0	0	0	0	0	0	0	0	0	0	0	0	0	0	0	0	0	0	0	0	0	0	96	0	0	151	0	0	0	0	0	0
14	ab3bc524bd1ea319789968f91a4169a4	ACGAGATAGAAATAGCCGGGATTTTCTTTGGCGAGAAAAATCGGGGAAGGAGGGGGGTGTGTTTCGACTCGGCAGGCCGCGAGGCGAGCAATAACAGTCATCGCAGCCGACACTCCTCGACGTTTTTTTCTCAATTCCGGATGCATCCGGAGGATGATGAGAGGCGTCTCGTCCCTTCTCGCGCCGCTTTCCCTCCCCTTTCTCTCTCCCCCTTTCTCTCCAGAAGCGGA	1079	Unassigned	No significant similarity found			0	0	0	0	0	278	0	0	0	0	0	33	0	0	0	0	0	0	0	0	0	22	0	0	0	17	0	0	29	0	91	92	0	38	33	40	0	0	0	0	39	0
15	a8c101059e623b13aba2c01619deba57	CAACGCCTAAGCGATCTTTCCTCGAGGAGTTTCGAATCAAAGCCCCGTTCACAAGCTATCTCCCCTCTCTCTGCCTCGCGTTTCGAAAGGAATCCGCGCGGAGGATAAACTTTTTATCGAAATTAGCACGCCACCGCAAACGCGGCCGATGCTTACGTAAGAATTTTGAAATTTCTTCCGTTTATTAGTACGTCTGCGTTTACTTTTTTTCCCCTTTTTTCTTCCCCGCCACGCACCTGTCCATCCAGAGCGACGACACCACCGCTCTCCTTTTA	1051	Unassigned	No significant similarity found			0	0	0	0	0	0	0	0	0	0	0	0	0	0	0	0	0	113	0	0	0	0	0	0	0	0	0	0	0	0	0	0	0	0	0	0	0	0	0	0	0	207
16	f28fb9c3de71ac1be6f225f973845190	CAACGCCTAAGCGATCTTTCCTCGAGGAGTTTCGAATCAAAGCCCCGTTCACAAGCTATCTCCCCTCTCTCTCTCTCTGTTTCGAAAGGAATCCGCGCGGAGGATAAACTTTTTATCGAAATTAGCACGCCACCGCAAACGCGGCCGATGCTTACGTAAGAATTTTGAAATTTCTTCCGTTTATTAGTACGTCTGCGTTTACTTTTTTTCCCCTTTTTTCTTCCCCGCCACGCACCTGTCCATCCAGAGCGACGACACCACCGCTCTCCTTTTA	1050	Unassigned	No significant similarity found			0	0	0	0	0	598	0	0	0	0	0	0	0	0	0	0	0	0	0	151	0	0	0	0	0	0	0	0	0	0	301	0	0	0	0	0	0	0	0	0	0	0
17	7b4bf928c71ca599f2418939e1bb5db9	TCCGCTTCTGGAGAGAAAGGGGGAGAGAGAAAGGGGAGGGAAAGCGGCGCGAGAAGGGACGAGACGCCTCTCATCATCCTCCGGATGCATCCGGAATTGAGAAAAAAACGTCGAGGAGTGTCGGCTGCGATGACTGTTATTGCTCGCCTCGCGGCCTGCCGAGTCGAAACACACCCCCCTCCTTCCCCGATTTTTCTCGCCAAAGAAAATCCCGGCTATTTCTATCTCGT	1038	D_0__Bacteria	No significant similarity found			0	0	0	0	0	251	0	0	0	0	0	27	0	0	0	14	0	0	0	0	0	0	0	0	0	27	0	0	29	0	119	76	0	38	44	19	0	0	0	0	45	0
18	0d97fcb178708464f9f61cfa4d130334	CAACGCCTAAGCGATCTTTCCTCGAGGAGTCTCGAATCAAAGCCCCGTTCAGAAGCTATCTCCCCTCTCTCTGCCTCGCGTTTCGAAAGGAATCCGCGCGGAGGATAAACTTTTTATCGAAATTAGCACGCCGCCGCCAACGCGGCCGATGCTTACGTAAGAATTTTGAAATTTCTTCCGTTTATTAGTACGTCTGCGTTTACTTTTTTTCCCCTTTTTTCTTCCCCGCCACGCACCTGTCCATCCAGAGCGACGACACCACCGCTCTCCTTTTAT	885	Unassigned	No significant similarity found			0	0	0	0	0	507	0	0	0	0	0	0	0	0	0	0	0	0	0	0	0	0	0	0	0	0	0	0	0	0	275	0	0	0	0	0	0	0	0	0	0	0
19	7d1a6aa2efa1f600340ce0aee0909997	TGACAAACATTAACAAAGAGAGCAAGAAACATCGGCAAACAGCTCGAAATAATCTCGTTCATGGGCCTCGAGACACTCGTTATCCGACTTTTATCCCCGAAGCAAGAAACGAGGGACAAGTTGGAAACAAGAGCAGCGCCAAATGGCAAAAAGCAAATTAACCTGTGTGTATCGTTGCCCCGT	869	Unassigned	No significant similarity found			0	0	0	0	0	0	0	0	0	0	0	0	0	0	0	0	0	0	164	0	0	0	0	0	0	0	0	0	0	0	0	0	0	0	0	77	0	0	0	0	0	0
20	7daffba66943e19a54f55d99c1936247	CAACGCCTAAGCGATCTTTCCTCGAGGAGTTTCGAATCAAAGCCCCGTTCACAAGCTATCTCCCCTCTCTCTGCCTCGCGTTTCGAAAGGAATCCGCGCGGAGGATAAACTTTTTATCGAAATTAGCACGCCACCGCCAACGCGGCCGATGCTTACGTAAGAATTTTGAAATTTCTTCCGTTTATTAGTACGTCTGCGTTTACTTTTTTTCCCCTTTTTTCTTCCCCGCCACGCACCTGTCCATCCAGAGCGACGACACCACCGCTCTCCTTTTA	842	Unassigned	No significant similarity found			0	183	174	0	0	0	0	0	0	0	0	0	0	0	0	0	0	0	0	0	0	0	38	0	0	0	220	0	0	0	0	0	0	0	0	0	0	0	0	0	0	0
21	4358cdd5d27f14a678da1e5f3de4b9fa	GTCGTCGCTCTGGATGGACAGGTGCGTGGCGGGGAAGAAAAAAGGGGAAAAAAAGTAAACGCAGACGTACTAATAAACGGAAGAAATTTCAAAATTCTTACGTAAGCATCGGCCGCGTTGGCGGTGGCGTGCTAATTTCGATAAAAAGTTTATCCTCCGCGCGGATTCCTTTCGAAACGCGAGGCAGAGAGAGGGGAGATAGCTTGTGAACGGGGCTTTGATTCGAAACTCCTCGAG	819	D_0__Bacteria	No significant similarity found			0	141	132	0	0	0	0	0	0	0	0	0	0	0	0	0	0	0	0	0	0	20	63	0	0	0	191	0	26	0	0	0	0	0	0	0	0	0	0	0	0	0
22	6c1777e3f888af851e0ab1df7ed02e15	GTCGTCGCTCTGGATGGACAGGTGCGTGGCGGGGAAGAAAAAAGGGGAAAAAAAGTAAACGCAGACGTACTAATAAACGGAAGAAATTTCAAAATTCTTACGTAAGCATCGGCCGCGTTTGCGGTGGCGTGCTAATTTCGATAAAAAGTTTATCCTCCGCGCGGATTCCTTTCGAAACAGAGAGAGAGAGAGGGGAGATAGCTTGTGAACGGGGCTTTGATTCGAAACTCCTCGAG	789	Unassigned	No significant similarity found			0	0	0	0	0	474	0	0	0	0	0	0	0	0	0	0	0	0	0	116	0	0	0	0	0	0	0	0	0	0	199	0	0	0	0	0	0	0	0	0	0	0
23	a2079bca0ef6caa7f1fe3cf5dd3cc902	GTAAAACGTTTCGTTTCAAACGGGGCAACGATACACACAGGTTAATTTGCTTTTTGCCATTTGGCGCTGCTCTTGTTTCCAACTTGTCCCTCGTTTCTTGCTTCGGGGATAAAAGTCGGATAACGAGTGTCTCGAGGCCCATGAACGAGATTATTTCGAGCTGTTTGCCGATGTTTCTTGCTCTCTTTGTTAATGTTTGTCA	758	Unassigned	No significant similarity found			0	0	0	0	0	0	0	0	0	0	0	0	0	0	0	0	0	0	0	0	0	0	0	0	0	0	0	0	0	0	0	0	0	0	0	109	116	0	0	0	0	0
24	fb030d81b3015f3f91ac22a5b320f227	CAACGCCTAAGCGATCTTTCCTCGAGGAGTCTCGAATCAAAGCCCCGTTCAGAAGCTATCTCCTCTCTCTCTGCCTCGCGTTTCGAAAGGAATCCGCGCGGAGGATAAACTTTTTATCGAAATTAGCACGCCACCGCAAACGCGGCCGATGCTTACGTAAGAATTTTGAAATTTCTTCCGTTTATTAGTACGTCTGCGTTTACTTTTTTTCCCCTTTTTTCTTCCCCGCCACGCACCTGTCCATCCAGAGCGACGACACCACCGCTCTCCTTTTAT	757	Unassigned	No significant similarity found			0	0	0	0	0	0	0	0	0	0	0	0	0	0	0	0	0	0	0	0	0	0	0	0	0	0	0	0	0	0	0	0	0	0	0	0	0	0	0	0	0	0
25	4f4bf7d148976d18984e027c8aa5e650	CAACGCCTAAGCGATCTTTCCTCGAGGAGTCTCGAATCAAAGCCCCGTTCACAAGCTATCTCCCCTCTCTCTGCCTCGCGTTTCGAAAGGAATCCGCGCGGAGGATAAACTTTTTATCGAAATTAGCACGCCACCGCAAACGCGGCCGATGCTTACGTAAGAATTTTGAAATTTCTTCCGTTTATTAGTACGTCTGCGTTTACTTTTTTTCCCCTTTTTTCTTCCCCGCCACGCACCTGTCCATCCAGAGCGACGACACCACCGCTCTCCTTTTAT	756	Unassigned	No significant similarity found			0	0	0	44	0	0	0	0	0	0	0	0	0	0	0	0	0	0	0	0	0	0	0	0	0	0	0	0	0	0	0	0	0	0	0	0	0	0	0	0	0	0
26	fc266fc376b1da75bf14f7ad6ca0cc8c	TGTCGTCGCTCTGGATGGACAGGTGCGTGGCGGGGAAGAAAAAAGGGGAAAAAAAGTAAACGCAGACGTACTAATAAACGGAAGAAATTTCAAAATTCTTACGTAAGCATCGGCCGCGTTTGCGGTGGCGTGCTAATTTCGATAAAAAGTTTATCCTCCGCGCGGATTCCTTTCGAAACGCGAGGCAGAGAGAGGGGAGATAGCTTCTGAACGGGGCTTTGATTCGAAACTCCTCGAG	725	Unassigned	No significant similarity found			0	0	0	0	0	0	0	0	0	0	0	0	0	0	0	0	0	0	0	0	0	0	0	0	0	0	0	0	0	0	0	0	0	0	0	0	0	0	0	218	0	0
27	38bd2f4472d0152dedaca80c69ebfbb8	TGTCGTCGCTCTGGATGGACAGGTGCGTGGCGGGGAAGAAAAAAGGGGAAAAAAAGTAAACGCAGACGTACTAATAAACGGAAGAAATTTCAAAATTCTTACGTAAGCATCGGCCGCGTTGGCGGCGGCGTGCTAATTTCGATAAAAAGTTTATCCTCCGCGCGGATTCCTTTCGAAACGCGAGGCAGAGAGAGGGGAGATAGCTTCTGAACGGGGCTTTGATTCGAGACTCCTCGAG	705	D_0__Bacteria	No significant similarity found			0	0	0	0	0	408	0	0	0	0	0	0	0	0	0	0	0	0	0	0	0	0	0	0	0	0	0	0	0	0	202	0	0	0	0	0	0	0	0	0	0	0
28	c80b96bfa6ca98ec5d9df4cb23730f7e	GTAAAACGTTTCGTTTCAAACGGGGCAACGATACACACAGGTTAATTTGCTTTTTGCCATTTGGCGCTGCTCTTGTTTCCAACTTGTCCCTCGTTTCTTGCCTCGGGGATAAAAGTCGGATAACGAGTGTCTCGAGGCCCATGAACGAGATTATTTCGAGCTGTTTGCCGATGTTTCTTGCCGTTTGTTAATGTTTGTC	698	Unassigned	No significant similarity found			0	0	0	0	0	0	0	0	0	0	0	0	0	0	0	0	0	0	0	0	136	0	0	0	0	0	0	0	0	0	0	0	0	0	0	0	0	0	0	0	0	0
29	061ff0892e08ec7094293afc92dbd305	CAACGCCTAAGCGATCTTTCCTCGAGGAGTCTCGAATCAAAGCCCCGTTCAGAAGCTATCTCCCCTCTCTCTCTCTCTGTTTCGAAAGGAATCCGCGCGGAGGATAAACTTTTTATCGAAATTAGCACGCCACCGCAAACGCGGCCGATGCTTACGTAAGAATTTTGAAATTTCTTCCGTTTATTAGTACGTCTGCGTTTACTTTTTTTCCCCTTTTTTCTTCCCCGCCATGCACCTGTCCATCCAGAGCGACGACACCACCGCTCTCCTTTTAT	670	Unassigned	No significant similarity found			0	0	0	0	0	0	0	0	0	0	0	0	0	0	0	0	0	0	0	0	0	0	0	0	0	0	0	297	0	0	0	0	0	0	0	0	0	0	0	373	0	0
30	36234f341186b44e80e29227155db403	GACAAACATTAACAAACGGCAAGAAACATCGGCAAACAGCTCGAAATAATCTCGTTCATGGGCCTCGAGACACTCGTTATCCGACTTTTATCCCCGAGGCAAGAAACGAGGGACAAGTTGGAAACAAGAGCAGCGCCAAATGGCAAAAAGCAAATTAACCTGTGTGTATCGTTGCCCCGT	666	D_0__Bacteria	No significant similarity found			0	0	0	0	0	0	0	0	0	0	0	0	0	0	0	0	0	0	0	0	123	0	0	0	0	0	0	0	0	0	0	0	0	0	0	0	0	0	0	0	0	0
31	8276b162f6c67593cc3d9555d0c46114	GTCGTCGCTCTGGATGGACAGGTGCGTGGCGGGGAAGAAAAAAGGGGAAAAAAAGTAAACGCAGACGTACTAATAAACGGAAGAAATTTCAAAATTCTTACGTAAGCATCGGCCGCGTTTGCGGTGGCGTGCTAATTTCGATAAAAAGTTTATCCTCCGCGCGGATTCCTTTCGAAACGCGAGGCAGAGAGAGGGGAGATAGCTTCTGAACGGGGCTTTGATTCGAAACTCCTCGAG	636	Unassigned	No significant similarity found			0	0	0	0	0	0	0	0	0	0	0	0	0	0	0	0	0	0	0	0	0	0	0	0	0	0	0	0	0	0	0	0	99	0	0	0	0	0	0	0	0	0
32	3d30e33b1a47c1632a01d01a46152cf8	TGTCGTCGCTCTGGATGGACAGGTGCGTGGCGGGGAAGAAAAAAGGGGAAAAAAAGTAAACGCAGACGTACTAATAAACGGAAGAAATTTCAAAATTCTTACGTAAGCATCGGCCGCGTTGGCGGTGGCGTGCTAATTTCGATAAAAAGTTTATCCTCCGCGCGGATTCCTTTCGAAACGCGAGGCAGAGAGAGGGGAGATAGCTTGTGAACGGGGCTTTGATTCGAGACTCCTCGAG	628	D_0__Bacteria	No significant similarity found			0	0	0	0	0	0	0	0	0	0	0	0	0	0	0	0	0	32	0	0	0	0	0	0	51	0	0	0	0	0	0	190	0	0	0	0	0	0	219	0	0	0
33	b9ad165312c5971dd824b3ffe7c5bcba	GTAAAACGTTTCGTTTCAAACGGGGCAACGATACACACAGGTTAATTTGCTTTTTGCCATTTGGCGCTGCTCTTGTTTCCAACTTGTCCCTCGTTTCTTGCCTCGGGGATAAAAGTCGGATAACGAGTGTCTCGAGGCCCATGAACGAGATTATTTCGAGCTGTTTGCCGATGTTTCTTGCTTTCTTTGTTAATGTTTGTC	584	Unassigned	No significant similarity found			0	0	0	0	0	0	0	235	0	0	0	0	0	155	0	0	0	0	0	0	0	0	0	0	0	0	0	0	0	0	0	0	0	0	0	0	0	0	0	0	0	0
34	9cf94a01a72f482f5205c8e414e1511a	GACAAACATTAACAAAGAAAGCAAGAAACATCGGCAAACAGCTCGAAATAATCTCGTTCATGGGCCTCGAGACACTCGTTATCCGACTTTTATCCCCGAGGCAAGAAACGAGGGACAAGTTGGAAACAAGAGCAGCGCCAAATGGCAAAAAGCAAATTAACCTGTGTGTATCGTTGCCCCGT	526	Unassigned	No significant similarity found			0	0	0	0	0	0	0	191	0	0	0	0	0	146	0	0	0	0	0	0	0	0	0	0	0	0	0	0	0	0	0	0	0	0	0	0	0	0	0	0	0	0
35	205d8e474a29b2ef6675a75d09a29070	CAACGCCTAAGCGATCTTTCCTCGAGGAGTTTCGAATCAAAGCCCCGTTCAGAAGCTATCTCCCCTCTCTCTCTCTCTGTTTCGAAAGGAATCCGCGCGGAGGATAAACTTTTTATCGAAATTAGCACGCCACCGCAAACGCGGCCGATGCTTACGTAAGAATTTTGAAATTTCTTCCGTTTATTAGTACGTCTGCGTTTACTTTTTTTCCCCTTTTTTCTTCCCCGCCACGCACCTGTCCATCCAGAGCGACGACACCACCGCTCTCCTTTTAT	520	Unassigned	No significant similarity found			0	0	0	0	0	0	0	0	0	0	0	0	0	0	0	0	0	0	0	0	0	0	0	0	0	0	0	0	0	0	0	0	0	0	0	0	0	0	0	0	0	0
36	5021749c752a4ca685c01435341de4c4	CAACGCCTAAGCGATCTTTCCTCGAGGAGTCTCGAATCAAAGCCCCGTTCAGAAGCTATCTCCCCTCTCTCTGCCTCGCGTTTCGAAAGGAATCCGCGCGGAGGATAAACTTTTTATCGAAATTAGCACGCCACCGCAAACGCGGCCGATGCTTACGTAAGAATTTTGAAATTTCTTCCGTTTATTAGTACGTCTGCGTTTACTTTTTTTCCCCTTTTTTCTTCCCCGCCACGCACCTGTCCATCCAGAGCGACGACACCACCGCTCTCCTTTTAT	486	Unassigned	No significant similarity found			0	0	0	0	0	0	0	0	0	0	0	0	0	0	0	0	0	0	0	0	0	0	0	0	148	0	0	0	0	0	0	0	0	0	0	0	0	0	0	0	0	0
37	4cb32c4a235df586d1e79abb842bea55	CAACGCCTAAGCGATCTTTCCTCGAGGAGTCTCGAATCAAAGCCCCGTTCACAAGCTATCTCCCCTCTCTCTGCCTCGCGTTTCGAAAGGAATCCGCGCGGAGGATAAACTTTTTATCGAAATTAGCACGCCACCGCCAACGCGGCCGATGCTTACGTAAGAATTTTGAAATTTCTTCCGTTTATTAGTACGTCTGCGTTTACTTTTTTTCCCCTTTTTTCTTCCCCGCCACGCACCTGTCCATCCAGAGCGACGACACCACCGCTCTCCTTTTA	467	Unassigned	No significant similarity found			0	101	0	0	0	0	0	0	0	0	0	0	0	0	0	0	0	0	0	0	0	0	0	147	0	0	0	0	0	0	0	0	0	0	0	0	131	0	0	0	0	0
38	01d5d24ff9f2af6f3aaafd1b0c414e0a	TCATCCACCGCATTTCTTCTCGTTAAGTCCCTAACAAGCTGAAGACATTTCGCGGCGAGACCAACCCCCCTCGTTTTTTCCCTCCCCCGTATCGAGGCGAACGGAACGGGAGGATCGCGTTGAAATTTTAATCTTGTCCCGACCCGCTCGCTTCCAACTTTCCTTCTCCTCCAAGGGAT	467	D_0__Bacteria	No significant similarity found			0	9	8	9	0	25	0	3	0	9	0	36	14	0	3	0	0	0	0	0	0	0	0	0	8	0	7	0	0	0	25	20	14	4	7	14	4	26	0	0	0	0
39	55ff799ac678c0fcda9f0afe8a026acb	CAACGCCTAAGCGATCTTTCCTCGAGGAGTTTCGAATCAAAGCCCCGTTCAGAAGCTATCTCCCCTCTCTCTGCCTCGCGTTTCGAAAGGAATCCGCGCGGAGGATAAACTTTTTATCGAAATTAGCACGCCACCGCAAACGCGGCCGATGCTTACGTAAGAATTTTGAAATTTCTTCCGTTTATTAGTACGTCTGCGTTTACTTTTTTTCCCCTTTTTTCTTCCCCGCCACGCACCTGTCCATCCAGAGCGACGACACCACCGCTCTCCTTTTA	466	Unassigned	No significant similarity found			0	0	0	0	0	0	0	0	0	0	0	0	0	0	0	0	0	0	0	0	0	0	0	0	0	0	0	0	0	0	0	0	137	0	0	0	0	0	0	0	0	0
40	a0e4ed3ecc60b27573a00205d841ab17	CAACGCCTAAGCGATCTTTCCTCGAGGAGTTTCGAATCAAAGCCCCGTTCAGAAGCTATCTCCCCTCTCTCTTTCTCTGTTTCGAAAGGAATCCGCGCGGAGGATAAACTTTTTATCGAAATTAGCACGCCACCGCCAACGCGGCCGATGCTTACGTAAGAATTTTGAAATTTCTTCCGTTTATTAGTACGTCTGCGTTTACTTTTTTTCCCCTTTTTTCTTCCCCGCCACGCACCTGTCCATCCAGAGCGACGACACCACCGCTCTCCTTTTAT	438	Unassigned	No significant similarity found			0	0	0	0	0	0	0	0	0	0	0	0	0	0	0	0	0	0	0	0	0	0	0	0	0	0	0	0	0	0	0	0	0	0	0	0	0	0	438	0	0	0
41	d832d966c7c3d07b2f8a542a0f1840d4	CAACGCCTAAGCGATCTTTCCTCGAGGAGTTTCGAATCAAAGCCCCGTTCAGAAGCTATCTCCCCTCTCTCTGTCTCGCGTTTCGAAAGGAATCCGCGCGGAGGATAAACTTTTTATCGAAATTAGCACGCCACCGCAAACGCGGCCGATGCTTACGTAAGAATTTTGAAATTTCTTCCGTTTATTAGTACGTCTGCGTTTACTTTTTTTCCCCTTTTTTCTTCCCCGCCACGCACCTGTCCATCCAGAGCGACGACACCACCGCTCTCCTTTTA	433	Unassigned	No significant similarity found			0	0	0	0	0	0	0	0	0	0	0	0	0	0	0	0	0	0	0	0	0	0	0	0	0	0	0	0	0	0	0	0	0	0	0	0	0	0	0	0	0	0
42	59fb0a593ac328d1a3ac9f77e7d442f7	AAGGATTCGACCGATACTCGGATTTCTTCTTTTACGCCTCGTATTTCGTTACGTTTTACGGCCGCTTCACGCTTGCTGACTGATAACGTAAAACGGTCGTATAATGTTCTCCTCTCCGTTTCCGACGGGGAGCGGGCGGATTCGTAGGTGGCGCCGGTACAACAGAAATTCCTCCGATTATCGCCCCGTTCCACCCACGCGCAATATAATTCCGTGGGAAAAATTGCCTGTAATTCGAGCTTAATTTAATAAGAGCCATCC	424	Unassigned	No significant similarity found			0	0	0	0	0	108	0	0	0	0	6	0	31	71	0	0	13	0	0	0	0	0	0	0	10	0	0	0	0	0	45	0	0	18	12	23	0	0	0	0	0	0
43	3299ae6a667d6dda5798522ccbce1dc4	GGATGGCTCTTATTAAATTAAGCTCGAATTACAGGCAATTTTTCCCACGGAATTATATTGCGCGTGGGTGGAACGGGGCGATAATCGGAGGAATTTCTGTTGTACCGGCGCCACCTACGAATCCGCCCGCTCCCCGTCGAACGGAGAGGAGAACATTATACGACCGTTTTACGTTATCAGTCAGCCAGCGTGAAGCGGCCGTAAAACGTAACGAAATACGAGGCGTAAAAGAAGAAATC	420	D_0__Bacteria	No significant similarity found			0	0	0	0	40	0	29	0	27	16	0	0	0	0	0	0	0	0	0	20	0	0	0	0	0	0	0	0	0	7	0	0	25	0	0	0	0	0	0	0	0	0
44	bfe208ce6efd861738470c5be41f5024	GTCGTCGCTCTGGATGGACAGGTGCGTGGCGGGGAAGAAAAAAGGGGAAAAAAAGTAAACGCAGACGTACTAATAAACGGAAGAAATTTCAAAATTCTTACGTAAGCATCGGCCGCGTTGGCGGTGGCGTGCTAATTTCGATAAAAAGTTTATCCTCCGCGCGGATTCCTTTCGAAACGCGAGGCAGAGAGAGGGGAGATAGCTTGTGAACGGGGCTTTGATTCGAGACTCCTCGAG	416	D_0__Bacteria	No significant similarity found			0	60	0	0	0	0	0	0	0	0	0	0	0	0	0	0	0	0	0	0	0	0	0	115	0	0	0	0	0	0	0	0	0	0	0	0	32	0	0	0	0	0
45	f12e839138224962b7dede0b754b63d1	ATCCCTTGGAGGAGAAGGAAAGTTGGAAGCGAGCGGGTCGGGACAAGATTAAAATTTCAACGCGATCCTCCCGTTCCGTTCGCCTCGATACGGGGGAGGGAAAAAACGAGGGGGGTTGGTCTCGCCGCGAAATGTCTTCAGCTTGTTAGGGACTTAACGAGAAGAAATGCGGTGGATGA	415	D_0__Bacteria	No significant similarity found			0	3	9	14	0	0	0	0	5	3	0	24	0	0	4	0	0	0	0	28	0	0	0	0	7	0	7	0	0	0	24	12	12	7	4	12	3	16	0	0	0	0
46	32cfb1355ab8c30dfae4f2d17c58aec7	GGATGGCTCTTATTAAATTAAGCTCGAATTACAGGCAATTTTTCCCACGGAATTATATTGCGCGTGGGTGGAACGGGGCGATAATCGGAGGAATTTCTGTTGTACCGGCGCCACCTACGAATCCGCCCGCTCCCCGTCGGAAACGGAGAGGAGAACATTATACGACCGTTTTACGTTATCAGTCAGCAAGCGTGAAGCGGCCGTAAAACGTAACGAAATACGAGGCGTAAAAGAAGAAATC	413	D_0__Bacteria	No significant similarity found			0	0	0	0	0	78	0	58	0	0	0	0	29	42	0	0	13	0	0	0	0	0	0	0	6	0	11	0	0	0	40	0	0	26	16	14	0	0	0	0	0	0
47	56a78ed2e3c5b589ee0386a5c0db7bec	CAACGCCTAAGCGATCTTTCCTCGAGGAGTTTCGAATCAAAGCCCCGTTCACAAGCTATCTCCCCTCTCTCTCTCTCTGTTTCGAAAGGAATCCGCGCGGAGGATAAACTTTTTATCGAAATTAGCACGCCACCGCCAACGCGGCCGATGCTTACGTAAGAATTTTGAAATTTCTTCCGTTTATTAGTACGTCTGCGTTTACTTTTTTTCCCCTTTTTTCTTCCCCGCCACGCACCTGTCCATCCAGAGCGACGACACCACCGCTCTCCTTTTA	402	Unassigned	No significant similarity found			0	0	0	0	0	0	0	0	0	0	0	0	0	0	0	0	0	0	111	0	119	0	0	0	0	0	0	0	0	0	0	0	0	0	0	0	0	0	0	0	0	0
48	a862b55208067458d62c4b788dbcd173	CAACGCCTAAGCGATCTTTCCTCGAGGAGTTTCGAATCAAAGCCCCGTTCAGAAGCCATCTCCCCTCTCTCTCTGCCTCGCGTTTCGAAAGGAATCCGCGCGGAGGATAAACTTTTTATCGAAATTAGCACGCCACCGCAAACGCGGCCGATGCTTACGTAAGAATTTTGAAATTTCTTCCGTTTATTAGTACGTCTGCGTTTACTTTTTTTCCCCTTTTTTTCTTCCCCGCCACGCACCTGTCCATCCAGAGCGACGACACCACCGCTCTCCTTTTA	399	Unassigned	No significant similarity found			0	0	0	0	0	0	0	0	0	0	0	0	0	0	0	67	0	0	0	0	0	0	0	0	0	0	0	0	0	0	0	0	0	163	169	0	0	0	0	0	0	0
49	fca0f4f69ac87676c793e19c070e2b1c	ACGACGCTCTTCCGATCTGGACTACTGGGGTTTCGCAATGATTCGCAATATCAGGCAGGAAACGTGCACTCGAATGTTTTTACCAGGCATCACTCGACCGTAGGGGCAACGAACGCCGAGTAGTTTCTATTAGAACGTATATACACCTTCTCTCCCGATCCCGAGATACCCGAGTAGTCCAGATCGGAAGAGCACACG	377	D_0__Bacteria	No significant similarity found			0	0	0	0	0	0	0	0	0	0	16	0	30	0	0	0	0	0	0	0	0	0	0	0	0	0	6	0	33	0	29	36	0	0	0	0	0	0	0	0	83	0
50	df8b1ef5b0e8e73699e950e7a1d39bd2	CAACGCCTAAGCGATCTTTCCTCGAGGAGTCTCGAATCAAAGCCCCGTTCACAAGCTATCTCCCCTCTCTCTCTCTCTCTGTTTCGAAAGGAATCCGCGCGGAGGATAAACTTTTTATCGAAATTAGCACGCCACCGCAAACGCGGCCGATGCTTACGTAAGAATTTTGAAATTTCTTCCGTTTATTAGTACGTCTGCGTTTACTTTTTTTCCCCTTTTTTCTTCCCCGCCACGCACCTGTCCATCCAGAGCGACGACACCACCGCTCTCCTTTTA	375	Unassigned	No significant similarity found			0	0	0	0	0	0	0	0	0	0	0	0	0	0	0	0	0	0	0	0	0	0	0	0	0	0	0	0	0	0	0	0	0	0	0	0	0	0	0	0	0	0
51	e68ff8dedc973852d098ed5f7b7f8c05	GACAAACATTAACAAAGAGAGCAAGAAACATCGGCAAACAGTTCGAAATAATCTCGTTCATGGGCCTCGAGACACTCGTTATCCGACTTTTATCCCCGAAGCAAGAAACGAGGGACAAGTTGGAAACAAGAGCAGCGCCAAATGGCAAAAAGCAAATTAACCTGTGTGTATCGTTGCCCCGT	374	Unassigned	No significant similarity found			0	0	0	0	0	0	225	0	0	0	0	0	149	0	0	0	0	0	0	0	0	0	0	0	0	0	0	0	0	0	0	0	0	0	0	0	0	0	0	0	0	0
52	7e06effe52f6ebd667461d08b4a86b63	GTCGTCGCTCTGGATGGACAGGTGCGTGGCGGGGAAGAAAAAAGGGGAAAAAAAGTAAACGCAGACGTACTAATAAACGGAAGAAATTTCAAAATTCTTACGTAAGCATCGGCCGCGTTGGCGGTGGCGTGCTAATTTCGATAAAAAGTTTATCCTCCGCGCGGATTCCTTTCGAAACAGAGAGAGAGAGAGGGGAGATAGCTTGTGAACGGGGCTTTGATTCGAAACTCCTCGAG	373	Unassigned	No significant similarity found			0	0	0	0	0	0	0	0	0	0	0	0	0	0	0	0	0	0	100	0	111	0	0	0	0	0	0	0	0	0	0	0	0	0	0	0	0	0	0	0	0	0
53	750fbe8d6c1a69a9ff94c7c863bfefbe	GTAAAACGTTTCGTTTCAAACGGGGCAACGATACACACAGGTTAATTTGCTTTTTGCCATTTGGCGCTGCTCTTGTTTCCAACTTGTCTCTCGTTTCTTGCCTCGGGGATAAAAGTCGGATAACGAGTGTCTCGAGGCCCATGAACGAGATTATTTCGAGCTGTTTGCCGATGTTTCTTGCTCTCTTTGTTAATGTTTGTC	366	Unassigned	No significant similarity found			0	0	0	0	0	0	0	0	73	114	0	0	0	0	0	0	0	0	0	0	0	0	0	0	0	0	0	0	0	0	0	0	0	0	0	0	0	0	0	0	0	0
54	f7db6b6af6906fd5135c0fb5854098bf	GTAAAACGTTTCGTTTCAAACGGGGCAACGATACACACAGGTTAATTTGCTTTTTGCCATTTGGCGCTGCTCTTGTTTCCAACTTGTCCCTCGTTTCTTGCTTCGGGGATAAAAGTCGGATAACGAGTGTCTCGAGGCCCATGAACGAGATTATTTCGAACTGTTTGCCGATGTTTCTTGCTCTCTTTGTTAATGTTTGTC	365	Unassigned	No significant similarity found			0	0	0	0	0	0	219	0	0	0	0	0	146	0	0	0	0	0	0	0	0	0	0	0	0	0	0	0	0	0	0	0	0	0	0	0	0	0	0	0	0	0
55	4aa0d18efa1636bf444ba427da4deb27	CAACGCCTAAGCGATCTTTCCTCGAGGAGTCTCGAATCAAAGCCCCGTTCACAAGCTATCTCCCCTCTCTCTGCCTCGCGTTTCGAAAGGAATCCGCGCGGAGGATAAACTTTTTATCGAAATTAGCACGCCACCGCCAACGCGGCCGATGCTTACGTAAGAATTTTGAAATTTCTTCCGTTTATTAGTACGTCTGCGTTTACTTTTTTTCCCCTTTTTTCTTCCCCGCCACGCACCTGTCCATCCAGAGCGACGACATCACCGCTCTCCTTTTAT	364	Unassigned	No significant similarity found			0	0	0	0	0	0	0	0	0	0	0	0	0	0	0	0	0	0	0	0	0	0	0	0	0	0	0	0	0	0	0	0	0	0	0	0	0	0	0	0	0	0
56	2013958897c4ff15d9d80228cf3621e0	TGTCGTCGCTCTGGATGGACAGGTGCGTGGCGGGGAAGAAAAAAGGGGAAAAAAAGTAAACGCAGACGTACTAATAAACGGAAGAAATTTCAAAATTCTTACGTAAGCATCGGCCGCGTTTGCGGTGGCGTGCTAATTTCGATAAAAAGTTTATCCTCCGCGCGGATTCCTTTCGAAACGCGAGGCAGAGAGAGGGGAGATAGCTTGTGAACGGGGCTTTGATTCGAGACTCCTCGAG	356	D_0__Bacteria	No significant similarity found			0	0	0	38	0	0	0	0	0	0	0	0	0	0	0	0	0	0	0	0	0	0	0	0	0	0	0	0	0	0	0	0	0	0	0	0	0	0	0	0	0	0
57	6c9c47d020f8fb7e568189468928cc58	CAACGCCTAAGCGATCTTTCCTCGAGGAGTTTCGAATCAAAGCCCCGTTCACAAGCTATCTCCCCTCTCTCTGCCTCGCGTTTCGAAAGGAATCCGCGCGGAGGATAAACTTTTTATCGAAATTAGCACGTCACCGCCAACGCGGCCGATGCTTACGTAAGAATTTTGAAATTTCTTCCGTTTATTAGTACGTCTGCGTTTACTTTTTTTCCCCTTTTTTCTTCCCCGCCACGCACCTGTCCATCCAGAGCGACGACACCACCGCTCTCCTTTTAT	348	Unassigned	No significant similarity found			0	0	0	0	0	0	237	0	0	0	0	0	0	0	0	0	0	0	0	0	0	0	0	0	0	0	0	0	0	0	0	0	0	0	0	0	0	0	0	0	0	0
58	3a0a80126b263f424899b1da014d47e3	GACAAACATTAACAAAGAGAGCAAGAAACATCGGCAAACAGCTCGAAATAATCTCGTTCATGGGCCTCGAGACACTCGTTATCCGACTTTTATCCCCGAGGCAAGAAACGAGAGACAAGTTGGAAACAAGAGCAGCGCCAAATGGCAAAAAGCAAATTAACCTGTGTGTATCGTTGCCCCGT	348	Unassigned	No significant similarity found			0	0	0	0	0	0	0	0	77	88	0	0	0	0	0	0	0	0	0	0	0	0	0	0	0	0	0	0	0	0	0	0	0	0	0	0	0	0	0	0	0	0
59	c2a1fde67e62c14189dc54a372f48064	CAACGCCTAAGCGATCTTTCCTCGAGGAATTTCGAATCAAAGCCCCGTTCAGAAGCTATCTCCCCTCTCTCTCTCTCTGTTTCGAAAGGAATCCGCGCGGAGGATAAACTTTTTATCGAAATTAGCACGCCACCGCCAACGCGGCCGATGCTTACGTAAGAATTTTGAAATTTCTTCCGTTTATTAGTACGTCTGCGTTTACTTTTTTTCCCCTTTTTTCTTCCCCGCCACGCACCTGTCCATCCAGAGCGACGACACCACCGCTCTCCTTTTA	329	Unassigned	No significant similarity found			0	0	0	0	0	0	0	270	0	0	0	0	0	0	0	0	0	0	0	0	0	0	0	0	0	0	0	0	0	0	0	0	0	0	0	0	0	0	0	0	0	0
60	f64c354e79624b49fe325876b76a7570	ACGACGCTCTTCCGATCTGGACTACCGGGGTTTCGCAATGATTCGCAATATCAGGCAGGAAACGTGCACTCGAATGTTTTTACCAGGCATCACTCGACCGTAGGGGCAACGAACGCCGAGTAGTTTCTATTAGAACGTATATACACCTTCTCTCCCGATCCCGAGATACCCGAGTAGTCCAGATCGGAAGAGCACACG	318	D_0__Bacteria	No significant similarity found			0	0	0	0	0	53	0	0	0	0	0	0	0	14	0	0	0	0	0	28	0	0	0	0	0	0	0	0	0	0	0	0	0	7	0	0	0	0	0	0	0	0
61	f0eadda725b6bb7ca6203e4c4f3044cd	TGTCGTCGCTCTGGATGGACAGGTGCGTGGCGGGGAAGAAAAAAGGGGAAAAAAAGTAAACGCAGACGTACTAATAAACGGAAGAAATTTCAAAATTCTTACGTAAGCATCGGCCGCGTTTGCGGTGGCGTGCTAATTTCGATAAAAAGTTTATCCTCCGCGCGGATTCCTTTCGAAACAGAGAGAGAGAGAGGGGAGATAGCTTCTGAACGGGGCTTTGATTCGAAACTCCTCGAG	312	Unassigned	No significant similarity found			0	0	0	0	0	0	0	0	0	0	0	0	0	0	0	0	0	0	0	0	0	0	0	0	0	0	0	0	0	0	0	0	0	0	0	0	0	0	0	0	0	0
62	6fe99183c69b38a181a834e35250aeee	CAACGCCTAAGCGATCTTTCCTCGAGGAGTTTCGAATCAAAGCCCCGTTCAGAAGCTATCTCCCCTCTCTCTGTCTCGCGTTTCGAAAGGAATCCGCGCGGAGGATAAACTTTTTATCGAAATTAGCACGCCACCGCAAACGCGGCCGATGCTTACGTAAGAATTTTGAAATTTCTTCCGTTTATTAGTACGTCTGCGTTTACTTTTTTTCCCCTTTTTTCTTCCCCGCCACGCACCTGTCCATCCAGAGCGACGACACCACCGCTCTCCTTTTAT	311	Unassigned	No significant similarity found			0	0	0	0	0	0	0	0	0	0	0	0	0	311	0	0	0	0	0	0	0	0	0	0	0	0	0	0	0	0	0	0	0	0	0	0	0	0	0	0	0	0
63	c549a1e594b58b1aa08df4e9e806027a	AAATAAAAGGAGAGCGGTGGTGTCGTCGCTCTGGATGGACAGGTGCGTGGCGGGGAAGAAAAAAGGGGAAAAAAAGTAAACGCAGACGTACTAATAAACGGAAGAAATTTCAAAATTCTTACGTAAGCATCGGCCGCGTTGGCGGTGGCGTGCTAATTTCGATAAAAAGTTTATCCTCCGCGCGGATTCCTTTCGAAACGCGAGGCAGAGAGAGGGGAGATAGCTTGTGAACGGGGCTTTGATTCGAAACTCCTCGAG	301	D_0__Bacteria	No significant similarity found			0	0	0	0	0	0	0	0	0	0	0	0	0	0	0	0	0	0	0	0	0	0	0	0	0	0	0	0	0	0	0	0	0	0	0	0	0	0	0	0	0	0
64	8718c100fda45f623479a147f5a827bf	CTCTTCCGATCTGGACTACTGGGGTTTCTCTCCAACTTGTCTTTTGCATTATAATTTCATAATAAGTCCAGTCCGGAATAAATGCATTACCTTCCTGCCGACTTCCCGCTAATTCATAATTCCCAAGTTTTTCCGGAAACGAACGAAACGTTTAGCCCCATGAACCGCGGCGGCTGGCACAGATCGGAAGAG	298	Unassigned	No significant similarity found			7	0	0	0	5	44	13	0	0	0	0	19	4	0	5	0	0	0	0	9	0	0	0	0	0	0	6	0	5	0	19	0	12	0	0	0	0	0	11	9	0	0
65	df96492d257fa65d6e387a12fdab6c0a	AAGGATTCGACCGATACTCGGATTTCTTCTTTTACGCCTCGTATTTCGTTACGTTTTACGGCCGCTTCACGCTGGCTGACTGATAACGTAAAACGGTCGTATAATGTTCTCCTCTCCGTTCGACGGGGAGCGGGCGGATTCGTAGGTGGCGCCGGTACAACAGAAATTCCTCCGATTATCGCCCCGTTCCACCCACGCGCAATATAATTCCGTGGGAAAAATTGCCTGTAATTCGAGCTTAATTTAATAAGAGCCATCC	297	Unassigned	No significant similarity found			0	0	0	0	31	0	36	0	15	29	0	0	0	0	0	0	0	0	0	22	0	0	0	0	0	0	0	12	0	8	0	0	22	0	0	0	0	0	0	0	0	0
66	de5112a8b0b2f652928fbf5e9d3fe931	CAACGCCTAAGCGATTTTTCCTCGAGGAGTTTCGAATCAAAGCCCCGTTCAGAAGCTATCTCCCCTCTCTCTGCCTCGCGTTTCGAAAGGAATCCGCGCGGAGGATAAACTTTTTATCGAAATTAGCACGCCACCGCAAACGCGGCCGATGCTTACGTAAGAATTTTGAAATTTCTTCCGTTTATTAGTACGTCTGCGTTTACTTTTTTTCCCCTTTTTTCTTCCCCGCCACGCACCTGTCCATCCAGAGCGACGACACCACCGCTCTCCTTTTA	297	Unassigned	No significant similarity found			0	0	0	0	0	0	0	0	0	0	0	0	0	0	0	0	0	0	0	0	0	0	0	0	0	0	0	0	0	0	0	0	0	0	0	0	0	0	0	0	0	0
67	d56c0baa34e84775e8d3d14599a1aa0c	AAGGACTGCTTTAGGTTGGGCAGATCCCGGGCGGACGATAACGGGAGGACACATCGCCACCTCGACGCGACGATCGTAAAACTTGGTCAGGTAAAGGCGCGGTTCGTTTGAGAAGCCGATGCTACGGAAGGACGGACCGGGAGCTGCTTATAGTTTAGGTATTATAGTCCGGGGACCAGTGCTCCTCTCTCTGGCTCTCCGAGTCTATCGCGAGGGCTGCACGTACCGTACGCGTTCCCTTCGGGGTGGTCCTCGCTACGACATCGGT	286	Unassigned	No significant similarity found			7	5	4	0	0	21	12	9	6	3	0	4	3	10	4	0	0	4	3	3	0	0	0	0	0	6	0	3	0	0	16	0	3	4	3	4	0	6	9	4	3	16
68	9c59b421ce622e0aa94cdda126ff3514	ACGACGCTCTTCCGATCTGGACTACTCGGGTATCTCGGGATCGGGAGAGAAGGTGTATATACGTTCTAATAGAAACTACTCGGCGTTCGTTGCCCCTACGGTCGAGTGATGCCTGGTAAAAACATTCGAGTGCACGTTTCCTGCCTGATATTGCGAATCATTGCGAAACCCCAGTAGTCCAGATCGGAAGAGCACACG	286	D_0__Bacteria	No significant similarity found			0	0	0	0	59	38	0	0	0	0	0	0	0	0	0	0	0	0	0	0	17	0	0	0	0	0	0	0	0	17	0	0	31	5	0	0	0	0	0	0	0	23
69	7c4c1c52c04766e8f4f4445884847ba5	GTCGTCGCTCTGGATGGACAGGTGCGTGGCGGGGAAGAAAAAAGGGGAAAAAAAGTAAACGCAGACGTACTAATAAACGGAAGAAATTTCAAAATTCTTACGTAAGCATCGGCCGCGTTTGCGGTGGCGTGCTAATTTCGATAAAAAGTTTATCCTCCGCGCGGATTCCTTTCGAAACGCGAGGCAGAGAGAGGGGAGATAGCTTGTGAACGGGGCTTTGATTCGAGACTCCTCGAG	281	D_0__Bacteria	No significant similarity found			0	0	0	0	0	0	0	0	0	0	0	0	0	0	0	0	0	0	0	0	0	0	0	0	0	0	0	0	0	0	0	0	0	0	0	0	0	0	0	0	0	0
70	8cbb8f58396f4c22793fbaf6ba40060a	CAACGCCTAAGCGATCTTTCCTCGAGGAGTTTCGAATCAAAGCCCCGTTCACAAGCTATCTCCCCTCTCTCTGCCTCGCGTTTCGAAAGGAATCCGCACGGAGGATAAACTTTTTATCGAAATTAGCACGCCACCGCAAACGCGGCCGATGCTTACGTAAGAATTTTGAAATTTCTTCCGTTTATTAGTACGTCTGCGTTTACTTTTTTTCCCCTTTTTTCTTCCCCGCCACGCACCTGTCCATCCAGAGCGACGACACCACCGCTCTCCTTTTAT	280	Unassigned	No significant similarity found			0	0	0	0	0	0	0	0	0	0	0	257	0	0	0	0	0	0	0	0	0	0	0	0	0	0	0	0	0	0	0	0	0	0	0	0	0	0	0	0	0	0
71	b2c689c353d6e18997d1c408ced71f7a	GTCGTCGCTCTGGATGGACAGGTGCGTGGCGGGGAAGAAAAAAGGGGAAAAAAAGTAAACGCAGACGTACTAATAAACGGAAGAAATTTCAAAATTCTTACGTAAGCATCGGCCGCGTTGGCGGTGGCGTGCTAATTTCGATAAAAAGTTTATCCTCCGCGCGGATTCCTTTCGAAACGCGAGGCAGAGCGAGAGAGAGAGAGAGAGAGAGAAGGGAGATAGCTTGTGAACGGGGCTTTGATTCGAAACTCCTCGAG	280	D_0__Bacteria	No significant similarity found			0	0	0	0	0	0	0	0	0	0	0	0	0	0	0	0	0	0	0	0	0	0	0	0	0	0	0	0	0	0	0	0	0	0	0	0	0	0	0	0	0	0
72	49284ab14889bba652e36188e594b434	CGTAAGAAATTAAGGATGCGAATAGTAAAACTCGAGGGCAAGATGAAGGGTGTGGAGGACTGGTATATAAGCGGAGAATGAAGAGGTCGGTGACATTTTCATCGAGGTGTCGAGGTGGTGATACGGTGGTGAATAATGAAAGGGCGAAAACGCAGTCGAGAACGTTGTTAACGGTCCCATCTAACGAGAAATTATGCCGGTCCTTAATTAAATTTCTAGATTTCAT	277	Unassigned	No significant similarity found			0	0	0	3	0	18	8	6	5	7	0	0	3	7	0	0	0	6	0	3	0	0	0	3	0	4	3	0	2	0	8	6	2	11	0	15	0	0	15	0	0	4
73	215d3cde74e06e9a02fda07d2c367b34	ATCCCTTGGAGGAGAAGGAAAGTTGGAAGCGAGCGAGCGGGTCGGGACAAGATTAAAATTTCAACGCGATCCTCCCGTTCCGTTCGCCTCGATACGGGGGAGGGAAAAAACGAGGGGGGTTGGTCTCGCCGCGAAATGTCTTCAGCTTGTTAGGGACTTAACGAGAAGAAATGCGGTGGATGA	276	D_0__Bacteria	No significant similarity found			33	0	0	0	0	28	0	0	0	0	0	0	0	9	0	0	0	0	0	0	0	0	5	0	0	0	0	11	0	0	0	0	0	0	0	0	0	0	0	25	0	0
74	695e3fa51a74251bed6c01e7427ee034	TGTCGTCGCTCTGGATGGACAGGTGCATGGCGGGGAAGAAAAAAGGGGAAAAAAAGTAAACGCAGACGTACTAATAAACGGAAGAAATTTCAAAATTCTTACGTAAGCATCGGCCGCGTTTGCGGTGGCGTGCTAATTTCGATAAAAAGTTTATCCTCCGCGCGGATTCCTTTCGAAACAGAGAGAGAGAGAGGGGAGATAGCTTCTGAACGGGGCTTTGATTCGAGACTCCTCGAG	276	Unassigned	No significant similarity found			0	0	0	0	0	0	0	0	0	0	0	0	0	0	0	0	0	0	0	0	0	0	0	0	0	0	0	123	0	0	0	0	0	0	0	0	0	0	0	153	0	0
75	1c8844c953293121a13cbc19e8c160d9	CAACGCCTAAGCGATCTTTCCTCGAGGAGTTTCGAATCAAAGCCCCGTTCACAAGCTATCTCCCCTCTCTCTGCCTCGCGTTTCGAAAGGAATCCGCGCGGAGGATAAACTTTTTATCGAAATTAGCACGCCACCGCCAACGCGGCCGATGCTTACGTAAGAATTTTGAAATTTCTTCCGTTTATTAGTACGTCTGCGTTTACTTTTTTTCCCCTTTTTTCTTCCCCGCCACGCACCTGTCCATCCAGAGCGACGACACCACCGCTCTCCTTTTATTT	274	Unassigned	No significant similarity found			0	0	0	0	0	0	0	0	0	0	0	0	0	0	0	0	0	0	0	0	0	0	0	0	0	0	0	0	0	0	0	0	0	0	0	0	0	0	0	0	0	0
76	b26832acf66e454b1e63ad54bf0e42b9	CTCTTCCGATCTGTGCCAGCCGCCGCGGTTCATGGGGCTAAACGTTTCGTTCGTTTCCGGAAAAACTTGGGAATTATGAATTAGCGGGAAGTCGGCAGGAAGGTAATGCATTTATTCCGGACTGGACTTATTATGAAATTATAATGCAAAAGACAAGTTGGAGAGAAACCCCAGTAGTCCAGATCGGAAGAG	273	Unassigned	No significant similarity found			0	0	0	0	0	38	12	0	0	0	0	14	9	13	0	6	0	0	4	5	0	0	0	0	0	0	6	0	0	0	25	16	16	15	0	6	0	0	10	0	0	0
77	d68c82a34211e1d049853e2fac92b461	ATTCAAAATAGCGAGCCGATTCTTCTAAAACGTTCTTTATCTGATAATCGATCGTTCTGTCGGCTTCTGACGCAATCTTTCAATAACGCTCGTTAGTAATCACTATTAGAGTCTTGCTTACAAAACGATTGAAAAATCGATTTCTGCTTAGCTTTATTTAAAAGC	267	Unassigned	No significant similarity found			4	4	3	0	0	0	0	3	2	3	0	0	0	4	0	3	2	2	0	0	0	0	0	3	3	7	7	11	0	0	0	0	0	2	3	3	3	6	13	11	0	0
78	bd33948b811132bca85c49ca64dbda89	GTCGTCGCTCTGGATGGACAGGTGCGTGGCGGGGAAGAAAAAAGGGGAAAAAAAGTAAACGCAGACGTACTAATAAACGGAAGAAATTTCAAAATTCTTACGTAAGCATCGGCCGCGTTTGCGGTGGCGTGCTAATTTCGATAAAAAGTTTATCCTCCGCGCGGATTCCTTTCGAAACGCGAGACAGAGAGAGGGGAGATAGCTTCTGAACGGGGCTTTGATTCGAAACTCCTCGAG	267	Unassigned	No significant similarity found			0	0	0	0	0	0	0	0	0	0	0	0	0	0	0	0	0	0	0	0	0	0	0	0	0	0	0	0	0	0	0	0	0	0	0	0	0	0	0	0	0	0
79	2316188880f0ca61b13162c351bc8552	TGTCGTCGCTCTGGATGGACAGGTGCGTGGCGGGGAAGAAAAAAGGGGAAAAAAAGTAAACGCAGACGTACTAATAAACGGAAGAAATTTCAAAATTCTTACGTAAGCATCGGCCGCGTTGGCGGTGGCGTGCTAATTTCGATAAAAAGTTTATCCTCCGCGCGGATTCCTTTCGAAACAGAGAAAGAGAGAGGGGAGATAGCTTCTGAACGGGGCTTTGATTCGAAACTCCTCGAG	266	Unassigned	No significant similarity found			0	0	0	0	0	0	0	0	0	0	0	0	0	0	0	0	0	0	0	0	0	0	0	0	0	0	0	0	0	0	0	0	0	0	0	0	0	0	266	0	0	0
80	b0c4d5b462b68c27f91670df74db5cfe	CAACGCCTAAGCGATCTTTCCTCGAGAAGTCTCGAATCAAAGCCCCGTTCACAAGCTATCTCCCCTCTCTCTGCCTCGCGTTTCGAAAGGAATCCGCGCGGAGGATAAACTTTTTATCGAAATTAGCACGCCACCGCCAACGCGGCCGATGCTTACGTAAGAATTTTGAAATTTCTTCCGTTTATTAGTACGTCTGCGTTTACTTTTTTTCCCCTTTTTTTCTTCCCCGCCACGCACCTGTCCATCCAGAGCGCTCTCCTTTTA	264	Unassigned	No significant similarity found			0	0	0	0	0	0	0	0	0	0	0	0	0	0	0	0	0	0	0	0	0	0	0	0	0	0	0	0	0	0	0	0	0	0	0	0	0	0	0	0	0	0
81	58a390b63ed289cf7778341dbaa16164	ACCGATGTCGTAGCGAGGACCACCCCGAAGGGAACGCGTACGGTACGTGCAGCCCTCGCGATAGACTCGGAGAGCCAGAGAGAGGAGCACTGGTCCCCGGACTATAATACCTAAACTATAAGCAGCTCCCGGTCCGTCCTTCCGTAGCATCGGCTTCTCAAACGAACCGCGCCTTTACCTGACCAAGTTTTACGATCGTCGCGTCGAGGTGGCGATGTGTCCTCCCGTTATCGTCCGCCCGGGATCTGCCCAACCTAAAGCAGTCCTTTTGCCACGGACCTTTTTGTT	263	Unassigned	No significant similarity found			0	0	0	0	0	18	5	5	7	3	0	13	4	8	0	2	0	0	0	3	10	3	0	0	0	5	0	0	0	0	11	7	0	9	3	0	4	0	15	7	0	9
82	927a888ab4b062c1561cc3e5e71d6b92	GCTCTTCCGATCTGGACTACTCGGGTTTCTGCAACCACCAAGATCTTTGTGGACATTCCTTCTCTATTGAAGAAATCCAATACCGCAAAGTACCCGTATTTATCTATCGTCGGCGTGTCGGAAATACGTCCACCGACACGAAAAATCGTTCCTAGGAACTTTCCTTCTTCCCTAGAATTCACTAGAAACCCCA	260	Unassigned	No significant similarity found			0	0	15	0	0	0	22	24	0	0	0	0	0	0	0	0	0	0	0	0	0	0	0	0	0	0	18	0	7	0	0	30	0	0	0	0	0	0	0	22	0	0
83	ad8cb834724116e88109f7b0f025d67c	CAACGCCTAAGCGATCTTTCCTCGAGGAGTTTCGAATCAAAGCCCCGTTCAGAAGCCATCTCCCCTCTCTCTGCCTCGCTCTGCCTCGTGTTTCGAAAGGAATCCGCGCAGAGGATAAACTTTTTATCGAAATTAGCACGCCACCGCAAACGCGGCCGATGCTTACGTAAGAATTTTGAAATTTCTTCCGTTTATTAGTACGTCTGCGTTTACTTTTTTTCCCCTTTTTTCTTCCCCGCCACGCACCTGTCCATCCAGAGCGACGACACCACCGCTCTCCTTTTA	259	Unassigned	No significant similarity found			0	0	0	0	0	0	259	0	0	0	0	0	0	0	0	0	0	0	0	0	0	0	0	0	0	0	0	0	0	0	0	0	0	0	0	0	0	0	0	0	0	0
84	1e4b3a5579f7bc1701cb65679b1772ec	CAACGCCTAAGCGATCTTTCCTCGAGGAGTTTCGAATCAAAGCCCCGTTCAGAAGCTATCTCCCCTCTCTCTGCCTCGCGTTTCGAAAGGAATCCGCGCGGAGGATAAACTTTTTATCGAAATTAGCACGCCACCGCCAACGCGGCCGATGCTTACGTAAGAATTTTGAAATTTCTTCCGTTTATTAGTACGTCTGCGTTTACTTTTTTTCCCCTTTTTTCTTCCCCGCCACGCACCTGTCCATCCAGAGCGACGACACCACTGCTCTCCTTTTA	255	Unassigned	No significant similarity found			0	0	0	0	0	0	0	0	0	0	0	0	0	0	0	0	0	0	0	0	0	0	0	0	0	0	0	0	0	0	0	0	0	0	0	0	129	0	0	0	0	0
85	a767272dd6c0c384698b4eab2bde82d5	CAACGCCTAAGCGATCTTTCCTCGAGGAGTTTCGAATCAAAGCCCCGTTCACAAGCTATCTCCCCTCTCTCTGTTTCGAAAGGAATCCGCGCGGAGGATAAACTTTTTATCGAAATTAGCACGCCACCGCAAACGCGGCCGATGCTTACGTAAGAATTTTGAAATTTCTTCCGTTTATTAGTACGTCTGCGTTTACTTTTTTTCCCCTTTTTTCTTCCCCGCCACGCACCTGTCCATCCAGAGCGACGACACCACCGCTCTCCTTTTAT	252	Unassigned	No significant similarity found			124	0	0	0	0	0	0	0	0	0	0	0	0	0	0	0	0	0	0	0	0	0	0	0	0	0	0	0	0	0	0	0	0	0	0	0	0	0	0	0	0	0
86	e7f0e3489f3c84b4edc2597e4fc94db3	TGTCGTCGCTCTGGATGGACAGGTGCGTGGCGGGGAAGAAAAAAGGGGAAAAAAAGTAAACGCAGACGTACTAATAAACGGAAGAAATTTCAAAATTCTTACGTAAGCATCGGCCGCGTTGGCGGTGACGTGCTAATTTCGATAAAAAGTTTATCCTCCGCGCGGATTCCTTTCGAAACGCGAGGCAGAGAGAGGGGAGATAGCTTGTGAACGGGGCTTTGATTCGAAACTCCTCGAG	252	D_0__Bacteria	No significant similarity found			0	0	0	0	0	0	180	0	0	0	0	0	0	0	0	0	0	0	0	0	0	0	0	0	0	0	0	0	0	0	0	0	0	0	0	0	0	0	0	0	0	0
87	f170878bacbb82d422e4f21ec7d8dfc7	CAACGCCTAAGCGATCTTTCCTCGAGGAGTTTCGAATCAAAGCCCCGTTCACAAGCTATCTCCCCTCTCTCTCTCTCTGCCTCGCGTTTCGAAAGGAATCCGCGCGGAGGATAAACTTTTTATCGAAATTAGCACGCCACCGCAAATGCGGCCGATGCTTACGTAAGAATTTTGAAATTTCTTCCGTTTATTAGTACGTCTGCGTTTACTTTTTTTCCCCTTTTTTCTTCCCCGCCACGCACCTGTCCATCCAGAGCGACGACACCACCGCTCTCCTTTTAT	245	Unassigned	No significant similarity found			0	0	0	0	0	0	0	0	0	0	0	0	0	0	0	0	0	0	0	104	0	0	0	0	0	0	0	0	0	0	0	0	0	0	0	0	0	0	0	0	0	0
88	3c6091d25822b81942dc00dfe65c3e59	CAACGCCTAAGCGATCTTTCCTCGAGGAGTCTCGAATCAAAGCCCCGTTCAGAAGCTATCTCCCCTCTCTCTGCCTCGCGTTTCGAAAGGAATCCGCGCGGAGGATAAACTTTTTATCGAAATTAGCACGCCACCGCCAACGCGGCCGATGCTTACGTAAGAATTTTGAAATTTCTTCCGTTTATTAGTACGTCTGCGTTTACTTTTTTTCCCCTTTTTTCTTCCCCGCCACGCACCTGTCCATCCAGAGCGACGACACCACCGCTCTCCTTTTAT	236	Unassigned	No significant similarity found			0	0	0	49	0	0	0	0	0	0	0	0	0	0	0	0	0	0	0	0	0	64	0	0	0	0	0	0	0	0	0	0	0	0	0	0	0	0	0	0	0	0
89	34e8eedc0b69c585235723ea3ddfa4fe	GTAAAACGTTTCGTTTCAAACGGGGCAACGATACACACAGGTTAATTTGCTTTTTGCCATTTGGCGCTGCTCTTGTTTCCAACTTGTCCCTCGTTTCTTGCCTCGGGGATAAAAGTCGGATAACGAATGTCTCGAGGCCCATGAACGAGATTATTTCGAGCTGTTTGCCGATGTTTCTTGCTCTCTTTGTTAATGTTTGTC	234	Unassigned	No significant similarity found			0	0	0	0	0	0	0	0	0	0	0	0	0	0	0	0	0	0	0	0	0	0	0	0	0	0	0	0	0	0	0	0	0	0	0	0	0	0	234	0	0	0
90	facbdf8d772e9ed5899016252572e4c2	CAACGCCTAAGCGATCTTTCCTCGAGGAGTTTCGAATCAAAGCCCCGTTCAGAAGCTATCTCCCCTCTCTCTCTCTCTGTTTCGAAAGGAATCCGCGCGGAGGATAAACTTTTTATCGAAATTAGCACGCCACCGCCAACGCGGCCGATGCTTACGTAAGAATTTTGAAATTTCTTCCGTTTATTAGTACGTCTGCGTTTACTTTTTTTCCCCTTTTTTCTTCCCCGCCACGCACCTGTCCATCCAGAGCGACGACACCACCGCTCTCCTTTTAT	234	Unassigned	No significant similarity found			0	0	0	0	0	0	0	0	0	0	0	0	0	0	0	0	0	0	0	0	0	0	0	0	0	0	0	0	0	0	0	0	0	0	0	0	0	0	0	0	61	0
91	1daac6bc37030107a3bbc7ff78774ee7	AAGGATTCGACCGATACTCGGATTTCTTCTTTTACGCCTCGTATTTCGTTACGTTTTACGGCCGCTTCACGCTGGCTGACTGATAACGTGAAACGGTCGTATAATGTTCTCCTCTCCGTTTCCGACGGGGAGCGGGCGGATTCGTAGGTGGCGCCGGTACAACAGAAATTCCTCCGATTATCGCCCCGTTCCACCCACGCGCAATATAATTCCGTGGGAAAAATTGCCTGTAATTCGAGCTTAATTTAATAAGAGCCATCC	233	Unassigned	No significant similarity found			0	0	0	0	0	0	0	0	0	0	0	0	0	0	0	0	0	0	0	0	0	0	0	233	0	0	0	0	0	0	0	0	0	0	0	0	0	0	0	0	0	0
92	74cd0c5f8685dd88ba565c7529b02330	CAACGCCTAAGCGATCTTTCCTCGAGGAGTTTCGAATCAAAGCCCCGTTCACAAGCTATCTCCCCTCTCTCTGCCTCGCGTTTCGAAAGGAATCCGCGCGGAGGATAAACTTTTTATCGAAATTAGCACGCCACCGCAAACGCGGCCGATGCTTACGTAAGAATTTTGAAATTTCTTCCGTTTATTAGTACGTCTGCGTTTACTTTTTTTCCCCTTTTTTTCTTCCCCGCCACGCACCTGTCCATCCAGAGCGACGACACCACCGCTCTCCTTTTA	231	Unassigned	No significant similarity found			0	0	0	0	0	0	0	0	0	0	0	0	0	0	0	0	0	0	0	0	0	0	0	0	0	0	0	0	0	0	0	0	0	127	104	0	0	0	0	0	0	0
93	b09886e243993d13bde95c1e00d37d49	AGCTGGCTTTTAAATAAAGCTAAGCAGAAATCGATTTTTCAATCGTTTTGTAAGCAAGACTCTAATAGTGATTACTAACGAGCGTTATTGAAAGATTGCGTCAGAAGCCGACAGAACGATCGATTATCAGATAAAGAACGTTTTAGAAGAATCGGCTCGCTATTTTGAATTCCA	229	D_0__Bacteria	No significant similarity found			4	3	0	0	0	0	0	0	0	0	0	0	0	0	4	0	6	4	0	0	0	0	0	7	3	4	0	0	0	0	0	0	0	0	4	11	0	8	15	9	0	3
94	2ea54c090f8e2bd4c8769d9736742ee1	ACGAGATAGAAATAGCCGGGATTTTCTTTGGCGAGAAAAATCGGGGAAGGAGGGGGGTGTGTTTCGACTCGGCAGGCCGCGAGGCGAGCAATAACAGTCATCGCAGCCGACACTCCTCGACGTTTTTTTCTCAATTCCGGATGCATCCGGAGGATGATGAGAGGCGTCTCGTCCCTTCTCGCGCCGCTTTCCCTCCCCTTTCTCTCTCCCCCTTTCTCTCTAGAAGCGGA	228	Unassigned	No significant similarity found			0	0	0	0	0	0	0	0	0	0	0	0	0	0	0	0	0	0	55	0	66	0	0	0	0	0	0	0	0	0	0	0	0	25	0	0	0	0	0	0	0	0
95	72b60237ba3c90191c9d02ef8f85255b	TGTCGTCGCTCTGGATGGACAGGTGCGTGGCGGGGAAGAAAAAAGGGGAAAAAAAGTAAACGCAGACGTACTAATAAACGGAAGAAATTTCAAAATTCTTACGTAAGCATCGGCCGCATTTGCGGTGGCGTGCTAATTTCGATAAAAAGTTTATCCTCCGCGCGGATTCCTTTCGAAACGCGAGGCAGAGAGAGAGAGAGGGGAGATAGCTTGTGAACGGGGCTTTGATTCGAAACTCCTCGAG	225	Unassigned	No significant similarity found			0	0	0	0	0	0	0	0	0	0	0	0	0	0	0	0	0	0	0	94	0	0	0	0	0	0	0	0	0	0	0	0	0	0	0	0	0	0	0	0	0	0
96	94a67be54ad30839f18db4e2dd845b23	CAGCCGCCGCGGTAAACGTAAAGCAGAGATCGCGTTTATGCATGCGCCGTCGCAGAAAAATGAGAGGAGCGCGACACCCTGAGGTGAGGGAAGGGAGAGGTGTACGCGGCTTGTTGTAAAAACTTGCCGCTCCAGGGGGCTGTCGGCCATTTTCATAAGCTTGAGAAACCCGAGTAGTCCAGATCGGAAGAGCAC	223	D_0__Bacteria	No significant similarity found			14	0	0	0	0	0	6	0	0	9	0	0	0	0	0	0	15	7	0	0	0	0	0	0	15	0	0	0	0	0	0	0	0	0	0	0	0	0	0	0	0	0
97	a9060888a5838e99bb0dcf7b941c1b86	AAGGATTCGACCGATACTCGGATTTCTTCTTTTACTCCTCGTATTTCGTTACGTTTTACGGCCGCTTCACGCTTGCTGACTGATAACGTAAAACGGTCGTATAATGTTCTCCTCTCCGTTTCCGACGGGGAGCGGGCGGATTCGTAGGTGGCGCCGGTACAACAGAAATTCCTCCGATTATCGCCCCGTTCCACCCACGCGCAATATAATTCCGTGGGAAAAATTGCCTGTAATTCGAGCTTAATTTAATAAGAGCCATCC	221	Unassigned	No significant similarity found			0	0	0	0	0	103	0	0	0	0	0	52	0	0	0	0	0	0	0	0	0	0	0	0	0	0	0	0	0	0	54	0	0	0	0	0	0	0	0	0	0	0
98	3eae811a9f7e2c9682d99100a5d89887	GTCGTCGCTCTGGATGGACAGGTGCGTGGCGGGGAAGAAAAAAGGGGAAAAAAAGTAAACGCAGACGTACTAATAAACGGAAGAAATTTCAAAATTCTTACGTAAGCATCGGCCGCGTTTGCGGTGGCGTGCTAATTTCGATAAAAAGTTTATCCTCCGCGCGGATTCCTTTCGAAACGCGAGGCAGAGAGAGAGGAGATAGCTTCTGAACGGGGCTTTGATTCGAGACTCCTCGAG	221	Unassigned	No significant similarity found			0	0	0	0	0	0	0	0	0	0	0	0	0	0	0	0	0	0	0	0	0	0	0	0	0	0	0	0	0	0	0	0	0	0	0	0	0	0	0	0	0	0
99	0724d541c5c3c8312e5076c90a4b9272	CCGCGTTTCTCTCCGTGGCATCACGGGGCCAACCGATGCCATAAATTATGCGACCGCATCGCGAGCACAGCTGCGACGACGGCTTGTCCTGATCATCTCTCCTTTCGGCGGCCCCTTGGAGATCTTCGCTAACAGTCGGCCGGCCGGTGATACCATGGAAATTCTTCGTTGTCGAGTTCGGGCTCGATATGATCGATCGAGAGGAGGAGAGAGAGGGAGTCACGTCCCGTCCCGTCCCGTCGGGGTGG	219	Unassigned	No significant similarity found			0	0	0	14	7	47	0	0	0	0	0	0	6	1	3	0	0	0	0	5	3	0	0	0	2	0	0	0	6	0	6	4	0	0	0	0	0	0	0	0	15	0
100	f612bf012f860b5a31dcbab54b9ea2fe	TGTCGTCGCTCTGGATGGACAGGTGCGTGGCGGGGAAGAAAAAAGGGGAAAAAAAGTAAACGCAGACGTACTAATAAACGGAAGAAATTTCAAAATTCTTACGTAAGCATCGGCCGCGTTTGCGGTGGCGTGCTAATTTCGATAAAAAGTTTATCCTCCGTGCGGATTCCTTTCGAAACGCGAGGCAGAGAGAGGGGAGATAGCTTGTGAACGGGGCTTTGATTCGAAACTCCTCGAG	219	D_0__Bacteria	No significant similarity found			0	0	0	0	0	0	0	0	0	0	0	189	0	0	0	0	0	0	0	0	0	0	0	0	0	0	0	0	0	0	0	0	0	0	0	0	0	0	0	0	0	0
101	cd84a5c799a31d30a4c2f02f74b173c2	GTCGTCGCTCTGGATGGACAGGTGCGTGGCGGGGAAGAAAAAAGGGGAAAAAAAGTAAACGCAGACGTACTAATAAACGGAAGAAATTTCAAAATTCTTACGTAAGCATCGGCCGCGTTGGCGGTGGCGTGCTAATTTCGATAAAAAGTTTATCCTCCGCGCGGATTCCTTTCGAAACAGAGAGAGAGAGAGGGGAGATAGCTTCTGAACGGGGCTTTGATTCGAAATTCCTCGAG	216	Unassigned	No significant similarity found			0	0	0	0	0	0	0	159	0	0	0	0	0	0	0	0	0	0	0	0	0	0	0	0	0	0	0	0	0	0	0	0	0	0	0	0	0	0	0	0	0	0
102	d05095397fd307af4deb0c79a6b8037d	AAAGTCAACGATCGGTGGCTGTGGACGACGATGGAGGCGGAGGAAGAACGGCGGCTATGAAATACGCGGCGCGTATTCATTGTGTCGGCGATATTTCCCGCGTTATCGTCCGCTTATCGCGTTATGACTGATCACCGGGTAAAGGGAGAACCACTGCGGTTAATACGCGAATCATTAAGCGTACAAATTATCGCGCATGCGCGCGCACCATCCCGAAGAGTTATACAGATGGCGTCGGAAATCATCTGTTACGCGCGCGTTTTCCACGACGCATTTT	214	Unassigned	No significant similarity found			0	0	0	0	6	18	0	0	0	9	3	14	0	11	0	0	4	0	7	0	0	0	0	0	0	0	0	0	0	0	0	11	0	8	0	0	0	0	0	0	0	0
103	d022954d13b5e116bdf81b28f74380a5	GACAAACATTAACAAAGAGAGCAAGAAACATCGGCAAACAGCTCGAAATAATCTCGTTCATGGGCCTCGAGACATTCGTTATCCGACTTTTATCCCCGAGGCAAGAAACGAGGGACAAGTTGGAAACAAGAGCAGCGCCAAATGGCAAAAAGCAAATTAACCTGTGTGTATCGTTGCCCCGT	213	Unassigned	No significant similarity found			0	0	0	0	0	0	0	0	0	0	0	0	0	0	0	0	0	0	0	0	0	0	0	0	0	0	0	0	0	0	0	0	0	0	0	0	0	0	213	0	0	0
104	e23c5320ea97a7160f02f0d8e39d5623	TGTCGTCGCTCTGGATGGACAGGTGCGTGGCGGGGAAGAAAAAAGGGGAAAAAAAGTAAACGCAGACGTACTAATAAACGGAAGAAATTTCAAAATTCTTACGTAAGCATCGGCCGCGTTTGCGGTGGCGTGCTAATTTCGATAAAAAGTTTATCCTCCGCGCGGATTCCTTTCGAAACGCGAGACAGAGAGAGGGGAGATAGCTTCTGAACGGGGCTTTGATTCGAAACTCCTCGAG	211	Unassigned	No significant similarity found			0	0	0	0	0	0	0	0	0	0	0	0	0	211	0	0	0	0	0	0	0	0	0	0	0	0	0	0	0	0	0	0	0	0	0	0	0	0	0	0	0	0
105	b27a01e693cb5d4913520bbf698bffc5	CAACGCCTAAAAGCGATCTTTCCTCGAGGAGTTTCGAATCAAAGCCCCGTTCACAAGCTATCTCCCCTCTCTCTCTCTCTGCCTCGTGTTTCGAAAGGAATCCGCGCGGAGGATAAACTTTTTATCGAAATTAGCACGCCACCGCCAACGCGGCCGATGCTTACGTAAGAATTTTGAAATTTCTTCCGTTTATTAGTACGTCTGCGTTTACTTTTTTTCCCCTTTTTTCTTCCCCGCCACGCACCTGTCCATCCAGAGCGACGACACCACCGCTCTCCTTTTA	210	Unassigned	No significant similarity found			0	0	0	0	0	0	0	0	0	0	0	0	0	0	0	0	0	0	0	0	0	0	0	0	0	0	0	0	0	0	0	0	0	0	0	0	0	210	0	0	0	0
106	f31210f9747939edc103ea70ef896150	TGTCGTCGCTCTGGATGGACAGGTGCGTGGCGGGGAAGAAAAAAGGGGAAAAAAAGTAAACGCAGACGTACTAATAAACGGAAGAAATTTCAAAATTCTTACGTAAGCATCGGCCGCGTTTGCGGTGGCGTGCTAATTTCGATAAAAAGTTTATCCTCCGCGCGGATTCCTTTCGAAACGCGAGGCAGAGAGAGAGAGAGGGGAGATAGCTTCTGAACGGGGCTTTGATTCGAAACTCCTCGAG	207	Unassigned	No significant similarity found			0	0	0	0	44	0	0	0	0	0	0	0	0	0	0	0	0	0	0	0	0	0	0	0	0	0	0	0	0	17	0	0	0	0	0	0	0	0	0	0	0	0
107	34dbe39d2f2121ee4d2838227e9b0c96	TCATCCACCGCATTTCTTCTCGTTAAGTCCCTAACAAGCTGAAGACATTTCGCGGCGAGACCAACCCCCCTCGTTTTTTCCCTCCCCCGTATCGAGGCGAACGGAACGGGAGGATCGCGTTGAAATTTTAATCTTGTCCCGACCCGCTCGCTCGCTTCCAACTTTCCTTCTCCTCCAAGGGAT	206	Unassigned	No significant similarity found			27	0	0	0	0	0	0	0	0	0	0	0	0	10	0	0	0	0	0	0	0	0	0	0	0	0	0	9	0	3	0	0	0	0	0	0	0	0	0	9	9	0
108	7b2263bac7263c0f6bf6396f7a99d125	GATGGACAGGTGCGTGGCGGGGAAGAAAAAAAGGGGAAAAAAAGTAAACGCAGACGTACTAATAAACGGAAGAAATTTCAAAATTCTTACGTAAGCATCGGCCGCGTTGGCGGTGGCGTGCTAATTTCGATAAAAAGTTTATCCTCCGCGCGGATTCCTTTCGAAACGCGAGGCAGAGAGAGGGGAGATAGCTTGTGAACGGGGCTTTGATTCGAGACTTCTCGAG	206	D_0__Bacteria	No significant similarity found			0	0	0	0	0	0	0	0	0	0	0	0	0	0	0	0	0	0	0	0	0	0	0	0	0	0	0	0	0	0	0	0	0	0	0	0	0	0	0	0	0	0
109	f95ef00d058a22de5da6110c5779e1fc	CAACGCCTAAGCGATCTTTCCTCGAGGAGTCTCGAATCAAAGCCCCGTTCACAAGCTATCTCCCCTCTCTCTGCCTCGCGTTTCGAAAGGAATCCGCGCGGAGGATAAACTTTTTATCGAAATTAGCACGCCACCGCAAACGCGGCCGATGCTTACGTAAGAATTTTGAAATTTCTTCCGTTTATTAGTACGTCTGCGTTTACTTTTTTTCCCCTTTTTTCTTCCCCGCCACGCACCTGTCCATCCAGAGCGACGACACCACCGCTCTCCTTTTA	202	Unassigned	No significant similarity found			0	0	0	0	0	0	0	0	0	0	0	0	0	0	0	0	0	0	0	0	0	0	0	0	0	0	0	0	0	0	0	0	0	0	0	0	0	0	0	0	0	0
110	ff9166d1a9e2e132560d9ef4b326e41e	TGTCGTCGCTCTGGATGGACAGGTGCGTGGCGGGGAAGAAAAAAGGGGAAAAAAAGTAAACGCAGACGTACTAATAAACGGAAGAAATTTCAAAATTCTTACGTAAGCATCGGCCGCGTTTGCGGTGGCGTGCTAATTTCGATAAAAAGTTTATCCTCCGCGCGGATTCCTTTCGAAACGCGAGGCAGAGAGAGGGGAGATAGCTTCTGAACGGGGCTTTGATTCGAGACTCCTCGAG	198	Unassigned	No significant similarity found			0	0	0	0	0	0	0	0	0	0	0	0	0	0	0	0	0	0	0	0	0	0	0	0	35	0	0	0	0	0	0	0	0	0	0	0	0	0	0	0	0	0
111	231c3048d878a33fbc826dc8b56f90fb	CAACGCCTAAGCGATCTTTCCTCGAGGAGTTTCGAATCAAAGCCCCGTTCACAAGCTATCTCCCCTCTCTCTCTCTCTGTTTCGAAAGGAATTCGCGCGGAGGATAAACTTTTTATCGAAATTAGCACGCCACCGCAAACGCGGCCGATGCTTACGTAAGAATTTTGAAATTTCTTCCGTTTATTAGTACGTCTGCGTTTACTTTTTTTCCCCTTTTTTCTTCCCCGCCACGCACCTGTCCATCCAGAGCGACGACACCACCGCTCTCCTTTTAT	197	Unassigned	No significant similarity found			0	0	0	0	0	0	0	0	0	0	0	0	0	0	0	0	0	0	0	0	0	0	0	0	0	0	0	0	0	0	0	0	0	0	0	0	0	141	0	0	0	0
112	3e7b777c7fffa6aeb714c83a4fb6165a	GGATGGCTCTTATTAAATTAAGCTCGAATTACAGGCAATTTTTCCCACGGAATTATATTGCGCGTGGGTGGAACGGGGCGATAATCGGAGGAATTTCTGTTGTACCGGCGCCACCTACGAATCCGCCCGCTCCCCGTCGGAAACGGAGAGGAGAACATTATACGACCGTTTCACGTTATCAGTCAGCCAGCGTGAAGCGGCCGTAAAACGTAACGAAATACGAGGCGTAAAAGAAGAAATC	194	D_0__Bacteria	No significant similarity found			0	0	0	0	0	0	0	0	0	0	0	0	0	0	0	0	0	0	0	0	0	0	0	194	0	0	0	0	0	0	0	0	0	0	0	0	0	0	0	0	0	0
113	3ed4c1b25895da530046419a92fde551	GTCGTCGCTCTGGATGGACAGGTGCGTGGCGGGGAAGAAAAAAAGGGGAAAAAAAGTAAACGCAGACGTACTAATAAACGGAAGAAATTTCAAAATTCTTACGTAAGCATCGGCCGCGTTTGCGGTGGCGTGCTAATTTCGATAAAAAGTTTATCCTCCGCGCGGATTCCTTTCGAAACGCGAGGCAGAGAGAGAGGGGAGATGGCTTCTGAACGGGGCTTTGATTCGAAACTCCTCGAG	190	D_0__Bacteria	No significant similarity found			0	0	0	0	0	0	0	0	0	0	0	0	0	0	0	47	0	0	0	0	0	0	0	0	0	0	0	0	0	0	0	0	0	0	143	0	0	0	0	0	0	0
114	468fcab5fc5df0e025bf1da0ef7d077c	TCCGCTTCTAGAGAGAAAGGGGGAGAGAGAAAGGGGAGGGAAAGCGGCGCGAGAAGGGACGAGACGCCTCTCATCATCCTCCGGATGCATCCGGAATTGAGAAAAAAACGTCGAGGAGTGTCGGCTGCGATGACTGTTATTGCTCGCCTCGCGGCCTGCCGAGTCGAAACACACCCCCCTCCTTCCCCGATTTTTCTCGCCAAAGAAAATCCCGGCTATTTCTATCTCGT	190	D_0__Bacteria	No significant similarity found			0	0	0	0	0	0	0	0	0	0	0	0	0	0	0	0	0	0	52	0	55	0	0	0	0	0	0	0	0	0	0	0	0	29	0	0	0	0	0	0	0	0
115	bb4bbb4f97cb8b28d047c0b420dab62b	TCCGCTTCTGGAGAGAAAGGGGGAGAGAGAAAGGGGAGAGAAAGCGGCGCGAGAAGGGACGAGACGCCTCTCATCATCCTCCGGATGCATCCGGAATTGAGAAAAAAACGTCGAGGAATGTCGGCTGCGATGACTGTTATTGCTCGCCTCGCGGCCTGCCGAGTCGAAACACACCCCCCTCCTTCCCCGATTTTTCTCGCCAAAGAAAATCCTGGCTATTTCTATCTCGT	186	D_0__Bacteria	No significant similarity found			0	0	0	0	0	0	0	0	0	0	0	0	0	0	0	0	0	0	0	0	0	0	0	0	0	0	0	0	0	0	0	0	0	0	0	0	0	0	0	0	0	0
116	30ba10c8fd8d6d7483290373a9952370	TCGCCCTGTTACGCGTCCCCGTGCCACGTCTACGTGACCGGTTTATCGCCGTGTCCCGCTTGATCGTCCGCTCACGTGTCCGCCCCCAACACACGGGCCGAAACGTTTCCCAAAACTTTTATATATCGCGGAGAAAATTATTTCCAATTTC	185	Unassigned	No significant similarity found			7	0	0	3	0	30	0	0	0	0	0	15	0	0	11	5	0	4	0	0	0	0	0	0	0	0	8	0	0	0	12	0	0	0	0	8	0	0	0	13	0	0
117	884ac9225ac0ab781018509305ffd244	CAACGCCTAAGCGATCTTTCCTCGAGGAGTTTCGAATCAAAGCCCCGTTCAGAAGCCATCTCCCCTCTCTCTGCCTCGCTCTGCCTCGTGTTTCGAAAGGAATCCGCGCAGAGGATAAACTTTTTATCGAAATTAGCACGCCACCGCAAACGCGGCCGATGCTTACGTAAGAATTTTGAAATTTCTTCCGTTTATTAGTACGTCTGCGTTTACTTTTTTTCCCCTTTTTTCTTCCCCGCCACGCACCTGTCCATCCAGAGCGACGACACCACCGCTCTCCTTTTAT	185	Unassigned	No significant similarity found			0	0	0	0	0	0	0	0	0	0	0	0	0	0	0	0	0	0	0	0	0	0	0	0	0	0	0	0	0	0	0	0	0	0	0	0	0	0	0	0	0	0
118	9aea23f4dd5856b6987b563d5abf940e	CAACGCCTAAGCGATCTTTCCTCGAGGAGTTTCGAATCAAAGCCCCGTTCAGAAGCTATCTCCCCTCTCTCTCTCTCTGCCTCGCGTTTCGAAAGGAATCCGCGCGGAGGATAAACTTTTTATCGAAATTAGCACGCCACCGCAAACGCGGCCGATGCTTACGTAAGAATTTTGAAATTTCTTCCGTTTATTAGTACGTCTGCGTTTACTTTTTTTCCCCTTTTTTCTTCCCCGCCACGCACCTGTCCATCCAGAGCGACGACACCACCGCTCTCCTTTTAT	183	Unassigned	No significant similarity found			0	0	0	0	0	0	0	0	0	0	0	0	0	0	0	0	0	0	0	0	0	0	0	0	0	0	0	0	0	17	0	0	0	0	0	0	0	0	0	0	0	0
119	ad1c90b695c5b19eb835ef74be4d40e9	ACGAGATAGAAATAGCCGGGATTTTCTTTGGCGAGAAAAATCGGGGAAGGAGGGGGGTGTGTTTCGACTCGGCAGGCCGCGAGGCGAGCAATAACAGTCATCGCAGCCGACACTCCTCGACGTTTTTTCTCAATTCCGGATGCATCCGGAGGATGATGAGAGGCGTCTCGTCCCTTCTCGCGCCGCTTTCCCTCCCCTTTCTCTCTCCCTCTTTCTCTCCAGAAGCGGA	182	Unassigned	No significant similarity found			0	9	0	0	0	0	0	0	0	0	0	0	0	0	0	0	0	0	0	54	0	0	0	0	0	0	0	0	0	0	0	0	0	0	0	0	0	0	0	0	0	61
120	12da8e1b631dd4928099c3a4b422653c	ACGTTCGTTCGGGGACCAACCACCCCGACGGGACGGGACGGGACGTGACTCCCTCTCTCTCCTCCTCTCGATCGATCATATCGAGCCCGAACTCGACAACGAAGAATTTCCATGGTATCACCGGCCGGCCGACTGTTAGCGAAGATCTCCAAGGGGCCGCCGAAAGGAGAGATGATCAGGACAAGCCGTCGTCGCAGCTGTGCTCGCGATGCGGTCGCATAATTTATGGCATCGGTTGGCCCCGTGATGCCACGGAGAGAAACGCGGACGGTGCACACCGAGAGGC	180	Unassigned	No significant similarity found			0	0	0	12	5	35	13	0	0	0	0	0	6	4	0	0	0	0	6	9	4	0	0	0	0	0	0	0	7	0	12	0	9	0	0	0	0	0	0	0	0	0
121	1b5836d2e19f9fae99bc0eca1a77ea12	CAACGCCTAAGCGATCTTTCCTCGAGGAGTCTCGAATCAAAGCCCCGTTCACAAGCTATCTCCCCTCTCTCTCTCTCTGTTTCGAAAGGAATCCGCGCGGAGGATAAACTTTTTATCGAAATTAGCACGCCACCGCAAACGCGGCCGATGCTTACGTAAGAATTTTGAAATTTCTTCCGTTTATTAGTACGTCTGCGTTTACTTTTTTTCCCCTTTTTTCTTCCCCGCCACGCACCTGTCCATCCAGAGCGACGACACCACCGCTCTCCTTTTAT	173	Unassigned	No significant similarity found			0	0	0	0	0	0	0	0	0	0	0	0	0	0	0	0	0	0	0	0	0	0	0	0	0	0	0	0	0	0	0	0	0	0	0	0	0	0	0	0	0	0
122	edc79863c9f846d0cdbdd5be09fa92f1	GGATGGCTCTTATTAAATTAAGCTCGAATTACAGGCAATTTTTCCCACGGAATTATATTGCGCGTGGGTGGAACGGGGCGATAATCGGAGGAATTTCTGTTGTACCGGCGCCACCTACGAATCCGCCCGCTCCCCGTCGGAAACGGAGAGGAGAACATTATACGACCGTTTTACGTTATCAGTCAGCAAGCGTGAAGCGGCCGTAAAACGTAACGAAATACGAGGAGTAAAAGAAGAAATC	172	D_0__Bacteria	No significant similarity found			0	0	0	0	0	85	0	0	0	0	0	43	0	0	0	0	0	0	0	0	0	0	0	0	0	0	0	0	0	0	30	0	0	0	0	0	0	0	0	0	0	0
123	1e8435c74216f368c25099736a1d9725	CAACGCCTAAGCGATCTTTCCTCGAGGAGTTTCGAATCAAAGCCCCGTTCACAAGCTATCTCCCCTCTCTCTGCCTCGCGTTTCGAAAGGAATCCGCGCGGAGGATAAACTTTTTATCGAAATTAGCACGCCACCGCAAACGCGGCCGATGCTTACGTAAGAATTTTGAAATTTCTTCCGTTTATTAGTACGTCTGCGTTTACTTTTTTTCCCCTTTTTTCTTCCCCGCCACGCACCTGTCCATCCAGAGCGACGACATCACCGCTCTCCTTTTA	171	Unassigned	No significant similarity found			0	0	0	0	0	0	0	0	0	0	0	0	0	0	0	0	0	0	0	0	0	0	0	0	0	0	0	0	0	0	0	0	0	0	0	0	0	0	0	0	0	0
124	b503520822ff7d9281dc1fb847fded34	GTAAAACGTTTCGTTTCAAACGGGGCAACGATACACACAGGTTAATTTGCTTTTTGCCATTTGGCGCTGCTCTTGTTTCCAACTTGTCCCTCGTTTCTTGCCTCGGGGATAAAAGTCGGATAACGAGTGTCTCGAGGCCCATGAACGAGATTATTTCGAGCTGTTTGCCGATGTTTCTTACTCTCTTTGTTAATGTTTGTC	168	Unassigned	No significant similarity found			0	0	0	0	0	0	0	0	0	0	0	0	0	0	40	80	0	0	0	0	0	0	0	0	0	0	0	0	48	0	0	0	0	0	0	0	0	0	0	0	0	0
125	8958e38f6fb87c11ab577a83ae260090	CAACGCCTAAGCGATCTTTCCTCGAGGAGTTTCGAATCAAAGCCCCGTTCAGAAGCTATCTTCCCTCTCTCTGCCTCGCGTTTCGAAAGGAATCCGCGCGGAGGATAAACTTTTTATCGAAATTAGCACGCCACCGCCAACGCGGCCGATGCTTACGTAAGAATTTTGAAATTTCTTCCGTTTATTAGTACGTCTGCGTTTACTTTTTTTCCCCTTTTTTCTTCCCCGCCACGCACCTGTCCATCCAGAGCGACGACACCACCGCTCTCCTTTTAT	167	Unassigned	No significant similarity found			0	0	0	0	0	0	0	0	0	0	0	0	0	0	0	0	0	0	0	0	0	0	0	0	0	167	0	0	0	0	0	0	0	0	0	0	0	0	0	0	0	0
126	84eb560397afa658f9972c9e6dd4f939	ACGAGATAGAAATAGCCAGGATTTTCTTTGGCGAGAAAAATCGGGGAAGGAGGGGGGTGTGTTTCGACTCGGCAGGCCGCGAGGCGAGCAATAACAGTCATCGCAGCCGACATTCCTCGACGTTTTTTTCTCAATTCCGGATGCATCCGGAGGATGATGAGAGGCGTCTCGTCCCTTCTCGCGCCGCTTTCTCTCCCCTTTCTCTCTCCCCCTTTCTCTCCAGAAGCGGA	167	Unassigned	No significant similarity found			0	0	0	0	0	0	0	0	0	0	0	0	0	0	0	0	0	0	0	0	0	0	0	0	0	0	0	0	0	0	0	0	0	0	0	0	0	0	0	0	0	0
127	e8ec42dbb8a4066b44a63eb769222ee4	GCAACTTACCACAATTTTATTCGTTTTTACATATGGCCCGGCCAGCGATAAGAAAATGCCCCATGATATTTCACGTTTTTATACGCGGACGGTTTTGCCTTGAGGTGTTGGCCGGCCTTGCGCCCCCCCTCGCCGCAGAAGCGTTACGTGGCCTGGCTAGCG	165	D_0__Bacteria	No significant similarity found			0	0	2	0	0	24	3	3	2	0	0	10	0	7	0	0	4	0	2	4	0	2	0	0	0	3	5	3	0	0	9	4	0	0	2	4	0	0	0	7	0	0
128	1ed40a01e90aad4f0ac23b42a53fcee8	TGGGGTTTCTAGTGAATTCTAGGGAAGAAGGAAAGTTCCTAGGAACGATTTTTCGTGTCGGTGGACGTATTTCCGACACGCCGACGATAGATAAATACGGGTACTTTGCGGTATTGGATTTCTTCAATAGAGAAGGAATGTCCACAAAGATCTTGGTGGTTGCAGATACCCGA	165	Unassigned	No significant similarity found			0	0	0	0	0	0	0	0	0	0	0	0	0	0	0	0	0	0	0	0	0	0	0	0	0	0	0	0	0	0	0	29	0	0	0	0	0	0	0	0	15	31
129	b33ba5c00a5a1e9401d435a17ce14b5c	GACAAACATTAACAAAGAGAGCAAGAAACATCGGCAAACAGCTCGAAATAATCTCGTTCATGGGCCTCGAGACACTCGTTATCCGACTTTTATCCCCGAGGCAAGAAACGAGGGACAAGTTGGAAACAAGAGCAGCGCCAAATGGCAAAAAGCAAATTAACCTGTGTGTATCGTTGCCCCGTTTGAAACGAAACGTTTTAC	163	Unassigned	No significant similarity found			10	3	5	4	0	25	7	6	0	0	0	0	0	2	0	0	3	0	0	12	0	0	0	0	4	0	0	0	0	2	8	0	0	0	2	0	0	0	0	14	0	7
130	e3b520f32dcc40e6d257684bfa3fca0d	AAGGATTCGACCGATACTCGGATTTCTTCTTTTACGCCTCGTATTTCGTTACGTTTTACGGCCGCTTCACGCTTGCTGACTGATAACGTAAAACGGTCGTATAATGTTCTCCTCTCCGTTCGACGGGGAGCGGGCGGATTCGTAGGTGGCGCCGGTACAACAGAAATTCCTCCGATTATCGCCCCGTTCCACCCACGCGCAATATAATTCCGTGGGAAAAATTGCCTGTAATTCGAGCTTAATTTAATAAGAGCCATCC	162	Unassigned	No significant similarity found			0	0	0	34	0	0	0	65	0	0	0	0	0	0	0	0	0	0	0	0	0	0	0	0	0	0	0	0	0	0	0	0	0	0	0	0	18	0	0	0	31	0
131	c7ee0d4b89e337ad61daeaaa4bdcd827	CAACGCCTAAGCGATCTTTCCTCGAGGAGTTTCGAATCAAAGCCCCGTTCACAAGCTATCTCCCCTCTCTCTGCCTCGCGTTTCGAAAGGAATCCGCACGGAGGATAAACTTTTTATCGAAATTAGCACGCCACCGCAAACGCGGCCGATGCTTACGTAAGAATTTTGAAATTTCTTCCGTTTATTAGTACGTCTGCGTTTACTTTTTTTCCCCTTTTTTCTTCCCCGCCACGCACCTGTCCATCCAGAGCGACGACACCACCGCTCTCCTTTTA	162	Unassigned	No significant similarity found			0	0	0	0	0	0	0	0	0	0	0	0	0	0	0	0	0	0	0	0	0	0	0	0	0	0	0	0	0	0	0	0	0	0	0	0	0	0	0	0	0	0
132	7c7f676f661a9df50e5ad4ff38104422	GAATATCGATTAAAGAAATTGCCTTATCAACATGATACGTGTTGAGCACGCGTATTTATATCTGTTTCTCCTCGTTTCAATCACCTTTCCCAATCCCTTTTGAAACTTTTAAGAATTTCATCCCCCACTCTTGGTAAAATGCAGCTGCAGTTGAACATTTATTCGTGGCGGGCAAGTTCATGGGGTAGACAGCGAGATTTACTATCAGGA	162	Unassigned	No significant similarity found			0	0	0	0	0	0	0	0	0	0	0	0	0	0	0	0	0	0	0	0	0	0	0	0	0	0	0	0	0	0	0	0	0	0	0	0	0	0	0	0	0	0
133	6140f638043f17cfa94df8401dee43d9	ACGACGCTCTTCCGATCTGGACTACTCGGGTATCTCGGGATCGGGAGAGAAGGTGTATATACGTTCTAATAGAAACTACTCGGCGTTCGTTGCCCCTACGGTCGAGTGATGCCTGGTAAAAACATTCGAGTGCACGTTTCCTGCCTGATATTGCGAATCATTGCGAAACCCCGGTAGTCCAGATCGGAAGAGCACACG	160	D_0__Bacteria	No significant similarity found			0	0	0	0	0	35	0	0	0	0	0	0	0	0	0	0	0	0	0	0	0	0	0	0	0	0	0	0	0	0	0	0	0	0	0	0	0	0	0	0	0	0
134	f72ce49fcb20df133587555e4392bcad	GTCGTCGCTCTGGATGGACAGGTGCGTGGCGGGGAAGAAAAAAGGGGAAAAAAAGTAAACGCAGACGTACTAATAAACGGAAGAAATTTCAAAATTCTTACGTAAGCATCGGCCGCGTTTGCGGTGGCGTGCTAATTTCGATAAAAAGTTTATCCTCCGCGCGGATTCCTTTCGAAACAGAGAGAGAGAGAGAGGGGAGATAGCTTGTGAACGGGGCTTTGATTCGAGACTCCTCGAG	160	Unassigned	No significant similarity found			0	0	0	0	0	0	0	0	0	0	0	0	0	0	0	0	0	0	0	0	0	0	0	0	0	0	0	0	0	0	0	0	0	0	0	0	0	0	0	0	0	0
135	c782e6fb9628139d3c5aac8f69989786	GACAAACATTAACAAAGAGAGTAAGAAACATCGGCAAACAGCTCGAAATAATCTCGTTCATGGGCCTCGAGACACTCGTTATCCGACTTTTATCCCCGAGGCAAGAAACGAGGGACAAGTTGGAAACAAGAGCAGCGCCAAATGGCAAAAAGCAAATTAACCTGTGTGTATCGTTGCCCCGT	159	D_0__Bacteria	No significant similarity found			0	0	0	0	0	0	0	0	0	0	0	0	0	0	37	64	0	0	0	0	0	0	0	0	0	0	0	0	58	0	0	0	0	0	0	0	0	0	0	0	0	0
136	e8248e8a4094e7e9c46142107158715d	GACAAACATTAACAAAGAGAGTAAGAAACATCGGCAAACAGCTCGAAATAATCTCGTTCATGGGCCTCGAGACACTCGTTATCCGACTTTTATCCCCGAAGCAAGAAACGAGGGACAAGTTGGAAACAAGAGCAGCGCCAAATGGCAAAAAGCAAATTAACCTGTGTGTATCGTTGCCCCGT	159	Unassigned	No significant similarity found			0	0	0	0	0	0	0	0	0	0	0	0	0	0	0	0	0	0	0	0	0	0	0	0	0	0	0	0	0	0	0	0	0	0	0	0	0	0	0	0	0	0
137	b363f67573a6a540acf90c9dace8a696	TGTCGTCGCTCTGGATGGACAGGTGCGTGGCGGGGAAGAAAAAAGGGGAAAAAAAGTAAACGCAGACGTACTAATAAACGGAAGAAATTTCAAAATTCTTACGTAAGCATCGGCCGCGTTGGCGGTGGCGTGCTAATTTCGATAAAAAGTTTATCCTCCGCGCGGATTCCTTTCGAAACAGAGAGAGAGAGAGGGGAGATAGCTTCTGAACGGGGCTTTGATTCGAAACTCCTCGAG	151	Unassigned	No significant similarity found			0	0	0	0	0	0	0	0	0	0	0	0	0	0	0	0	0	0	0	0	0	0	0	0	0	0	0	0	0	0	0	0	0	0	0	0	0	0	0	0	40	0
138	b19e217bdb34ed8b512f8f84bc5c5d65	CTAGGTATGGACAAGGATAATGCTTTTTATGATGATCTTGTTATGGTTCCATGCAGGAATCTGGATGAGGTCAGGAGTAGAGCTCTGAGATTTATCAGACTTGAAGATGATAAAAAGATCAACAAAAAAGTTGACGTTCCTAAGTATGAGAATACTAACAGGAAATATGATTCTCCCAAGAATTACAGGAAACCTTATAGTAAGCAGGATAACCATAAGGTTAATGCTGTAGAAGAAGATGAAGAAGAAGAATATCCTAAGATATCCGACT	148	D_0__Bacteria	No significant similarity found			0	0	0	0	0	9	0	0	0	0	0	0	0	0	0	0	0	0	0	0	0	0	0	0	0	0	0	0	0	0	0	0	0	0	0	0	0	0	0	0	0	0
139	7dc3464afbb00c1140eed8f5ae60e34b	CAACGCCTAAGCGATCTTTCCTCGAGGAGTCTCGAATCAAAGCCCCGTTCAGAAGCTATCTCCCCTCTCTCTCTCTCTGCCTCGCGTTTCGAAAGGAATCCGCGCGGAGGATAAACTTTTTATCGAAATTAGCACGCCACCGCCAACGCGGCCGATGCTTACGTAAGAATTTTGAAATTTCTTCCGTTTATTAGTACGTCTGCGTTTACTTTTTTTCCCCTTTTTTCTTCCCCGCCACGCACCTGTCCATCCAGAGCGACGACACCACCGCTCTCCTTTTAT	148	Unassigned	No significant similarity found			0	0	0	0	0	0	0	0	0	0	0	0	0	0	0	0	0	0	0	0	0	0	0	0	0	0	0	0	0	0	0	0	0	83	0	0	0	0	0	0	0	0
140	71dd73efcb90830ac5fdfff03c8478f7	CAACGCCTAAGCGATCTTTCCTCGAGGAGTTTCGAATCAAAGCCCCGTTCAGAAGCTATCTCCCCTCTCTCTCTCTCTCTGTTTCGAAAGGAATCCGCGCGGAGGATAAACTTTTTATCGAAATTAGCATGCCACCGCAAACGCGGCCGATGCTTACGTAAGAATTTTGAAATTTCTTCCGTTTATTAGTACGTCTGCGTTTACTTTTTTTCCCCTTTTTTCTTCCCCGCCACGCACCTGTCCATCCAGAGCGACGACACCACCGCTCTCCTTTTAT	146	Unassigned	No significant similarity found			0	0	0	0	0	0	0	0	0	0	0	0	0	0	0	0	0	0	0	0	0	0	0	0	0	0	0	0	0	0	0	0	0	0	0	0	0	0	0	0	0	0
141	2a192ad33a68e740991580daf6a37409	TCCTGATAGTAAATCTCGCTGTCTACCCCATGAACTTGCCCGCCACGAATAAATGTTCAACTGCAGCTGCATTTTACCAAGAGTGGGGGATGAAATTCTTAAAAGTTTCAAAAGGGATTGGGAAAGGTGATTGAAACGAGGAGAAACAGATATAAATACGCGTGCTCAACACGTATCATGTTGATAAGGCAATTTCTTTAATCGATATTC	146	Unassigned	No significant similarity found			0	0	0	0	0	0	0	0	0	0	0	0	0	0	0	0	0	0	0	0	0	0	0	0	0	0	0	0	0	0	0	0	0	0	0	0	0	0	0	0	0	0
142	153aabdf795f80a075d3aa6e2685da99	AAAATGCGTCGTGGAAAACGCGCGCGTAACAGATGATTTCCGACGCCATCTGTATAACTCTTCGGGATGGTGCGCGCGCATGCGCGATAATTTGTACGCTTAATGATTCGCGTATTAACCGCAGTGGTTCTCCCTTTACCCGGTGATCAGTCATAACGCGATAAGCGGACGATAACGCGGGAAATATCGCCGACACAATGAATACGCGCCGCGTATTTCATAGCCGCCGTTCTTCCTCCGCCTCCATCGTCGTCCACAGCCACCGATCGTTGACTTT	145	Unassigned	No significant similarity found			0	0	0	0	4	30	0	6	8	6	0	0	0	10	0	0	0	0	0	4	0	0	0	0	0	0	0	0	0	0	0	11	0	0	0	0	0	0	0	0	0	0
143	7ee906e1bc1eaea2403e97172d33308c	AAAATGCGTCGTGGAAAACGCGCGCGTAACAGATGATTTCCGACGCCATCTGTATAACTCTTCGGGATGGTGCGCGCGCATGCGCGATAATTTGTACGCTTAATGATTCGCGTATTAACCGCAGTGGTTCTCCCTTTACCCGGTGATCAGTCATAACGCGATAAGCGGACGATAACGCGGGAAATATCGCCGACACAATGAATACGCGCCGCGTATTTCATAGCCGTTCTTCCTCCACCTCCATCCACGCCACCGATCGTTGACTTT	143	Unassigned	No significant similarity found			0	0	14	0	0	0	0	0	0	0	0	0	0	0	0	0	0	0	0	0	0	0	0	0	0	0	0	9	0	0	0	0	0	0	0	0	0	0	0	0	0	0
144	365d90241896bb7b64515a2c3f713668	TACTTATTTCGCATATCAGGCGCTAGCCAGGCCACGTAACGCTTCTGCGGCGAGGGGGGGCGCAAGGCCGGCCAACACCTCAAGGCAAAACCGTCCGCGTATAAAAACGTGAAATATCATGGGGCATTTTCTTATCGCTGGCCGGGCCATATGTAAAAACGAATAAAATTGTGGTAAGTTGC	142	Unassigned	No significant similarity found			0	5	0	0	0	0	5	5	0	0	0	10	0	4	4	0	0	0	0	4	0	0	0	0	0	3	3	0	0	0	5	5	0	0	9	0	0	0	0	3	5	0
145	8c417b0ccfd3ee6975673c23774de38a	TCCGCTTCTGGAGAGAAAGGGGGAGAGAGAAAGGGGAGGGAAAGCGGCGCGAGAAGGGACGAGACGCCTCTCATCATTCTCCGGATGCATCCGGAATTGAGAAAAAACGTCGAGGAGTGTCGGCTGCAATGACTGTTATTGCTCGCCTCGCGGCCTGCCGAGTCGAAACACACCCCCCTCCTTCCCCGATTTTTCTCGCCAAAGAAAATCCCGGCTATTTCTATCTCGT	142	D_0__Bacteria	No significant similarity found			0	0	0	0	43	0	0	0	0	0	13	0	0	0	0	0	0	0	0	0	0	0	0	0	0	0	0	0	0	14	0	0	0	0	0	0	0	0	0	0	0	0
146	319cb8e20ec31ef12186b56fce317edf	ATAAAAGGAGAGCGGTGGTGTCGTCGCTCTGGATGGACAGGTGCGTGGCGGGGAAGAAAAAAGGGGAAAAAAAGTAAACGCAGACGTACTAATAAACGGAAGAAATTTCAAAATTCTTACGTAAGCATCGGCCGCGTTTGCGGTGGCGTGCTAATTTCGATAAAAAGTTTATCCTCCGCGCGGATTCCTTTCGAAACGCGAGGCAGAGAGAGGGGAGATAGCTTGTGAACGGGGCTTTGATTCGAAACTCCTCGAG	142	D_0__Bacteria	No significant similarity found			0	0	0	0	0	0	0	0	0	0	0	18	0	22	3	0	0	0	0	0	0	0	0	0	0	5	0	14	0	0	0	0	0	0	0	22	0	0	0	0	0	9
147	1f38ddbc3520df7ac40ece1ced9719dc	ACGACGCTCTTCCGATCTGGACTACCGGGGTTTCGCAATGATTCGCAATATCAGGCAGGAAACGTGCACTCGAATGTTTTTACCAGGCATCACTCGACCGTAGGGGCAACGAACGCCGAGTAGTTTCTATTAGAACGTATATACACCTTCTCTCCCGATCCCGAGAAACCCGAGTAGTCCAGATCGGAAGAGCACACG	139	D_0__Bacteria	No significant similarity found			0	0	0	36	0	0	0	0	0	0	0	33	0	0	0	0	0	0	5	0	0	0	0	0	0	6	0	0	0	19	0	0	0	0	0	0	0	0	0	0	0	27
148	042f4734ee1fd4e80c9cdb5924727104	ATTAAGGACCGGCATAATTTCTCGTTAGATGGGACCGTTAACAACGTTCTCGACTGCGTTTTCGCCCTTTCATTATTCACCACCGTATCACCACCTCGACACCTCGATGAAAATGTCACCGACCTCTTCATTCTCCGCTTATATACCAGTCCTCCACACCCTTCATCTTGCCCTCGAGTTTTACTATTCGCATCCTTAATTTCTTACGCGACCGCTCACCCCTCTA	137	Unassigned	No significant similarity found			0	6	0	0	0	22	0	10	3	0	0	4	0	6	0	0	0	0	0	0	0	0	0	0	0	0	0	0	0	0	0	0	5	0	0	8	0	0	0	4	0	7
149	514e0eceaa544259d25ac596c99809f2	CAACGCCTAAGCGATCTTTCCTCGAGGAGTCTCGAATCAAAGCCCCGTTCAGAAGCTATCTCCTCTCTCTCTGCCTCGCGTTTCGAAAGGAATCCGCGCGGAGGATAAACTTTTTATCGAAATTAGCACGCCACCGCAAACGCGGCCGATGCTTACGTAAGAATTTTGAAATTTCTTCCGTTTATTAGTACGTCTGCGTTTACTTTTTTTCCCCTTTTTTCTTCCCCGCCACGCACCTGTCCATCCAGAGCGACGACACCACCGCTCTCCTTTTA	133	Unassigned	No significant similarity found			0	0	0	0	0	0	0	0	0	0	0	0	0	0	0	0	0	0	0	0	0	0	0	0	0	0	0	0	0	0	0	0	0	0	0	0	0	0	0	0	0	0
150	7f578bee1a5a54d07242a7f2351b7806	TGTCGTCGCTCTGGATGGACAGGTGCGTGGCGGGGAAGAAAAAAGGGGAAAAAAAGTAAACGCAGACGTACTAATAAACGGAAGAAATTTCAAAATTCTTACGTAAGCATCGGCCGCGTTGGCGGTGGCGTGCTAATTTCGATAAAAAGTTTATCCTCCGCGCGGATTCCTTTCGAAACGCGAGGCAGAGAGAGAGAGAGGGGAGATAGCTTCTGAACGGGGCTTTGATTCGAGACTCCTCGAG	131	Unassigned	No significant similarity found			0	0	0	0	0	0	0	0	0	0	0	0	0	0	0	0	0	0	0	0	0	0	0	0	0	0	0	0	0	0	0	0	0	81	0	0	0	0	0	0	0	0
151	af02702a086aefff651e048ddfc8302f	TGTCGTCGCTCTGGATGGACAGGTGCGTGGCGGGGAAGAAAAAAGGGGAAAAAAAGTAAACGCAGACGTACTAATAAACGGAAGAAATTTCAAAATTCTTACGTAAGCATCGGCCGCGTTTGCGGTGGCGTGCTAATTTCGATAAAAAGTTTATCCTCCGCGCGAATTCCTTTCGAAACAGAGAGAGAGAGAGGGGAGATAGCTTGTGAACGGGGCTTTGATTCGAAACTCCTCGAG	131	Unassigned	No significant similarity found			0	0	0	0	0	0	0	0	0	0	0	0	0	0	0	0	0	0	0	0	0	0	0	0	0	0	0	0	0	0	0	0	0	0	0	0	0	81	0	0	0	0
152	0af72e5e355b65bf7e60717390354183	TGTCGTCGCTCTGGATGGACAGGTGCGTGGCGGGGAAGAAAAAAAGGGGAAAAAAAGTAAACGCAGACGTACTAATAAACGGAAGAAATTTCAAAATTCTTACGTAAGCATCGGCCGCGTTTGCGGTGGCGTGCTAATTTCGATAAAAAGTTTATCCTCCGCGCGGATTCCTTTCGAAACGCGAGGCAGAGAGAGGGGAGATAGCTTGTGAACGGGGCTTTGATTCGAAACTCCTCGAG	127	D_0__Bacteria	No significant similarity found			0	0	0	0	0	0	0	0	44	0	0	0	0	0	0	0	0	0	0	0	0	0	0	0	0	0	0	0	0	0	0	0	0	0	0	0	0	0	0	0	0	0
153	7dc58b55505760ea23806b611f3ec7a9	TACTCGGGTTTCTCAAGCTTATGAAAATGGCCGACAGCCCCCTGGAGCGGCAAGTTTTTACAACAAGCCGCGTACACCTCTCCCTTCCCTCACCTCAGGGTGTCGCGCTCCTCTCATTTTTCTGCGACGGCGCATGCATAAACGCGATCTCTGCTTTACGTTTACCGCGGCGGCTG	127	Unassigned	No significant similarity found			0	0	0	0	0	0	0	0	0	0	0	0	0	0	0	0	0	0	0	0	0	0	0	0	9	0	0	0	0	0	8	0	0	0	11	0	0	0	0	0	0	0
154	a0ea7f04e7b5d03875300102e4426d27	TGTCGTCGCTCTGGATGGACAGGTGCGTGGCGGGGAAGAAAAAAGGGGAAAAAAAGTAAACGCAGACGTACTAATAAACGGAAGAAATTTCAAAATTCTTACGTAAGCATCGGCCGCGTTTGCGGTGGCGTGCTAATTTCGATAAAAAGTTTATCCTCCGCGCGGATTCCTTTCGAAACAGAGAGAGGGGAGATAGCTTGTGAACGGGGCTTTGATTCGAAACTCCTCGAG	124	Unassigned	No significant similarity found			0	0	0	0	0	0	0	0	0	0	0	0	0	0	0	0	0	0	0	0	0	0	0	0	0	0	0	0	0	0	0	0	0	0	0	0	0	0	0	0	0	0
155	e354dc6d39b8c3f46bef34db56ac495d	GCTCTTCCGATCTGGACTACTCGGGTATCTGCAACCACCAAGATCTTTGTGGACATTCCTTCTCTATTGAAGAAATCCAATACCGCAAAGTACCCGTATTTATCTATCGTCGGCGTGTCGGAAATACGTCCACCGACACGAAAAATCGTTCCTAGGAACTTTCCTTCTTCCCTAGAATTCACTAGAAACCCCA	123	Unassigned	No significant similarity found			0	8	0	0	0	0	0	0	0	0	0	0	19	18	0	0	0	0	6	0	0	0	0	0	0	8	0	0	0	0	0	0	0	0	0	9	0	0	0	0	17	0
156	e581e5d5b8638f3059a6f20d966f9425	TGTCGTCGCTCTGGATGGACAGGTGCGTGGCGGGGAAGAAAAAAGGGGAAAAAAAGTAAACGCAGACGTACTAATAAACGGAAGAAATTTCAAAATTCTTACGTAAGCATCGGCCGCGTTTGCGGTGGCGTGCTAATTTCGATAAAAAGTTTATCCTCCGCGCGGATTCCTTTCGAAACGCGAGGCAGAGAGAGAGGAGATAGCTTCTGAACGGGGCTTTGATTCGAGACTCCTCGAG	123	Unassigned	No significant similarity found			0	0	0	0	0	0	0	0	0	0	0	0	0	0	0	0	0	0	0	0	0	0	0	0	0	0	0	0	0	0	0	0	0	0	0	0	0	0	0	0	0	0
157	e720a4d126cbb56a5e6bfe1734055957	TGTCGTCGCTCTGGATGGACAGGTGCGTGGCGGGGAAGAAAAAAGGGGAAAAAAAGTAAACGCAGACGTACTAATAAACGGAAGAAATTTCAAAATTCTTACGTAAGCATCGGCCGCGTTTGCGGTGGCATGCTAATTTCGATAAAAAGTTTATCCTCCGCGCGGATTCCTTTCGAAACAGAGAGAGAGAGAGAGGGGAGATAGCTTCTGAACGGGGCTTTGATTCGAAACTCCTCGAG	123	D_0__Bacteria	No significant similarity found			0	0	0	0	0	0	0	0	0	0	0	0	0	0	0	0	0	0	0	0	0	0	0	0	0	0	0	0	0	0	0	0	0	0	0	0	0	0	0	0	0	0
158	871c28ddc96588ef64ba4120b292d943	AAAGTCAACGATCGGTGGCTGTGGACGACGATGGAGGCGGAGGAAGAACGGCGGCTATGAAATACGCGGCGCGTATTCATTGTGTCGGCGATATTTCCCGCGTTATCGTCCGCTTATCGCGTTATGACTGATCACCGGGTAAAGGGAGAACCACTGCGGTTAATACGCGAATCATTAAGCGTACAAATTATCGCGCATGCGCGCGCACCATCCCGAAGAGTTATACAGATGGCGTCGGAAATCATCTGTTTTCCACGACGCATTTT	122	Unassigned	No significant similarity found			0	0	0	0	0	25	0	0	0	0	0	12	7	0	0	0	0	0	0	0	9	0	0	0	0	0	0	0	0	0	0	0	12	0	0	0	3	0	0	0	7	0
159	72c23d87a73d9183183ee9112bfa6a63	GTAAAACGTTTCGTTTCAAACGGGGCAACGATACACACAGGTTAATTTGCTTTTTGCCATTTGGCGCTGCTCTTGTTTCCAACTTGTCCCTCGTTTCTTGCTTCGGGGATAAAAGTCGGATAACGAGTGTCTCGAGGCCCATGAACGAGATTATTTCGAGCTGTTTGCCGATGTTTCTTACTCTCTTTGTTAATGTTTGTC	121	Unassigned	No significant similarity found			0	0	0	0	0	0	0	0	0	0	0	0	0	0	0	0	0	0	0	0	0	0	0	0	0	0	0	0	0	0	0	0	0	0	0	0	0	0	0	0	0	0
160	198eaf42917a05d6bda93420c081f050	GTCGTCGCTCTGGATGGACAGGTGCGTGGCGGGGAAGAAAAAAGGGGAAAAAAAGTAAACGCAGACGTACTAATAAACGGAAGAAATTTCAAAATTCTTACGTAAGCATCGGCCGCGTTGGCGGTGGCGTGCTAATTTCGATAAAAAGTTTATCCTCCGCGCGGATTCCTTTCGAAACAGAGAGAGAGAGAAGGGAGATAGCTTCTGAACGGGGCTTTGATTCGAAACTCCTCGAG	120	Unassigned	No significant similarity found			0	0	0	0	0	0	0	0	0	0	0	0	0	0	0	0	0	0	0	0	0	46	74	0	0	0	0	0	0	0	0	0	0	0	0	0	0	0	0	0	0	0
161	5c1fcb7810ae0b12484cc3c05cabf56d	GTCGTCGCTCTGGATGGACAGGTGCGTGGCGGGGAAGAAAAAAGGGGAAAAAAAGTAAACGCAGACGTACTAATAAACGGAAGAAATTTCAAAATTCTTACGTAAGCATCGGCCGCGTTGGCGGTGGCGTGCTAATTTCGATAAAAAGTTTATCCTCCGCGCGGATTCCTTTCGAAACACGAGGCAGAGAGAGAGAGAGGGGAGATAGCTTGTGAACGGGGCTTTGATTCGAAACTCCTCGAGGA	120	Unassigned	No significant similarity found			0	0	0	0	0	0	0	0	0	0	0	0	0	0	0	0	0	0	0	0	0	0	0	0	0	0	0	0	0	0	0	0	0	0	0	0	0	120	0	0	0	0
162	598229c952adb0a744f13dfb7cfb9041	TCCGCTTCTGGAGAGAAAGGGGGAGAGAGAAAGGGGAGGGAAAGCGGCGCGAGAAGGGACGAGACGCCTCTCATCATCCTCCGGATGCATCCGGAATTGAGAAAAAACGTCGAGGAGTGTCGGCTGCGATGACTGTTATTGCTCGCCTCGCGGCCTGCCGAGTCGAAACACACCCCCCTCCTTCCCCGATTTTTCTCGCCAAAGAAAATCCCGGCTATTTCTATCTCGT	119	D_0__Bacteria	No significant similarity found			0	0	0	0	0	0	0	0	0	0	0	0	0	0	0	0	0	0	0	0	0	0	0	0	0	0	0	6	0	0	0	0	0	0	0	0	0	0	72	34	0	0
163	ace98922c396963a7e06b76deae42d8d	ATACCGAGACTGATTAATTAAAAATAAGGGGCGAAGAATTTCGTTTAAACGAGGGGCTTAAAAGCGTCGTTGACTCTTTCTCCCGGGCGGAGTTCCTTCCAAATTGGTTGAAAAAGTAACCCGTCGGAATTTCGCGAAAATAAAGGTAATTACGAAAGGCCCGAAGTGCCGCCTCG	118	D_0__Bacteria	No significant similarity found			0	4	0	0	2	0	2	0	2	0	0	2	4	4	0	0	3	0	0	3	5	0	0	0	0	3	0	0	2	0	3	0	0	3	0	3	2	5	0	5	6	0
164	7f22b26dc458bca181569cf28531a5d4	ACGAGATAGAAATAGCCGGGATTTTCTTTGGCGAGAAAAATCGGGGAAGGAGGGGGGTGTGTTTCGACTCGGCAGGCCGCGAGGCGAGCAATAACAGTCATTGCAGCCGACACTCCTCGACGTTTTTTCTCAATTCCGGATGCATCCGGAGAATGATGAGAGGCGTCTCGTCCCTTCTCGCGCCGCTTTCCCTCCCCTTTCTCTCTCCCCCTTTCTCTCCAGAAGCGGA	118	Unassigned	No significant similarity found			0	0	0	0	37	0	0	0	0	0	0	0	0	0	0	0	0	0	0	0	0	0	0	0	0	0	0	0	0	18	0	0	0	0	0	0	0	0	0	0	0	0
165	7b7017824a9c69441f9af710a97d513c	ATCCCTTGGAGGAGAAGGAAAGTTGGAAGCGAGCGGGTCGGGACAAGATTAAAATTTCAACGCGATCCTCCGTTCCGTTCGCCTCGATACGGGGGAGGGAAAAAACGAGGGGGGTTGGTCTCGCCGCGAAATGTCTTCAGCTTGTTAGGGACTTAACGAGAAGAAATGCGGTGGATGA	118	D_0__Bacteria	No significant similarity found			0	0	0	0	0	0	21	0	0	0	0	0	24	0	0	0	0	0	0	0	0	0	0	7	0	5	0	0	0	0	0	0	0	0	0	0	0	0	13	0	0	0
166	3d94c1cc5efe8c9658ac204429de2d87	CGAGGCGGCACTTCGGGCCTTTCGTAATTACCTTTATTTTCGCGAAATTCCGACGGGTTACTTTTTCAACCAATTTGGAAGGAACTCCGCCCGGGAGAAAGAGTCAACGACGCTTTTAAGCCCCTCGTTTAAACGAAATTCTTCGCCCCTTATTTTTAATTAATCAGTCTCGGTAT	117	Unassigned	No significant similarity found			4	3	3	0	2	2	0	0	0	0	0	3	3	0	3	4	4	2	0	0	0	0	0	0	3	4	2	0	0	0	0	2	2	0	2	5	5	3	0	0	0	0
167	96bf10e58cbddc16597baab86006706d	GAGCGTGTTCCCATAACTCCTTTCGACGGTTATTCCTCTTATATCGTGCGACTTTATTCCGCGAGCATGCACCATCACAGTACATCATCCTGTACGAATTCGTGACAGCGACTGCTGTGCCAATAACGATGCCCGAGGTGAAAAGAAGAGTCAAAACCGAATCGAACTCCACTGTTTCTTCATTGCTCGGATACACGAAATCCGGTATTCTCCATTATTCGTAAGTAGTAATCAATTTTTAACGAATAAGTCGGTGTACGCATGTTTTCAATTCATTCTCG	117	Unassigned	No significant similarity found			0	9	10	0	0	0	4	5	0	0	0	0	0	10	0	0	0	0	7	0	0	0	0	0	0	0	0	0	0	0	0	0	0	0	0	0	0	0	0	0	0	6
168	1e8db5e6e9b6c17b4e5a5158e3382d5f	CAACGCCTAAGCGATCTTTCCTCGAGGAGTCTCGAATCAAAGCCCCGTTCACAAGCTATCTCCCCTCTCTCTCTCTCTGCCTCGTGTTTCGAAAGGAATCCGCGCGGAGGATAAACTTTTTATCGAAATTAGCACGCCACCGCCAACGCGGCCGATGCTTACGTAAGAATTTTGAAATTTCTTCCGTTTATTAGTACGTCTGCGTTTACTTTTTTTCCCCTTTTTTCTTCCCCGCCACGCACCTGTCCATCCAGAGCGACGACACCACCGCTCTCCTTTTAT	117	Unassigned	No significant similarity found			0	0	0	0	0	0	0	0	0	0	0	0	0	0	0	0	0	0	0	0	0	0	0	0	0	0	0	0	0	0	0	0	0	0	0	0	0	0	0	0	0	0
169	c3ba897c8a3fa0ef9ed082c0e0e725ce	CAACGCCTAAGCGATCTTTCCTCGAGGAGTTTCGAATCAAAGCCCCGTTCACAAGCTATCTCCCCTCTCTCTGTTTCGAAAGGAATCCGCGCGGAGGATAAACTTTTTATCGAAATTAGCACGCCACCGCCAACGCGGCCGATGCTTACGTAAGAATTTTGAAATTTCTTCCGTTTATTAGTACGTCTGCGTTTACTTTTTTTCCCCTTTTTTCTTCCCCGCCACGCACCTGTCCATCCAGAGCGACGACACCACCGCTCTCCTTTTAT	116	Unassigned	No significant similarity found			0	0	0	0	0	0	0	0	0	0	0	0	0	0	0	0	0	0	0	0	0	0	0	0	0	0	0	0	0	0	0	0	0	0	0	0	0	0	0	0	0	0
170	c1ed1f8bf87a9395b4ce3d8823f2e6a9	CAACGCCTAAGCGATCTTTCCTCGAGGAATTTCGAATCAAAGCCCCGTTCAGAAGCTATCTCCCCTCTCTCTGCCTCGCGTTTCGAAAGGAATCCGCGCGGAGGATAAACTTTTTATCGAAATTAGCACGCCACCGCAAACGCGGCCGATGCTTACGTAAGAATTTTGAAATTTCTTCCGTTTATTAGTACGTCTGCGTTTACTTTTTTTCCCCTTTTTTCTTCCCCGCCACGCACCTGTCCATCCAGAGCGACGACACCACCGCTCTCCTTTTAT	112	Unassigned	No significant similarity found			0	0	0	0	0	0	0	0	0	0	0	0	0	0	112	0	0	0	0	0	0	0	0	0	0	0	0	0	0	0	0	0	0	0	0	0	0	0	0	0	0	0
171	b24832ad23289ca7c48594ac2982f5ce	TCCGCTTCTGGAGAGAAAGAGGGAGAGAGAAAGGGGAGGGAAAGCGGCGCGAGAAGGGACGAGACGCCTCTCATCATCCTCCGGATGCATCCGGAATTGAGAAAAAAACGTCGAGGAGTGTCGGCTGCGATGACTGTTATTGCTCGCCTCGCGGCCTGCCGAGTCGAAACACACCCCCCTCCTTCCCCGATTTTTCTCGCCAAAGAAAATCCCGGCTATTTCTATCTCGT	112	Unassigned	No significant similarity found			0	0	0	0	0	0	0	0	0	0	0	0	0	0	0	0	0	0	0	0	0	0	0	0	0	0	0	0	0	0	0	0	0	0	0	0	0	0	0	0	0	0
172	374e9ac66f9691c8e4de7fca1fe69347	TGTCGTCGCTCTGGATGGACAGGTGCGTGGCGGGGAAGAAAAAAGGGGAAAAAAAGTAAACGCAGACGTACTAATAAACGGAAGAAATTTCAAAATTCTTACGTAAGCATCGGCCGCGTTGGCGGTGGCGTGCTAATTTCGATAAAAAGTTTATCCTCCGCGCGGATTCCTTTCGAAACGCGAGGCAGAGAGAGGGGAGATAGCTTCTGAACGGGGCTTTGATTCGAGACTCCTCGAG	111	Unassigned	No significant similarity found			0	0	0	48	0	0	0	0	0	0	0	0	0	0	0	0	0	0	0	0	0	0	0	0	0	0	0	0	0	0	0	0	0	0	0	0	0	0	0	0	0	0
173	48d820c5482128d7ec1b92bc0049acc9	GTCGTCGCTCTGGATGGACAGGTGCGTGGCGGGGAAGAAAAAAGGGGAAAAAAAGTAAACGCAGACGTACTAATAAACGGAAGAAATTTCAAAATTCTTACGTAAGCATCGGCCGCGTTTGCGGTGGCGTGCTAATTTCGATAAAAAGTTTATCCTCCGTGCGGATTCCTTTCGAAACGCGAGGCAGAGAGAGGGGAGATAGCTTGTGAACGGGGCTTTGATTCGAAACTCCTCGAG	111	D_0__Bacteria	No significant similarity found			0	0	0	0	0	0	0	0	0	0	0	0	0	0	0	0	0	0	0	0	0	0	0	0	0	0	0	0	0	0	0	0	0	0	0	0	0	0	0	0	0	0
174	b58fb8714920ba941f98cb5a2fa4054f	CAACGCCTAAGCGATCTTTCCTCGAGGAGTCTCGAATCAAAGCCCCGTTCACAAGCTATCTCCCCTCTCTCTCTCTCTCTGTTTCGAAAGGAATCCGCGCGGAGGATAAACTTTTTATCGAAATTAGCACGCCACCGCCAACGCGGCCGATGCTTACGTAAGAATTTTGAAATTTCTTCCGTTTATTAGTACGTCTGCGTTTACTTTTTTTCCCCTTTTTTCTTCCCCGCCACGCACCTGTCCATCCAGAGCGACGACACCACCGCTCTCCTTTTAT	107	Unassigned	No significant similarity found			0	0	0	0	0	0	0	0	0	0	0	0	107	0	0	0	0	0	0	0	0	0	0	0	0	0	0	0	0	0	0	0	0	0	0	0	0	0	0	0	0	0
175	16b72f63c800c067aa36fc819cc81a45	ACGAGATAGAAATAGCCGGGATTTTCTTTGGCGAGAAAAATCGGGGAAGGAGGGGGGTGTGTTTCGACTCGGCAGGCCGCGAGGCGAGCAATAACAGTCATCGCAGCCGACACTCCTCGACGTTTTTTCTCAATTCCGGATGCATCCGGAGGATGATGAGAGGCGTCTCGTCCCTTCTCGCGCCGCTTTCCCTCCCCTTTCTCTCTCCTCCTTTCTCTCCAGAAGCGGA	107	Unassigned	No significant similarity found			0	0	0	0	0	0	0	0	0	0	0	0	0	0	0	0	0	0	0	0	0	0	0	0	0	0	0	0	0	0	0	0	0	0	0	0	0	0	0	0	0	83
176	d4bec154f1885ff13ccfc6fd24741615	ATAAAAGGAGAGCGGTGGTGTCGTCGCTCTGGATGGACAGGTGCGTGGCGGGGAAGAAAAAAGGGGAAAAAAAGTAAACGCAGACGTACTAATAAACGGAAGAAATTTCAAAATTCTTACGTAAGCATCGGCCGCGTTGGCGGTGGCGTGCTAATTTCGATAAAAAGTTTATCCTCCGCGCGGATTCCTTTCGAAACGCGAGGCAGAGAGAGGGGAGATAGCTTGTGAACGGGGCTTTGATTCGAAACTCCTCGAG	106	D_0__Bacteria	No significant similarity found			0	0	0	0	0	0	0	0	18	23	0	0	0	0	0	0	0	0	0	0	0	6	0	0	0	0	0	0	0	0	0	0	8	0	0	0	0	0	0	0	0	0
177	b80d8f25866080526409c36659ac9a9b	ACGAGATAGAAATAGCCGGGATTTTCTTTGGCGAGAAAAATCGGGGAAGGAGGGGGGTGTGTTTCGACTCGGCAGGCCGCGAGGCGAGCAATAACAGTCATCGCAGCCGACACTCCTCGACGTTTTTTCTCAATTCCGGATGCATCCGGAGGATGATGAGAGGCGTCTCGTCCCTTCTCGCGCCGCTTTCCCTCCCCTTTCTCTCTCCCCCTTTCTCTCCAGAAGCGGA	106	Unassigned	No significant similarity found			0	0	0	0	0	0	0	0	0	0	0	0	0	0	0	0	0	0	0	0	0	0	0	0	0	0	0	15	0	0	0	0	0	0	0	0	0	0	44	43	0	0
178	053bf53bb09667673611bf731592afb5	AAAGTCAACGATCGGTGGCGTGGATGGAGGTGGAGGAAGAACGGCTATGAAATACGCGGCGCGTATTCATTGTGTCGGCGATATTTCCCGCGTTATCGTCCGCTTATCGCGTTATGACTGATCACCGGGTAAAGGGAGAACCACTGCGGTTAATACGCGAATCATTAAGCGTACAAATTATCGCGCATGCGCGCGCACCATCCCGAAGAGTTATACAGATGGCGTCGGAAATCATCTGTTACGCGCGCGTTTTCCACGACGCATTTT	105	Unassigned	No significant similarity found			0	0	13	0	0	0	0	0	8	0	0	0	0	0	0	0	0	0	0	0	0	0	0	0	0	0	0	5	0	0	0	0	0	0	0	0	0	0	0	0	0	0
179	3a556e657803dccf895c0cdbcd6b41ef	CTTTTTCCCCCCCGTTTTCCTTTGTCTCGATGCCGCGTGTCAATTTTTTCCCCGTAACATCCGCCCTATACATCTATCGGGTACACGACAGGGGATGCACGTGTACCATAGCAAAGCCGAAAAAACATTGGCTGCACTTTCTGCATCGTCGTCCCGTTGATCC	104	Unassigned	No significant similarity found			0	0	0	0	0	0	0	19	11	9	0	3	0	17	0	0	0	0	0	0	0	0	0	0	0	0	0	0	0	0	0	0	0	0	0	0	0	0	0	0	0	4
180	3797929e6ec8f1be1921fb9270e1b86e	AAGTGCAGGCTTGGATTTGCGGTGGCGGCGGCCAAACAGGAGAAACGTGAACGTGACGCGCGGCACAGGGAGCTGATATGAACGGGTAGCGGAGTGCCAGGGACACCCACGTGTGACAAGGCATCGCATAATCTAGCGGACATTTAGCGTAGGC	103	D_0__Bacteria	No significant similarity found			0	0	0	0	0	0	0	9	4	0	0	8	0	0	0	0	0	0	5	0	5	0	0	0	0	0	0	0	6	0	0	8	0	0	0	0	0	3	0	0	15	0
181	496a541673310b90330f6f68945b293e	AAGGATTCGACCGATACTCGGATTTCTTTTACGCCTCGTATTTCGTTACGTTTTACGGCCGCTTCACGCTGGCTGACTGATAACGTAAAACGGTCGTATAATGTTCTCCTCTCCGTTTCCGACGGGGAGCGGGCGGATTCGTAGGTGGCGCCGGTACAACAGAAATTCCTCCGATTATCGCCCCGTTCCACCCACGCGCAATATAATTCCGTGGGAAAAATTGCCTGTAATTCGAGCTTAATTTAATAAGAGCCATCC	103	Unassigned	No significant similarity found			0	0	0	0	0	0	0	0	0	0	0	0	0	0	0	0	0	11	0	0	0	0	0	0	0	0	0	0	0	0	0	0	0	0	0	0	0	0	0	0	0	0
182	2f33b52a57898b606ef09cace5d9029b	AAGGATTCGACCGATACTCGGATTTCTTCTTTTACGCCTCGTATTTCGTTACGTTTTACGGCCGCTTCACGCTGGCTGACTGATAACGTAAAACGGTCGTATAATGTTCTCCTCTCCGTTTCCGACGGGGAGCGGGCGGATTCGTAGGTGGCGCCGGTACAACAGAAATTCCTCCGATTATCGCCCCGTTCCACCCACGCGCAATATAATTCCGTGGGAAAAATTGCCTGTAATTCGAGCTTAATTTAATAAGAGCCATCC	103	Unassigned	No significant similarity found			0	0	0	0	0	0	0	0	0	0	0	0	0	0	0	0	0	0	0	0	0	0	0	0	0	0	27	0	0	0	0	0	0	0	0	0	0	0	0	28	0	0
183	c681a00148c88625a816ab9664aacad1	GTCGTCGCTCTGGATGGACAGGTGCGTGGCGGGGAAGAAAAAAGGGGAAAAAAAGTAAACGCAGACGTACTAATAAACGGAAGAAATTTCAAAATTCTTACGTAAGCATCGGCCGCGTTGGCGGTGGCGTGCTAATTTCGATAAAAAGTTTATCCTCCGCGCGGATTCCTTTCGAAACGCGAGGCAGAGAGAGGGGAGATAGCTTCTGAACGGGGCTTTGATTCGAAACTCCTCGAG	103	Unassigned	No significant similarity found			0	0	0	0	0	0	0	0	0	0	0	0	0	0	0	0	0	0	0	0	0	0	0	0	0	0	0	0	0	0	0	0	0	0	0	0	34	0	0	0	0	0
184	142a94f1e6511b63421ccb07935130b7	CAACGCCTAAGCGATCTTTCCTCGAGGAGTCTCGAATCAAAGCCCCGTTCAGAAGCTATCTCCCCTCTCTCTGCCTCGCGTTTCGAAAGGAATCCGCGCGGAGGATAAACTTTTTATCGAAATTAGCACGCCACCGCAAACGCGGCCGATGCTTACGTAAGAATTTTGAAATTTCTTCCGTTTATTAGTACGTCTGCGTTTACTTTTTTTCCCCTTTTTTCTTCCCCGCCACGCACCTGTCCATCCAGAGCGACGACACCACCGCTCTCCTTTTA	103	Unassigned	No significant similarity found			0	0	0	0	0	0	0	0	0	0	0	0	0	0	0	0	0	0	0	0	0	0	0	0	0	0	0	0	0	0	0	0	0	0	0	0	0	0	0	0	0	103
185	f854c1ecd3ddb92134abd9e71af4b605	ACGACGCTCTTCCGATCTGGACTACTGGGGTTTCGCAATGATTCGCAATATCAGGCAGGAAACGTGCACTCGAATGTTTTTACCAGGCATCACTCGACCGTAGGGGCAACGAACGCCGAGTAGTTTCTATTAGAACGTATATACACCTTCTCTCCCGATCCCGAGAAACCCGAGTAGTCCAGATCGGAAGAGCACACG	102	D_0__Bacteria	No significant similarity found			0	0	0	0	44	0	0	0	0	0	0	0	0	0	0	0	0	0	0	0	22	0	0	0	0	0	0	0	0	0	0	0	30	0	0	0	0	0	0	0	0	0
186	b4ecad3883dfed8e9a5ec6e5990f8633	CAACGCCTAAGCGATCTTTCCTCGAGGAGTTTCGAATCAAAGCCCCGTTCACAAGCTATCTCCCCTCTCTCTGCCTCGCGTTTCGAAAGGAATCCGCGCGGAGGATAAACTTTTTATCGAAATTAGCACGCCACCGCAAACGCGGCCGATGCTTACGTAAGAATTTTGAAATTTCTTCCGTTTATTAGTACGTCTGCGTTTACTTTTTTTCCTCTTTTTTCTTCCCCGCCACGCACCTGTCCATCCAGAGCGACGACACCACCGCTCTCCTTTTA	102	Unassigned	No significant similarity found			0	0	0	0	0	0	0	0	0	0	0	0	102	0	0	0	0	0	0	0	0	0	0	0	0	0	0	0	0	0	0	0	0	0	0	0	0	0	0	0	0	0
187	34c66fe372bd1901935669787b6fca34	TGTCGTCGCTCTGGATGGACAGGTGCGTGGCGGGGAAGAAAAAAGGGGAAAAAAAGTAAACGCAGACGTACTAATAAACGGAAGAAATTTCAAAATTCTTACGTAAGCATCGGCCGCGTTTGCGGTGGCGTGCTAATTTCGATAAAAAGTTTATCCTCCGCGCGGATTCCTTTCGAAACAGAGAGAGAGAGAGGGGAGATAGCTTGTGAACGGGGCTTTGATTCGAGACTCCTCGAG	102	Unassigned	No significant similarity found			0	0	0	0	0	0	0	0	0	0	0	0	0	0	0	0	0	0	0	0	0	0	0	0	0	0	0	0	0	0	0	0	0	0	0	0	0	0	0	0	0	0
188	c034cee84ed678a7aecccb5222b9a8f2	AAAATGCGTCGTGGAAAACAGATGATTTCCGACGCCATCTGTATAACTCTTCGGGATGGTGCGCGCGCATGCGCGATAATTTGTACGCTTAATGATTCGCGTATTAACCGCAGTGGTTCTCCCTTTACCCGGTGATCAGTCATAACGCGATAAGCGGACGATAACGCGGGAAATATCGCCGACACAATGAATACGCGCCGCGTATTTCATAGCCGCCGTTCTTCCTCCGCCTCCATCGTCGTCCACAGCCACCGATCGTTGACTTT	101	Unassigned	No significant similarity found			0	0	0	0	0	27	0	0	0	0	0	0	10	0	0	0	0	0	0	0	0	0	0	0	0	0	0	0	0	0	29	0	0	0	0	0	0	0	0	0	0	0
189	17da91bba871394c6c62e3f5af5b4e88	GACGCTCTTCCGATCTGGACTACTCGGGTTTCTATGGAAAGGTGGACAAGCGAGACAACGCGGGTTTTCGAAATTTTACGGCCACGTTGCGGGAGCGAAAATCGACCGAACTGAAGAGGGGAGGAGAGGAAAAAATAGAAGAGGGCGACAGCAAATAAAACGGACCGCGGCGGCTGGCACAGATCGGAAGAGCACA	100	D_0__Bacteria	No significant similarity found			0	0	0	0	0	0	0	0	0	0	0	0	0	0	0	0	0	0	0	0	0	0	0	0	0	0	0	0	0	0	0	0	0	0	0	0	0	0	0	24	0	0
190	9b0d9aba1058fec12ce33b4147f27707	GTAAAACGTTTCGTTTCAAACGGGGCAACGATACACACAGGTTAATTTGCTTTTTGCCATTTGGCGCTGCTCTTGTTTCCAACTTGTCCCTCGTTTCTTGCTTCGGGGATAAAAGTCGGATAACGAGTGTCTCGAGGCCCATGAACGAGATTATTTCGAGCTGTTTGCCGATGTTTCTTGCTCTCTTTGTTAATGTCTGTC	100	Unassigned	No significant similarity found			0	0	0	0	0	0	0	0	0	0	0	0	0	0	0	0	0	0	0	0	0	0	0	0	0	0	0	0	0	0	0	0	0	0	0	0	0	0	0	0	0	0
191	f404127e56158c293bcba3fbc0d7edf2	AGTCGGATATCTTAGGATATTCTTCTTCTTCATCTTCTTCTACAGCATTAACCTTATGGTTATCCTGCTTACTATAAGGTTTCCTGTAATTCTTGGGAGAATCATATTTCCTGTTAGTATTCTCATACTTAGGAACGTCAACTTTTTTGTTGATCTTTTTATCATCTTCAAGTCTGATAAATCTCAGAGCTCTACTCCTGACCTCATCCAGATTCCTGCATGGAACCATAACAAGATCATCATAAAAAGCATTATCCTTGTCCATACCTAG	99	Unassigned	No significant similarity found			0	0	0	0	0	0	0	0	0	0	0	0	0	0	0	0	0	0	0	0	0	0	0	0	0	0	0	0	0	0	0	0	0	0	0	0	0	0	0	0	0	0
192	38b78dda9fcecaf8d8ed0f68e775f1eb	AAGTGCAGGCTTGGATTTGCGGTGGCGGCGGGCAAACAGGAGAAACGTGAACGTGACGCGCGGCACAGGGAGCTGATATGAACGGGTAGCGGAGTGCCAGGGACACCCACGTGTGACAAGGCATCGCATAATCTAGCGGACATTTAGCGTAGGC	98	D_0__Bacteria	No significant similarity found			0	0	0	0	0	27	0	0	0	0	0	0	9	5	3	0	0	0	0	7	0	0	0	0	0	0	0	0	0	0	13	0	6	0	0	0	0	0	0	0	0	0
193	a017867337450a3616544b89c32107e1	GACGCTCTTCCGATCTGTGCCAGCCGCCGCGGTCGAGTGTAAACCCTACAAAGCCGATCGAAACCCGAATTTCGCACGGTTTACACCCGGCCGCACTGGTATTCCCCTCCTAGGAGGATCGAGCGTCCTAGGAAAGGAATTCGGGTTTGCAGAGGACTCCTCGAGAAACCCCAGTAGTCCAGATCGGAAGAGCACA	98	Unassigned	No significant similarity found			0	0	0	0	0	0	0	0	21	0	0	0	0	43	0	0	0	0	0	0	0	0	0	0	0	0	0	0	6	0	0	0	0	0	0	0	0	0	0	0	0	0
194	b19b0b66dc5c5e1248b5cc9d91e31844	CAACGCCTAAGCGATCTTTCCTCGAGGAGTCTCGAATCAAAGCCCCGTTCACAAGCTATCTCCCCTCTGTCTGCCTCGCGTTTCGAAAGGAATCCGCGCGGAGGATAAACTTTTTATCGAAATTAGCACGCCACCGCAAACGCGGCCGATGCTTACGTAAGAATTTTGAAATTTCTTCCGTTTATTAGTACGTCTGCGTTTACTTTTTTTCCCCTTTTTTCTTCCCCGCCACGCACCTGTCCATCCAGAGCGACGACACCACCGCTCTCCTTTTAT	98	Unassigned	No significant similarity found			0	0	0	0	0	0	0	0	0	0	0	0	0	0	0	0	0	0	0	0	0	0	0	0	0	0	0	0	0	0	0	0	0	0	0	0	0	0	0	0	0	0
195	b37b541d6d3be5e9aa795276e39fe3d0	GTCGTCGCTCTGGATGGACAGGTGCGTGGCGGGGAAGAAAAAAGAGGAAAAAAAGTAAACGCAGACGTACTAATAAACGGAAGAAATTTCAAAATTCTTACGTAAGCATCGGCCGCGTTTGCGGTGGCGTGCTAATTTCGATAAAAAGTTTATCCTCCGCGCGGATTCCTTTCGAAACGCGAGGCAGAGAGAGGGGAGATAGCTTGTGAACGGGGCTTTGATTCGAAACTCCTCGAG	96	Unassigned	No significant similarity found			0	0	0	0	0	0	0	0	0	0	0	0	96	0	0	0	0	0	0	0	0	0	0	0	0	0	0	0	0	0	0	0	0	0	0	0	0	0	0	0	0	0
196	da4839345ef2c48050a0c07881f03907	TGTCGTCGCTCTGGATGGACAGGTGCGTGGCGGGGAAGAAAAAAGGGGAAAAAAAGTAAACGCAGACGTACTAATAAACGGAAGAAATTTCAAAATTCTTACGTAAGCATCGGCCGCGTTGGCGGTGGCGTGCTAATTTCGATAAAAAGTTTATCCTCCGCGCGGATTCCTTTCGAAACAGAGAGAGAGAGAGAGGGGAGATAGCTTGTGAACGGGGCTTTGATTCGAGACTCCTCGAG	96	Unassigned	No significant similarity found			0	0	0	0	0	0	0	0	0	0	0	0	96	0	0	0	0	0	0	0	0	0	0	0	0	0	0	0	0	0	0	0	0	0	0	0	0	0	0	0	0	0
197	a7eaeb7e81c3089841181c41908463b2	ACGACGCTCTTCCGATCTGGACTACACGGGTATCTCGGGATCGGGAGAGAAGGTGTATATACGTTCTAATAGAAACTACTCGGCGTTCGTTGCCCCTACGGTCGAGTGATGCCTGGTAAAAACATTCGAGTGCACGTTTCCTGCCTGATATTGCGAATCATTGCGAAACCCCAGTAGTCCAGATCGGAAGAGCACACG	96	Unassigned	No significant similarity found			0	0	0	0	0	0	0	0	0	0	0	0	0	0	0	0	0	0	0	0	0	0	0	0	0	0	0	0	50	0	0	0	0	0	0	0	0	0	0	0	0	0
198	cf1227d3e3bd919a2215f79d6fc8f9fe	ACGAGATAGAAATAGCCGGGATTTTCTTTGGCGAGAAAAATCGGGGAAGGAGGGGGGTGTGTTTCGACTCGGCAGGCCGCGAGGCGAGCAATAACAGTCATCGCAGCCGACACTCCTCGACGTTTTTTTCTCAATTCCGGATGCATCCGGAGGATGATGAGAGGCGTCTCGTCCCTTCTCGCGCCGCTTTCCCTCCCCTTTCTCTCTCCCTCTTTCTCTCCAGAAGCGGA	95	Unassigned	No significant similarity found			0	0	0	0	0	0	0	0	0	0	0	0	0	0	0	0	0	0	0	0	0	0	0	0	0	0	0	0	0	0	0	0	0	0	0	0	0	0	0	0	0	0
199	751e35538305608cf60d4d4ad6826dc1	CTACACGACGCTCTTCCGATCTGGACTACTCGGGTTTCTATTTCGTTCCGTATATATGTATATATCCACGCGAAATACACGCGAGCTTTGTGTAAGGCGGGGGGGCGGCCCGTTTAAAGCGGGCCGGCTGGAAGCACAGTCGGATTAAGAGGATGGGGAGGAGAGGGGAGAGGTCTCGGGATCAGAAACCCCAGTAGTCCAG	95	D_0__Bacteria	No significant similarity found			0	0	0	0	0	0	0	0	0	0	0	0	0	0	0	0	0	0	0	0	0	0	0	0	0	0	0	0	0	0	0	0	0	0	0	0	0	0	0	0	0	0
200	70e308684d73d68b91fd5a78302bea48	TCCGCTTCTGGAGAGAAAGGGGGAGAGAGAAAGGGGAGGGAAAGCGGCGCGAGAAGGGACGAGACGCCTCTCATCATCCTCCGGATGCATCCGGAATTGAGAAAAAAACGTCGAGGAGTGTCGGCTGCGATGACTGTTATTGCTCGCCTCGCGGCCTGCCGAGTCGAAACACACGCCCCTCCTTCCCCGATTTTTCTCGCCAAAGAAAATCCCGGCTATTTCTATCTCGT	94	D_0__Bacteria	No significant similarity found			0	0	0	0	0	0	0	0	0	0	0	0	0	0	0	0	0	0	0	0	0	0	0	0	0	0	0	0	0	0	0	0	0	0	0	0	0	0	0	0	0	0
201	e540d8e81cb697c4afeb60dfb39da835	CTACACGACGCTCTTCCGATCTGGACTACTGGGGTATCTGATCCCGAGACCTCCTCTCCCTCCTCCCATCCTCTTAATCCGACTGTGCTTCCAGCCGGCCCGCTTTAAACGGGCCGCCCCCCCGCCTTACACAAAGCTCGCGTGTATTTCGCGTGGATATATACATATATACGGAACGAAATAGAAACCCGAGTAGTCCAGA	93	Unassigned	No significant similarity found			0	0	0	0	0	0	93	0	0	0	0	0	0	0	0	0	0	0	0	0	0	0	0	0	0	0	0	0	0	0	0	0	0	0	0	0	0	0	0	0	0	0
202	0a78a686bd82d9dd3077a458941eef6d	TCCGCTTCTGGAGAGAAAGGGGGAGAGAGAAAGGGGAGGGAAAGCGGCGCGAGAAGGGACGAGACGCCTCTCATCATCCTCCGGATGCATCCGGAATTGAGAAAAAAACGTCGAGGAGTGTCGGCTGCGATGACTGTTATTGCTCGCCTCGCGGCCTGCCGAGTCGAAACACACCCCCCTCCTTCCCCGATTTTTCTCGCCAAAGAAAATC	92	D_0__Bacteria	No significant similarity found			0	0	0	0	0	9	0	0	0	0	0	0	0	0	0	0	0	0	0	0	0	3	0	0	0	6	0	0	0	0	5	5	0	3	3	10	0	0	0	0	0	0
203	c7d775d2dfd12ba2ffec66398bf676c7	TCCGCTTCTGGAGAGAAAGGGGGAGAGAGAAAGGGGAGAGAAAGCGGCGCGAGAAGGGACGAGACGCCTCTCATCATCCTCCGGATGCATCCGGAATTGAGAAAAAACGTCGAGGAGTGTCGGCTGCAATGACTGTTATTGCTCGCCTCGCGGCCTGCCGAGTCGAAACACACCCCCCTCCTTCCCCGATTTTTCTCGCCAAAGAAAATCCCGGCTATTTCTATCTCGT	91	D_0__Bacteria	No significant similarity found			0	0	0	0	0	0	0	0	0	0	0	0	0	0	0	0	0	0	0	0	0	0	0	0	0	0	0	0	0	0	0	0	0	0	0	0	0	0	0	0	0	0
204	707005aa2a1ffa8c6e1a525ad91d9dc1	TGTCGTCGCTCTGGATGGACAGGTGCGTGGCGGGGAAGAAAAAAGGGGAAAAAAAGTAAACGCAGACGTACTAATAAACGGAAGAAATTTCAAAATTCTTACGTAAGCATCGGCCGCGTTGGCGGTGGCGTGCTAATTTCGATAAAAAGTTTATCCTCCGCGCGGATTCCTTTCGAAACACGAGGCAGAGAGAGAGAGAGGGGAGATAGCTTGTGAACGGGGCTTTGATTCGAGACTCCTCGAG	90	Unassigned	No significant similarity found			0	0	0	0	0	0	0	0	0	0	0	0	0	0	0	0	0	0	0	0	0	0	0	0	0	0	0	0	0	0	0	0	0	0	0	0	0	0	0	0	0	0
205	d44f9af635fb7ffbd5eba5a36a64ea94	GACAAACATTAACAAAGAGAGCAAGAAACATCGGCAAACAGCTCGAAATAATCTCGTTCATGGGCCTCGAGACACTCGTTATCCGACTTTTATCCCCGAGGTAAGAAACGAGGGACAAGTTGGAAACAAGAGCAGCGCCAAATGGCAAAAAGCAAATTAACCTGTGTGTATCGTTGCCCCGT	89	D_0__Bacteria	No significant similarity found			0	0	0	0	0	0	0	0	0	0	0	0	0	0	0	0	0	0	0	0	0	0	0	0	0	0	0	0	0	0	0	0	0	0	0	0	0	0	0	0	0	0
206	d38d9966efa085c91a53fbc26ab1e352	CAGCCGCCGCGGTAAACGTAAAGCAGAGATCGCGTTTATGCATGCGCCGTCGCAGAAAAATGAGAGGAGCGCGACACCCTGAGGTGAGGGAAGGGAGAGGTGTACGCGGCTTGTTGTAAAAACTTGCCGCTCCAGGGGGCTGTCGGCCATTTTCATAAGCTTGAGAAACCCCAGTAGTCCAGATCGGAAGAGCAC	88	D_0__Bacteria	No significant similarity found			0	0	0	0	0	0	0	0	0	0	0	0	0	0	0	0	0	0	0	0	0	0	0	0	0	19	12	0	0	0	0	0	0	15	0	0	0	0	0	0	0	0
207	15fc6be95fec1b66d5b75379ea86fd5f	GGATGGCTCTTATTAAATTAAGCTCGAATTACAGGCAATTTTTCCCACGGAATTATATTGCGCGTGGGTGGAACGGGGCGATAATCGGAGGAATTTCTGTTGTACCGGCGCCACCTACGAATCCGCCCGCTCCCCGTCGGAAACGGAGAGGAGAACATTATACGACCGTTTTACGTTATCAGTCAGCCAGCGTGAAGCGGCCGTAAAACGTAACGAAATACGAGGCGTAAAAGAAGAAATC	88	D_0__Bacteria	No significant similarity found			0	0	0	0	0	0	0	0	0	0	0	0	0	0	0	0	0	0	0	0	0	0	0	0	0	0	0	0	0	0	0	0	0	0	0	0	0	0	0	36	0	0
208	6d48ac66e38038aa83afe9c0451d5786	GTCGTCGCTCTGGATGGACAGGTGCGTGGCGGGGAAGAAAAAAGGGGAAAAAAAGTAAACGCAGACGTACTAATAAACGGAAGAAATTTCAAAATTCTTACGTAAGCATCGGCCGCGTTGGCGGTGGCGTGCTAATTTCGATAAAAAGTTTATCCTCCGCGCGGATTCCTTTCGAAACGCGAGGCAGAGCGAGAGAGAGAGAGAGAGAGAGGGGAGATAGCTTGTGAACGGGGCTTTGATTCGAGACTCCTTGAG	88	D_0__Bacteria	No significant similarity found			0	0	0	0	0	0	0	0	0	0	0	0	0	0	0	0	0	0	0	0	0	0	0	0	0	0	0	0	0	0	0	0	0	0	0	0	0	0	0	0	0	0
209	693e149144d8ba11bb8cbc73aa89bf4e	ATACATAAATCTCGGCCTCTTACTCCCTCCTGAGAAATAAACCTTCCGCTCCTTTCTTGTTCGGCGCGTTGCGACGACGCCACGGCCGGCGACCCTGTTTCCGTGGCGGGTGGTAGATGAAAGTTTTCCTTTGTGCTGTGTCTTGTCACGCCGGCCATTCCACCGAGAGAGAAGCCCGGAGATCTCCGGCCCTCAGGGTTGCGGCAGGGTGGGTGAAAGAGATGACGCGCTTCTATACACATATTCTGAAATCCCGGGGGGGTCTGA	87	Unassigned	No significant similarity found			0	0	0	2	4	12	6	0	0	0	0	8	4	0	0	0	0	0	0	4	0	0	0	0	0	0	0	0	0	0	0	3	0	0	0	0	0	0	0	0	4	3
210	ed52bbeb32203fdf60f38045cc09ced5	ATAAAAGGAGAGCGGTGGTGTCGTCGCTCTGGATGGACAGGTGCGTGGCGGGGAAGAAAAAAGGGGAAAAAAAGTAAACGCAGACGTACTAATAAACGGAAGAAATTTCAAAATTCTTACGTAAGCATCGGCCGCGTTTGCGGTGGCGTGCTAATTTCGATAAAAAGTTTATCCTCCGCGCGGATTCCTTTCGAAACGCGAGGCAGAGAGAGGGGAGATAGCTTCTGAACGGGGCTTTGATTCGAAACTCCTCGAG	87	Unassigned	No significant similarity found			0	0	0	0	0	0	0	0	0	0	0	0	0	0	0	0	0	0	0	0	0	0	0	0	0	0	0	0	0	0	0	0	0	0	0	0	0	0	0	25	0	0
211	ceaceeb2b9287d393c195f650adba122	TAAAAGGAGAGCGGTGGTGTCGTCGCTCTGGATGGACAGGTGCGTGGCGGGGAAGAAAAAAGGGGAAAAAAAGTAAACGCAGACGTACTAATAAACGGAAGAAATTTCAAAATTCTTACGTAAGCATCGGCCGCGTTTGCGGTGGCGTGCTAATTTCGATAAAAAGTTTATCCTCCGCGCGGATTCCTTTCGAAACGCGAGGCAGAGAGAGGGGAGATAGCTTGTGAACGGGGCTTTGATTCGAAACTCCTCGAG	85	D_0__Bacteria	No significant similarity found			0	0	0	0	0	0	0	0	0	0	0	0	0	0	0	0	6	0	0	0	10	0	0	0	0	0	0	0	0	0	0	0	0	0	0	0	0	0	0	0	0	0
212	b2208992e67dc0f04392f16523d453a5	TCCGCTTCTGGAGAGAAAGGGGGAGAGAGAAAGGGGAGAGAAAGCGGCGCGAGAAGGGACGAGACGCCTCTCATCATCCTCCGGATGCATCCGGAATTGAGAAAAAAACGTCGAGGAATGTCGGTTGCGATGACTGTTATTGCTCGCCTCGCGGCCTGCCGAGTCGAAACACACCCCCCTCCTTCCCCGATTTTTCTCGCCAAAGAAAATCCCGGCTATTTCTATCTCGT	85	D_0__Bacteria	No significant similarity found			0	0	0	0	0	0	0	0	0	0	0	0	0	0	0	0	0	0	0	0	0	0	0	0	0	0	0	0	0	0	0	0	0	0	0	0	0	0	0	0	0	0
213	8efbeaffafa016c04b385ff358fd6254	ATTAAGGACCGGCATAATTTCTCGTTAGATGGGACCGTTAACAACGTTCTCGACTGCGTTTTCGCCCTTTCATTATTCACCACCGTATCACCACCTCGACACCTCGATGAAAATGTCACCGACCTCTTCATTCTCCGCTTATATACCAGTCCTCCACACCCTTCATCTTGCCCTCGAGTTTTACTATTCGCATCCTTAATTTCTTACGCGACCGCTCA	84	Unassigned	No significant similarity found			0	0	0	0	0	0	0	0	0	6	0	0	0	0	0	0	0	0	0	0	0	0	0	5	0	0	0	0	0	0	6	0	0	0	4	0	0	0	4	0	0	0
214	d97ff2e49ba18e3a690da16398481f9c	TGTCGTCGCTCTGGATGGACAGGTGCGTGGCGGGGAAGAAAAAAGGGGAAAAAAAGTAAACGCAGACGTACTAATAAACGGAAGAAATTTCAAAATTCTTACGTAAGCATCGGCCGCGTTGGCGGTGGCGTGCTAATTTCGATAAAAAGTTTATCCTCCGCGCGGATTCCTTTCGAAACGCGAGGCAGAGAGAGGGAAGATAGCTTCTGAACGGGGCTTTGATTCGAAACTCCTCGAG	84	Unassigned	No significant similarity found			0	0	0	0	0	0	0	0	0	0	0	0	0	0	0	0	0	0	0	0	0	0	0	0	0	84	0	0	0	0	0	0	0	0	0	0	0	0	0	0	0	0
215	9d9d42c97f75f08ecf8a29db4ffa300a	TCATCCACCGCATTTCTTCTCGTTAAGTCCCTAACAAGCTGAAGACATTTCGCGGCGAGACCAACCCCCCTCGTTTTTTCCCTCCCCCGTATCGAGGCGAACGGAACGGAGGATCGCGTTGAAATTTTAATCTTGTCCCGACCCGCTCGCTTCCAACTTTCCTTCTCCTCCAAGGGAT	83	Unassigned	No significant similarity found			0	0	0	0	0	0	20	0	0	0	0	0	0	0	0	0	7	0	0	0	0	0	0	0	0	4	0	0	0	0	0	0	0	0	0	0	0	0	9	0	0	9
216	53da96e2c9a8550a5d39f6db5d843457	CAACGCCTAAGCGATCTTTCCTCGAGGAGTTTCGAATCAAAGCCCCGTTCAGAAGCTATCTCCCTTCTCTCTCTCTCTGTTTCGAAAGGAATCCGCGCGGAGGATAAACTTTTTATCGAAATTAGCACGCCACCGCCAACGCGGCCGATGCTTACGTAAGAATTTTGAAATTTCTTCCGTTTATTAGTACGTCTGCGTTTACTTTTTTTCCCCTTTTTTCTTCCCCGCCACGCACCTGTCCATCCAGAGCGACGACACCACCGCTCTCCTTTTA	83	Unassigned	No significant similarity found			0	0	0	0	0	0	0	0	0	0	0	0	0	0	0	0	0	0	0	0	0	0	83	0	0	0	0	0	0	0	0	0	0	0	0	0	0	0	0	0	0	0
217	eab23a69372f91612a914a0a19516c42	GTAAAACGTTTCGTTTCAAACGGAGCAACGATACACACAGGTTAATTTGCTTTTTGCCATTTGGCGCTGCTCTTGTTTCCAACTTGTCCCTCGTTTCTTGCCTCGGGGATAAAAGTCGGATAACGAGTGTCTCGAGGCCCATGAACGAGATTATTTCGAGCTGTTTGCCGATGTTTCTTGCTCTCTTTGTTAATGTTTGTC	83	Unassigned	No significant similarity found			0	0	0	0	0	0	0	0	0	0	0	0	0	0	0	0	0	0	0	0	0	0	0	0	0	0	0	0	0	0	0	0	0	0	0	0	0	0	0	0	0	0
218	51fccf7123d9122283aa9fe20d69fc3b	ACAGAACTGGTCAGATACGGATCTATCGAACGCGCCTATGCCGCTATGCGGAGCGCACGCAGCGAGGCAGACCCGTAATTTATTTGCTGGCGGCCGCCTACCTTCCAACTTCAATATAATCATTATAATTATTGTCTCCCCTTCAAATCGAGGTTCGATAATCATCGCCTGTGTATTTGTTACACAGGCTCGCATTAACGGGCAGAGCGTACAAAGCACCCCGTTTCTTCGAACCACGAATCCGTCCTTCTGTTTCACCGTTTCCATTGTTCTATCCCCGG	82	Unassigned	No significant similarity found			0	0	3	0	0	27	0	9	0	0	0	0	0	0	0	0	0	2	0	7	6	0	0	0	0	0	0	0	0	0	0	0	0	0	0	0	0	0	0	0	0	0
219	6175f62791e8e214376d4faff9a1a93a	TGTCGTCGCTCTGGATGGACAGGTGCGTGGCGGGGAAGAAAAAAGGGGAAAAAAAGTAAACGCAGACGTACTAATAAACGGAAGAAATTTCAAAATTCTTACGTAAGCATCGGCCGCGTTGGCGGTGGCGTGCTAATTTCGATAAAAAGTTTATCCTCCGCGCGGATTCCTTTCGAAACAGAGAGAGGGGAGATAGCTTGTGAACGGGGCTTTGATTCGAAACTCCTCGAG	80	D_0__Bacteria	No significant similarity found			0	0	0	0	0	0	0	0	0	0	0	0	0	0	0	0	0	0	0	0	0	0	0	0	0	0	0	0	0	0	0	0	0	0	0	0	0	0	0	0	0	0
220	52e5e6fb024dd4974bf0f4a6696c4768	GAGAAACAGAACTGGTCAGATACGGATCTATCGAACGCGCCTATGCCGCTATGCGGAGCGCACGCAGCGAGGCAGACCCGTAATTTATTTGCTGGCGGCCGCCTACCTTCCAACTTCAATATAATCATTATAATTATTGTCTCCCCTTCAAATCGAGGTTCGATAATCATCGCCTGTGTATTTGTTACACAGGCTCGCATTAACGGGCAGAGCGTACAAAGCACCCCGTTTCTTCGAACCACGAATCCGTCCTTCTGTTTCACCGTTTCCATTGTTCTATCCCCGG	79	Unassigned	No significant similarity found			0	0	0	0	0	0	0	0	2	0	0	0	0	0	0	0	0	0	4	0	0	0	0	8	0	0	0	0	0	0	9	0	0	0	0	0	0	0	8	0	0	0
221	7e419a9a5131b0f33a84e986af8440f1	ACGACGCTCTTCCGATCTGGACTACTAGGGTATCTCGGGATCGGGAGAGAAGGTGTATATACGTTCTAATAGAAACTACTCGGCGTTCGTTGCCCCTACGGTCGAGTGATGCCTGGTAAAAACATTCGAGTGCACGTTTCCTGCCTGATATTGCGAATCATTGCGAAACCCCGGTAGTCCAGATCGGAAGAGCACACG	79	Unassigned	No significant similarity found			0	0	0	0	0	0	0	0	0	7	0	0	0	0	0	0	0	0	0	0	0	0	0	0	0	0	0	0	0	0	26	0	0	0	2	0	0	0	0	0	0	0
222	70e26e0100f12e26aaecea419b0f7604	TACTGGGGTTTCTCAAGCTTATGAAAATGGCCGACAGCCCCCTGGAGCGGCAAGTTTTTACAACAAGCCGCGTACACCTCTCCCTTCCCTCACCTCAGGGTGTCGCGCTCCTCTCATTTTTCTGCGACGGCGCATGCATAAACGCGATCTCTGCTTTACGTTTACCGCGGCGGCTG	79	Unassigned	No significant similarity found			0	0	0	0	0	0	0	0	0	0	0	0	0	0	0	0	0	8	0	0	0	0	0	0	0	0	0	0	0	0	0	0	0	0	0	0	0	0	0	21	0	0
223	500f3be2b9d7278f48b17dc13457c624	GTAAAACGTTTCGTTTCAAACGGGGCAACGATACACACAGGTTAATTTGCTTTTTGCCATTTGGCGCTGCTCTTGTTTCCAACTTGTCCCTCGTTTCTTGCCTCGGGGATAAAAGTCGAATAACGAGTGTCTCGAGGCCCATGAACGAGATTATTTCGAGCTGTTTGCCGATGTTTCTTGCTCTCTTTGTTAATGTTTGTCA	78	Unassigned	No significant similarity found			0	0	0	0	0	0	0	0	0	0	0	0	0	0	0	0	0	0	0	0	0	0	0	0	0	0	0	0	0	0	0	0	0	0	0	0	0	0	0	0	0	0
224	2d2c0028ae3a19746e63a3b7ae6af90e	GTAAAACGTTTCGTTTCAAACGGGGCAACGATACACACAGGTTAATTTGCTTTTTGCCATTTGGCGCTGCTCTTGTTTCCAACTTGTCCCTCGTTTCTTACCTCGGGGATAAAAGTCGGATAACGAGTGTCTCGAGGCCCATGAACGAGATTATTTCGAGCTGTTTGCCGATGTTTCTTGCTCTCTTTGTTAATGTTTGTC	78	Unassigned	No significant similarity found			0	0	0	0	0	0	0	0	0	0	0	0	0	0	0	0	0	0	0	0	0	0	0	0	0	0	0	0	0	0	0	0	0	0	0	0	0	0	0	0	0	0
225	89073dc9aaa64d68f512fdee947c0811	ACGAGATAGAAATAGCCGGGATTTTCTTTGGCGAGAAAAATCGGGGAAGGAGGGGCGTGTGTTTCGACTCGGCAGGCCGCGAGGCGAGCAATAACAGTCATCGCAGCCGACACTCCTCGACGTTTTTTTCTCAATTCCGGATGCATCCGGAGGATGATGAGAGGCGTCTCGTCCCTTCTCGCGCCGCTTTCCCTCCCCTTTCTCTCTCCCCCTTTCTCTCCAGAAGCGGA	77	Unassigned	No significant similarity found			0	0	0	0	0	0	0	0	0	0	0	0	0	0	0	0	0	0	0	0	0	0	0	0	0	0	0	0	0	0	0	0	0	0	0	0	0	0	0	0	0	0
226	714f91c124e249c54c96000c0ff301f6	GTAAAACGTTTCGTTTCAAACGGGGCAACGATACACACACAGGTTAATTTGCTTTTTGCCATTTGGCGCTGCTCTTGTTTCCAACTTGTCCCTCGTTTCTTGCCTCGGGGATAAAAGTCGGATAACGAGTGTCTCGAGGCCCATGAACGAGATTATTTCGAGCTGTTTGCCGATGTTTCTTGCTCTCTTTGTTAATGTTTGTC	76	Unassigned	No significant similarity found			0	0	0	0	0	0	0	0	0	0	0	0	0	0	0	0	0	0	0	0	0	0	0	0	0	0	0	0	0	0	0	0	0	0	0	0	0	0	76	0	0	0
227	174abb172ec63e421c1359c093273628	ACGAGATAGAAATAGCCGGGATTTTCTTTGGCGAGAAAAATCGGGGAAGGAGGGGGGTGTGTTTCGACTCGGCAGGCCGCGAGGCGAGCAATAACAGTCATCGCAACCGACATTCCTCGACGTTTTTTTCTCAATTCCGGATGCATCCGGAGGATGATGAGAGGCGTCTCGTCCCTTCTCGCGCCGCTTTCTCTCCCCTTTCTCTCTCCCCCTTTCTCTCCAGAAGCGGA	76	Unassigned	No significant similarity found			0	0	0	0	0	0	0	0	0	0	0	0	0	0	0	0	0	0	0	0	0	0	0	0	0	0	0	0	0	0	0	0	0	0	0	0	0	0	0	0	0	0
228	8d452231a01146abda21aa47569ee8f1	AAGCTCGAATTACAGGCAATTTTTCCCACGGAATTATATTGCGCGTGGGTGGAACGGGGCGATAATCGGAGGAATTTCTGTTGTACCGGCGCCACCTACGAATCCGCCCGCTCCCCGTCGGAAACGGAGAGGAGAACATTATACGACCGTTTTACGTTATCAGTCAGCAAGCGTGAAGCGGCCGTAAAACGTAACGAAATACGAGGCGTAAAAGAAGAAATC	75	D_0__Bacteria	No significant similarity found			0	0	0	0	0	14	0	0	0	0	0	0	5	6	0	0	2	0	0	0	0	0	0	0	3	0	0	0	0	0	4	0	0	3	0	7	0	0	0	0	0	0
229	924c7fdc7a167c79215390bfd3f0fe48	ACGACGCTCTTCCGATCTGGACTACTCGGGTTTCTCGGGATCGGGAGAGAAGGTGTATATACGTTCTAATAGAAACTACTCGGCGTTCGTTGCCCCTACGGTCGAGTGATGCCTGGTAAAAACATTCGAGTGCACGTTTCCTGCCTGATATTGCGAATCATTGCGAAACCCCAGTAGTCCAGATCGGAAGAGCACACG	75	D_0__Bacteria	No significant similarity found			0	0	0	0	0	0	0	0	0	0	0	0	20	0	0	0	0	0	0	25	0	0	0	0	0	0	0	0	0	0	0	0	0	0	0	0	0	0	0	0	0	0
230	0d86debaefeb1fab6659a57cd4bcf600	GCCTACGCTAAATGTCCGCTAGATTATGCGATGCCTTGTCACACGTGGGTGTCCCTGGCACTCCGCTACCCGTTCATATCAGCTCCCTGTGCCGCGCGTCACGTTCACGTTTCTCCTGTTTGGCCGCCGCCACCGCAAATCCAAGCCTGCACTT	74	Unassigned	No significant similarity found			0	0	0	0	0	0	3	0	0	0	0	0	0	0	0	0	0	0	3	0	0	0	0	0	0	0	0	0	10	0	0	12	6	0	0	0	0	2	4	3	15	0
231	7a969249b0491d2d4a7bed757f00bc7e	CGATCCCAGAGGCGCCACACGAAACTCGGTCGGCGCGTTCGGTTAATTTTTCGCGGATTTCTCGAGGTGGTTGGTCCTCCTCCTCCTCCTCCTTCTTCATCGGCGGTCTCGCCAAGGCCAGAAGAACCGCTCGAAAATTGTTCCCGCGACCGGCATAATTCCCGACCGTTTATGACTCGCCAAGAACAAATAATAATTTAGTGGGCGTCTCCCCGACCCTTCATCCCCCTCC	74	Unassigned	No significant similarity found			0	0	0	0	0	0	0	0	0	0	0	0	0	0	0	0	0	0	0	0	0	0	0	0	0	0	0	0	0	0	0	0	0	0	0	0	0	0	0	7	15	0
232	49d8ba1e37598947a720eae56d2baaf9	TCCGCTTCTGGAGAGAAAGGAGGAGAGAGAAAGGGGAGGGAAAGCGGCGCGAGAAGGGACGAGACGCCTCTCATCATCCTCCGGATGCATCCGGAATTGAGAAAAAACGTCGAGGAGTGTCGGCTGCGATGACTGTTATTGCTCGCCTCGCGGCCTGCCGAGTCGAAACACACCCCCCTCCTTCCCCGATTTTTCTCGCCAAAGAAAATCCCGGCTATTTCTATCTCGT	74	D_0__Bacteria	No significant similarity found			0	0	0	0	0	0	0	0	0	0	0	0	0	0	0	0	0	0	0	0	0	0	0	0	0	0	0	0	0	0	0	0	0	0	0	0	0	0	0	0	0	74
233	d1789d26929819e6571bfbce6cca0497	AATGTCGCCGTGTTACGCGTCCCCGTGCCACGTCTACGTGACCGGTTTATCGCCGTGTCCCGCTTGATCGTCCGCTCACGTGTCCGCCCCCAACACACGGGCCGAAACGTTTCCCAAAACTTTTATATATCGCGGAGAAAATTATTTCCAATTTC	72	Unassigned	No significant similarity found			0	0	0	0	0	0	0	0	0	0	0	0	0	0	0	0	0	0	0	0	0	9	6	0	0	0	0	0	0	0	0	0	0	25	32	0	0	0	0	0	0	0
234	dc94fdc8d6aa7373f7a227638fff800c	TACAGGGGTTTCTCAAGCTTATGAAAATGGCCGACAGCCCCCTGGAGCGGCAAGTTTTTACAACAAGCCGCGTACACCTCTCCCTTCCCTCACCTCAGGGTGTCGCGCTCCTCTCATTTTTCTGCGACGGCGCATGCATAAACGCGATCTCTGCTTTACGTTTACCGCGGCGGCTG	72	Unassigned	No significant similarity found			0	0	0	0	0	0	0	0	0	0	0	0	0	0	0	0	0	0	0	0	0	0	0	0	0	0	0	0	0	0	0	0	0	0	0	0	0	16	27	0	0	0
235	7f4f41c17ef10f5393c51a5faf82be56	CAACGCCTAAGCGATCTTTCCTCGAGGAGTTTCGAATCAAAGCCCCGTTCAGAAGTCATCTCCCCTCTCTCTGCCTCGCTCTGCCTCGTGTTTCGAAAGGAATCCGCGCAGAGGATAAACTTTTTATCGAAATTAGCACGCCACCGCAAACGCGGCCGATGCTTACGTAAGAATTTTGAAATTTCTTCCGTTTATTAGTACGTCTGCGTTTACTTTTTTTCCCCTTTTTTCTTCCCCGCCACGCACCTGTCCATCCAGAGCGACGACACCACCGCTCTCCTTTTA	72	Unassigned	No significant similarity found			0	0	0	0	0	0	0	0	0	0	0	0	0	0	0	0	0	0	0	0	0	0	0	0	0	0	0	0	0	0	0	0	0	0	0	0	0	0	0	0	0	0
236	c0873ea48f878ee1e733b43728cafbee	CAACGCCTAAGCGATCTTTCCTCGAGGAGTCTCGAATCAAAGCCCCGTTCAGAAGCTATCTCCCCTCTCTCTCTCTCTGCCTCGCGTTTCGAAAGGAATCCGCGCGGAGGATAAACTTTTTATCGAAATTAGCACGCCACCGCCAACGCGGCCGATGCTTACGTAAGAATTTTGAAATTTCTTCCGTTTATTAGTACGTCTGCGTTTACTTTTTTTCCCCTTTTTTCTTCCCCGCCACGCACCTGTCCATCCAGAGCGACGACACCACCGCTCTCCTTTTA	72	Unassigned	No significant similarity found			0	0	0	0	0	0	0	0	0	0	0	0	0	0	0	0	0	0	0	0	0	0	0	0	0	0	0	0	0	0	0	0	0	0	0	0	0	0	0	0	0	0
237	b64252b2a2c80e5a9e339f5fdd60c336	TCATAATGATTCCTCCGGTCGAAGAAAGCTAATCGAGCGGATCGATGAAGCGTGGATCGGCCGCGAAAAACGTTGATGCGAAGTTGTCGCGGAGAAGGAAGATTTTTGCGAAAGAAAGAAGAAAGAGGAACTGATGCTTCGCGATGTACGTGACTCGTTCGAGA	71	Unassigned	No significant similarity found			0	0	0	0	0	48	0	0	0	0	0	0	0	0	0	0	0	0	0	0	0	0	0	0	0	0	0	0	0	0	23	0	0	0	0	0	0	0	0	0	0	0
238	6c508b76e0f88c2ef0acf32436568c33	GAGCGTGTTCCCATAACTCCTTTCGACGGTTATTCCTCTTATATCGTGCGACTTTATTCCGCGAGCATGCACCATCACAGTACATCATCCTGTACGAATTCGTGACAGCGACTGCTGTGCCAATAACGATGCCCGAGGTGAAAAGAAGAGTCAAAACCGAATCGAACTCCACTGTTTCTTCATTGCTCGGATACACGAAATCCGGTATTCTCCATTATTCGTAAGTAGTAATCAATTTTTAACGAATAAGTCGGTGCACGTACGTTTTCAGTTCATTCTCG	71	Unassigned	No significant similarity found			0	0	0	0	0	0	0	0	0	0	0	0	0	0	0	0	0	6	0	0	0	0	0	5	0	0	0	0	0	0	0	0	0	0	0	0	0	0	28	0	0	0
239	1254bd417ca986c5588f8a072b1ba57c	TGTCGTCGCTCTGGATGGACAGGTGCGTGGCGGGGAAGAAAAAAGGGGAAAAAAAGTAAACGCAGACGTACTAATAAACGGAAGAAATTTCAAAATTCTTACGTAAGCATCGGCCGCGTTTGCGGTGGCGTGCTAATTTCGATAAAAAGTTTATCCTCCGCGCGGATTCCTTTCGAAACGCGAGGCAGACAGAGGGGAGATAGCTTGTGAACGGGGCTTTGATTCGAGACTCCTCGAG	71	D_0__Bacteria	No significant similarity found			0	0	0	0	0	0	0	0	0	0	0	0	0	0	0	0	0	0	0	0	0	0	0	0	0	0	0	0	0	0	0	0	0	0	0	0	0	0	0	0	0	0
240	77aa318e0ae8bc82b14309e64394bae3	GAGCGTGTTCCCATAACTCCTTTCGACGGTTATTCCTCTTATATCGTGCGACTTTATTCCGCGAGCATGCACCATCACAGTACATCATCCTGTACGAATTCGTGACAGCGACTGCTGTGCCAATAACGATGCCCGAGGTGAAAAGAAGAGTCAAAACCGAATCGAACTCCACTGTTTCTTCATTGCTCGGATACACGAAATTCTCCATTATTCGTAAGTAGTAATCAATTTTTAACGAATAAGTCGGTGTACGTATGTTTTCAGTTCATTCTCG	70	Unassigned	No significant similarity found			0	0	0	0	0	23	0	0	0	0	0	20	0	0	0	0	0	0	0	0	0	0	0	0	0	0	0	0	0	0	16	0	0	0	0	0	0	0	0	0	0	0
241	f4669ac98e0e83f2fc36e190ab2c21ab	GACAAACATTAACAAAGAGAGCAAGAAACATCGGCAAACAGCTCGAAATAATCTCGTTCATGGGCCTCGAGACACTCGTTATCCGACTTTTATCCCCGAGGCAAGAAACGAGGGACAAGTTGGAAACAAGAGCAGCGCCAAATGGCAAAAAGCAAATTAACCTGTGTGTGTATCGTTGCCCCGT	70	D_0__Bacteria	No significant similarity found			0	0	0	0	0	0	0	0	0	0	0	0	0	0	0	0	0	0	0	0	0	0	0	0	0	0	0	0	0	0	0	0	0	0	0	0	0	0	70	0	0	0
242	6bb5d4c9fec0b59a3dc64bf6f479e481	ACGACGCTCTTCCGATCTGGACTACTCGGGTTTCTATTTCGTTCCGTATATATGTATATATCCACGCGAAATACACGCGAGCTTTGTGTAAGACGGGGGAGGGGCGGCCCGTTTAAAGCGGGCCGGCTGGAAGCACAGTCGGATTAAGAGGATGGGAGGAGGGGAGGGGGAGGTCTCGGGATCAGATACCCCAGTAGT	69	Unassigned	No significant similarity found			0	0	0	0	0	0	0	0	0	0	0	0	0	0	0	0	0	0	0	0	0	0	0	0	0	0	0	0	0	0	69	0	0	0	0	0	0	0	0	0	0	0
243	8e6877b2d0aba838faa1ce02eaa9265a	AACAGAACTGGTCAGATACGGATCTATCGAACGCGCCTATGCCGCTATGCGGAGCGCACGCAGCGAGGCAGACCCGTAATTTATTTGCTGGCGGCCGCCTACCTTCCAACTTCAATATAATCATTATAATTATTGTCTCCCCTTCAAATCGAGGTTCGATAATCATCGCCTGTGTATTTGTTACACAGGCTCGCATTAACGGGCAGAGCGTACAAAGCACCCCGTTTCTTCGAACCACGAATCCGTCCTTCTGTTTCACCGTTTCCATTGTTCTATCCCCGG	67	Unassigned	No significant similarity found			0	0	0	3	0	0	14	0	0	0	0	12	0	0	0	0	0	0	0	0	0	0	0	0	0	0	0	0	0	0	0	0	0	0	0	7	0	0	0	7	0	0
244	0eeef52d10bc22d111409c7d8f76b6d5	GCTCTTCCGATCTGGACTACACGGGTATCTGCAACCACCAAGATCTTTGTGGACATTCCTTCTCTATTGAAGAAATCCAATACCGCAAAGTACCCGTATTTATCTATCGTCGGCGTGTCGGAAATACGTCCACCGACACGAAAAATCGTTCCTAGGAACTTTCCTTCTTCCCTAGAATTCACTAGAAACCCCA	67	Unassigned	No significant similarity found			0	0	0	0	0	0	0	0	0	0	0	0	0	0	0	0	0	0	0	0	10	0	0	0	0	0	0	0	0	0	0	0	0	0	19	0	0	0	0	0	0	0
245	389e82f54616f85191b8588d03c088e7	TACACGACGCTCTTCCGATCTGGACTACTGGGGTTTCTGATCCCGAGACCTCTCCCCTCTCCTCCCCATCCTCTTAATCCGACTGTGCTTCCAGCCGGCCCGCTTTAAACGGGCCGCCCCCCCGCCTTACACAAAGCTCGCGTGTATTTCGCGTGGATATATACATATATACGGAACGAAATAGAAACCCGAGTAGTCCAG	67	Unassigned	No significant similarity found			0	0	0	0	0	0	0	0	0	0	0	0	0	0	0	0	0	0	0	0	0	0	0	0	0	0	0	0	0	0	0	0	0	0	0	0	0	0	0	0	0	0
246	eba30b7f30b3d657349f1d6b7243d957	GACGCTCTTCCGATCTGGACTACTGGGGTATCTCGAGGAGTCCTCTGCAAACCCGAATTCCTTTCCTAGGACGCTCGATCCTCCTAGGAGGGGAATACCAGTGCGGCCGGGTGTAAACCGTGCGAAATTCGGGTTTCGATCGGCTTTGTAGGGTTTACACTCGACCGCGGCGGCTGGCACAGATCGGAAGAGCACA	66	D_0__Bacteria	No significant similarity found			0	0	0	0	0	0	0	0	0	15	0	0	0	51	0	0	0	0	0	0	0	0	0	0	0	0	0	0	0	0	0	0	0	0	0	0	0	0	0	0	0	0
247	18ad3c8850f61361ffd3c7ee40287c07	GTCGTCGCTCTGGATGGACAGGTGCGTGGCGGGGAAGAAAAAAGGGGAAAAAAAGTAAACGCAGACGTACTAATAAACGGAAGAAATTTCAAAATTCTTACGTAAGCATCGGCCGCGTTTGCGGTGGCGTGCTAATTTCGATAAAAAGTTTATCCTCCGCGCGGATTCCTTTCGAAACAGAGAGAGGGGAGATAGCTTGTGAACGGGGCTTTGATTCGAAACTCCTCGAG	65	Unassigned	No significant similarity found			65	0	0	0	0	0	0	0	0	0	0	0	0	0	0	0	0	0	0	0	0	0	0	0	0	0	0	0	0	0	0	0	0	0	0	0	0	0	0	0	0	0
248	7472ba356273f3dc5a58c823cc4afb38	AAGGATTCGACCGATACTCGGATTTCTTTTACGCCTCGTATTTCGTTACGTTTTACGGCCGCTTCACGCTTGCTGACTGATAACGTAAAACGGTCGTATAATGTTCTCCTCTCCGTTTCCGACGGGGAGCGGGCGGATTCGTAGGTGGCGCCGGTACAACAGAAATTCCTCCGATTATCGCCCCGTTCCACCCACGCGCAATATAATTCCGTGGGAAAAATTGCCTGTAATTCGAGCTTAATTTAATAAGAGCCATCC	65	Unassigned	No significant similarity found			0	0	26	0	0	0	0	0	0	0	0	0	0	0	0	0	0	0	0	0	0	0	0	0	0	0	0	0	0	0	0	0	0	0	0	0	0	0	0	0	0	0
249	a7a6167259f0a780cfd00bb58f78d45d	CAGCCGCCGCGGTAAACGTAAAGCAGAGATCGCGTTTATGCATGCGCCGTCGCAGAAAAATGAGAGGAGCGCGACACCCTGAGGTGAGGGAAGGGAGAGGTGTACGCGGCTTGTTGTAAAAACTTGCCGCTCCAGGGGGCTGTCGGCCATTTTCATAAGCTTGAGAAACCCCGGTAGTCCAGATCGGAAGAGCAC	65	D_0__Bacteria	No significant similarity found			0	0	0	0	0	0	0	0	10	0	0	0	0	0	0	0	0	0	0	0	0	3	0	0	0	0	0	0	0	0	0	0	0	0	0	0	0	0	23	15	0	0
250	983e4eb724330f073accbde953c45ce7	GGTTTCTACCGGATGAATTCGTCGATCCTCGAACAATGTATAAACGTATCGATCCCGTTTTACTTTTGCCCGAGCGTCGGGTGTAAATTACGCGAACTTCGATATCGATCGAGGGGTGGGGGAGGAGGATCCATTAATCACGATTTTCCATTAATCCAGGACTACCGCGG	64	Unassigned	No significant similarity found			6	5	0	0	0	10	0	0	0	0	0	0	0	0	0	0	6	0	0	0	0	0	0	0	0	0	3	0	0	0	5	0	0	0	0	0	0	6	0	0	0	0
251	35911c0226eff6b56ee14e1462b44b54	AAGTGCAGGCTTGGATTTGCGGTGGCGGCGGCCAAACAGGAGAAACGTGAACGTGACGCGCGGCACAGGGAGCTGATATGAACGGGTAGCGGAGTGCCAGGGACACCCACGTGTGACAAGGCATCGCATAATCTAACGGACATTTAGCGTAGGC	64	D_0__Bacteria	No significant similarity found			0	0	0	0	7	0	0	0	0	0	10	0	0	0	0	0	0	0	0	0	0	0	0	0	0	0	0	0	0	0	0	0	0	0	0	0	0	0	0	0	0	0
252	0bddcc07dd7345b10a8910b7e65b3ea2	CAACGCCTAAGCGATCTTTCCTCGAGGAGTCTCGAATCAAAGCCCCGTTCAGAAGCTATCTCCTCTCTCTCTGCCTCGCGTTTCGAAAGGAATCCGCACGGAGGATAAACTTTTTATCGAAATTAGCACGCCACCGCAAACGCGGCCGATGCTTACGTAAGAATTTTGAAATTTCTTCCGTTTATTAGTACGTCTGCGTTTACTTTTTTTCCCCTTTTTTTCTTCCCCGCCACGCACCTGTCCATCCAGAGCGACGACACCACCGCTCTCCTTTTA	64	Unassigned	No significant similarity found			0	0	0	0	0	0	0	0	0	0	0	0	0	0	0	64	0	0	0	0	0	0	0	0	0	0	0	0	0	0	0	0	0	0	0	0	0	0	0	0	0	0
253	8877655f28c975439cdd6fdd5c4f2c38	TACACGACGCTCTTCCGATCTGGACTACACGGGTTTCTATTTCGTTCCGTATATATGTATATATCCACGCGAAATACACGCGAGCTTTGTGTAAGGCGGGGGGGCGGCCCGTTTAAAGCGGGCCGGCTGGAAGCACAGTCGGATTAAGAGGATGGGAGGAGGGGAGGGGAAGGTCTCGGGATCAGAAACCCCAGTAGTCCA	64	Unassigned	No significant similarity found			0	0	0	0	0	0	0	0	0	0	0	0	0	0	0	0	0	0	0	0	0	0	0	0	0	0	0	0	0	0	0	0	0	0	0	0	0	0	0	0	0	0
254	8a082fc49e6181c0d1e59ce9adfa2aa5	CTACACGACGCTCTTCCGATCTGGACTACTGGGGTATCTGATCCCGAGACTTCTCCCCCCTCCTCCCATCCTCTTAATCCGACTGTGCTTCCAGCCGGCCCGCTTTAAACGGGCCGCCCCCCCGCCTTACACAAAGCTCGCGTGTATTTCGCGTGGATATATACATATATACGGAACGAAATAGAAACCCGAGTAGTCCAGA	63	Unassigned	No significant similarity found			0	0	0	0	0	0	0	0	0	0	0	0	0	0	0	0	0	0	0	0	0	0	0	0	0	0	0	0	0	0	0	0	0	0	0	0	0	0	63	0	0	0
255	0a564e6d4dd646c196fdf16f2e141474	GCTGGAATACGGTGGCGGGCGAACGCGTCCGGTTTGTCCGCAACGTTTCAATCTGTCCGATGGATTTTACCGCACCGGAGGAAAAATACTAGGAGGAGGTGGCCTCCTCCCGTTGAATTACGATCTTCGCTCCCCCTCGGTTGTGTATCGTTGATTTGGTCGCGAGCCGAGCGAGAGCCAAGGTGAGAGCTTATTCGATGGTGTTCCGAGGGAGGGTGGCTGGCTTTCCCTCCCTCCTCCTCCCGCGCCGTGTTACCGAGATTAA	62	D_0__Bacteria	No significant similarity found			0	0	2	0	0	5	3	6	2	0	0	2	0	2	0	0	0	2	0	0	0	0	0	0	0	0	0	0	0	0	5	0	0	0	0	0	0	2	3	0	0	2
256	ca94f65f8e1d43a3ed879696e94af3e1	GTCGTCGCTCTGGATGGACAGGTGCGTGGCGGGGAAGAAAAAAGGGGAAAAAAAGTAAACGCAGACGTACTAATAAACGGAAGAAATTTCAAAATTCTTACGTAAGCATCGGCCGCGTTTGCGGTGGCGTGCTAATTTCGATAAAAAGTTTATCCTCCGCGCGGATTCCTTTCGAAACGCGAGGCAGAGAGAGAGGGGAGATGGCTTCTGAACGGGGCTTTGATTCGAAACTCCTCGAG	62	D_0__Bacteria	No significant similarity found			0	0	0	0	0	0	0	0	0	0	0	0	0	0	0	0	0	0	0	0	0	0	0	0	0	0	0	0	0	0	0	0	0	62	0	0	0	0	0	0	0	0
257	c9ce97cb6643bdafacab329b7f6f1c57	GGATGGCTCTTATTAAATTAAGCTCGAATTACAGGCAATTTTTCCCACGGAATTATATTGCGCGTGGGTGGAACGGGGCGATAATCGGAGGAATTTCTGTTGTACCGGCGCCACCTACGAATCCGCCCGCTCCCCGTCGAACGGAGAGGAGAACATTATACGACCGTTTTACGTTATCAGTCAGCCAGCGTGAAGCGGCCGTAAAACGTAACGAAATACGAGGCGTAAAAGAAATC	61	D_0__Bacteria	No significant similarity found			0	14	0	0	0	0	0	0	0	0	0	0	0	0	0	0	0	0	0	0	0	0	0	0	0	0	0	0	0	0	0	0	0	0	0	0	0	0	47	0	0	0
258	a87e92796202a1dda31ddfbe9237befb	TACCGGGGTTTCTCAAGCTTATGAAAATGGCCGACAGCCCCCTGGAGCGGCAAGTTTTTACAACAAGCCGCGTACACCTCTCCCTTCCCTCACCTCAGGGTGTCGCGCTCCTCTCATTTTTCTGCGACGGCGCATGCATAAACGCGATCTCTGCTTTACGTTTACCGCGGCGGCTG	61	Unassigned	No significant similarity found			0	0	10	0	0	0	0	0	0	0	0	0	0	8	0	0	0	0	0	0	0	0	0	0	0	0	0	0	0	0	0	0	0	0	0	0	7	0	0	0	0	0
259	00b546eabb009a0f64d9a132fc80f42d	CACGACGCTCTTCCGATCTGGACTACTCGGGTTTCTATTTCGTTCCGTATATATGTATATATCCACGCGAAATACACGCGAGCTTTGTGTAAGACGGGGGGGCGGCCCGTTTAAAGCGGGCCGGCTGGAAGCACAGTCGGATTAAGAGGATGGGAGGAGGGAGGGGGAGGAGGTCTCGGGATCAGATACCCCAGTAGTC	61	Unassigned	No significant similarity found			0	0	0	0	0	61	0	0	0	0	0	0	0	0	0	0	0	0	0	0	0	0	0	0	0	0	0	0	0	0	0	0	0	0	0	0	0	0	0	0	0	0
260	3655ad220db4246cdf4ceefa99b1a48e	CGGTATTCGGTATTCTTTTGATACGACACCAGCGGCCTGGCCGCCGCCGCGTGCTATATTGTTGCTTTGGACATTGATCACGCCGAGAAATTACAGCGTGTCAAGCGTAATTTGCGATGCTGAGGCTGCCTTAAAATAGATGGAACGCCGTGGGAGGTA	61	D_0__Bacteria	No significant similarity found			0	0	0	0	0	0	3	4	0	0	0	0	2	0	0	0	0	0	0	2	0	0	0	0	0	0	0	0	4	0	0	5	0	3	0	0	0	0	0	0	3	0
261	b1c95ba126b50a3b2f27e0d0b9304876	AAAGGTGAGCGTACCCTGTAACGATGTAACGGGTGAACATTGCTCATGAAATCATGACGAATTCATTCGAACTGCGAATTACCTTCCGGTCGACGGAGTTTCGCTAAATGTCCGGAAGAGGGTACATATGCAAAACGCGTGATCATCAATATTCCATCGTGGTAAACGTTGCCGAGGAATCTGGAAATTCTGTCTTG	61	D_0__Bacteria	No significant similarity found			0	0	0	0	0	0	0	0	0	0	0	0	0	0	0	0	0	0	0	0	0	0	0	0	0	0	0	0	0	0	0	0	0	0	0	0	0	0	61	0	0	0
262	93a4e4b8edb5444425e8815b94693720	AAGTAAGCAAACACTAGGGGCAAGACAGAATTTCCAGATTCCTCGGCAACGTTTACCACGATGGAATATTGATGATCACGCGTTTTGCATATGTACCCTCTTCCGGACATTTAGCGAAACTCCGTCGACCGGAAGGTAATTCGCAGTTCGAATGAATTCGTCATGATTTCATGAGCAATGTTCACCCGTTACATCGTTACAGGGTACGCTCACCTTT	61	D_0__Bacteria	No significant similarity found			0	0	0	0	0	0	0	0	0	0	0	0	0	0	0	0	0	0	0	0	0	0	0	0	0	0	0	0	0	0	0	0	0	0	0	0	0	0	61	0	0	0
263	daec6fc5743455a7f7e08b8dd1cbb7dd	GCCTACGCTAAATGTCCGTTAGATTATGCGATGCCTTGTCACACGTGGGTGTCCCTGGCACTCCGCTACCCGTTCATATCAGCTCCCTGTGCCGCGCGTCACGTTCACGTTTCTCCTGTTTGGCCGCCGCCACCGCAAATCCAAGCCTGCACTT	60	Unassigned	No significant similarity found			0	0	0	0	10	0	0	0	0	0	0	0	0	0	0	0	0	0	0	0	0	0	0	0	0	0	0	0	0	4	0	0	0	0	0	0	0	0	0	0	0	7
264	08b99b4ec807293bedf7fa2b551d21be	ACGAGATAGAAATAGCCGGGATTTTCTTTGGCGAGAAAAATCGGGGAAGGAGGGGGGTGTGTTTCGACTCGGCAGGCCGCGAGGCGAGCAATAACAGTCATTGCAGCCGACACTCCTCGACGTTTTTTCTCAATTCCGGATGCATCCGGAGGATGATGAGAGGCGTCTCGTCCCTTCTCGCGCCGCTTTCTCTCCCCTTTCTCTCTCCCCCTTTCTCTCCAGAAGCGGA	60	Unassigned	No significant similarity found			0	0	0	0	0	0	0	0	0	0	0	0	0	0	0	0	0	0	0	0	0	0	0	0	0	0	0	0	0	0	0	0	0	0	0	0	0	0	0	0	0	0
265	3deedc57edca7fefc88dc085903b2b8a	GTCGTCGCTCTGGATGGACAGGTGCGTGGCGGGGAAGAAAAAAGGGGAAAAAAAGTAAACGCAGACGTACTAATAAACGGAAGAAATTTCAAAATTCTTACGTAAGCATCGGCCGCGTTTGCGGTGGCGTGCTAATTTCGATAAAAAGTTTATCCTCCGCGCGAATTCCTTTCGAAACAGAGAGAGAGAGAGGGGAGATAGCTTGTGAACGGGGCTTTGATTCGAAACTCCTCGAG	60	Unassigned	No significant similarity found			0	0	0	0	0	0	0	0	0	0	0	0	0	0	0	0	0	0	0	0	0	0	0	0	0	0	0	0	0	0	0	0	0	0	0	0	0	0	0	0	0	0
266	4810d73b126f30631917c786ff999c3b	GGATGGCTCTTATTAAATTAAGCTCGAATTACAGGCAATTTTTCCCACGGAATTATATTGCGCGTGGGTGGAACGGGGCGATAATCGGAGGAATTTCTGTTGTACCGGCGCCACCTACGAATCCGCCCGCTCCCCGTCGAACGGAGAGGAGAACATTATACGACCGTTTTACGTTATCAGTCAGCAAGCGTGAAGCGGCCGTAAAACGTAACGAAATACGAGGCGTAAAAGAAGAAATC	59	D_0__Bacteria	No significant similarity found			0	0	0	21	0	0	0	0	0	0	0	0	0	0	0	0	0	0	0	0	0	0	0	0	0	0	0	0	0	0	0	0	0	0	0	0	0	0	0	0	21	0
267	b6aeae2279b9606b16f7b97467e0a9d3	GCTCTTCCGATCTGGACTACTAGGGTATCTGCAACCACCAAGATCTTTGTGGACATTCCTTCTCTATTGAAGAAATCCAATACCGCAAAGTACCCGTATTTATCTATCGTCGGCGTGTCGGAAATACGTCCACCGACACGAAAAATCGTTCCTAGGAACTTTCCTTCTTCCCTAGAATTCACTAGAAACCCCA	59	Unassigned	No significant similarity found			0	0	0	12	0	0	0	0	0	0	0	0	0	0	0	0	0	0	0	0	0	0	0	0	0	0	0	0	0	0	0	0	0	0	0	0	0	0	0	0	0	0
268	0b5e3bda66a2cee19a4c5f96a2611389	CTCTTCCGATCTGTGCCAGCCGCCGCGGTTCATGGGGCTAAACGTTTCGTTCGTTTCCGGAAAAACTTGGGAATTATGAATTAGCGGGAAGTCGGCAGGAAGGTAATGCATTTATTCCGGACTGGACTTATTATGAAATTATAATGCAAAAGACAAGTTGGAGAGAAACCCCGGTAGTCCAGATCGGAAGAG	59	D_0__Bacteria	No significant similarity found			0	0	0	6	0	0	0	0	0	0	0	0	0	0	0	0	0	0	0	0	0	0	0	0	0	0	0	0	0	0	0	0	0	0	8	0	0	0	0	0	0	0
269	011ed5bb2e97c1c5dd5b5ef41d898663	TGACAAACATTAACAAAGAGAGCAAGAAACATCGGCAAACAGCTCGAAATAATCTCGTTCATGGGCCTCGAGACACTCGTTATTCGACTTTTATCCCCGAGGCAAGAAACGAGGGACAAGTTGGAAACAAGAGCAGCGCCAAATGGCAAAAAGCAAATTAACCTGTGTGTATCGTTGCCCCGT	59	D_0__Bacteria	No significant similarity found			0	0	0	0	0	0	0	0	0	0	0	0	0	0	0	0	0	0	0	0	0	0	0	0	0	0	0	0	0	0	0	0	0	0	0	0	0	0	0	0	0	0
270	efb09069da96a028681880c1ab5ab62c	GCAACCAACAAAGGTACACACAAACGAAAATCTCGTGGAAAAGAGCAACAATCGGAAATGGCCGGGAGTAATAATAACGCTCCACGGTATTCTCTGTATTAGGGATAATTGGAGGATGAACCGCAAACGGCAGCGAGGGTATCTCGCGCGATAAAA	58	Unassigned	No significant similarity found			3	0	0	0	0	0	7	6	4	3	0	0	10	3	0	0	0	0	0	5	0	0	0	0	0	0	0	0	0	0	0	0	0	0	0	7	0	0	0	0	0	0
271	7576a31eb0fe1ff12de05c08ebf68464	TCCTCCACGACGACGACAGTCTCGAACGAGTCACGTACATCGCGAAGCATCAGTTCCTCTTTCTTCTTTCTTTCGCAAAAATCTTCCTTCTCCGCGACAACTTCGCATCAACGTTTTTCGCGGCCGATCCACGCTTCATCGATCCGCTCGATTAGCTTTCTTCGACCGGAGGAATCATTATGA	58	Unassigned	No significant similarity found			0	0	0	0	0	58	0	0	0	0	0	0	0	0	0	0	0	0	0	0	0	0	0	0	0	0	0	0	0	0	0	0	0	0	0	0	0	0	0	0	0	0
272	89dd70c52f5d8562d2f060698489ae0e	GTAAAACGTTTCGTTTCAAACGGGGCAACGATACACACAGGTTAATTTGCTTTTTGCCATTTGGCGCTGCTCTTGTTTCCAACTTGTCCCTCGTTTCTTGCTTCGGGGATAAAAGTCGGATAACGAGTGTCTCGAGGCCCATGAACGAGATTATTTCGAGCTGTTTGCTGATGTTTCTTGCTCTCTTTGTTAATGTTTGTC	58	Unassigned	No significant similarity found			0	0	0	0	0	0	0	0	0	0	0	0	0	0	42	0	0	0	0	0	0	16	0	0	0	0	0	0	0	0	0	0	0	0	0	0	0	0	0	0	0	0
273	4e28fbe36c55bd266b610403560358ae	AAGGATTCGACCGATACTCGGATTTCTTCTTTTACGCCTCGTATTTCGTTACGTTTTACGGCCGCTTCACGCTGGCTGACTGATAACGTAAAACGGTCGTATAATGTTCTCCTCTCCGTTTCCGACGGGGAACGGGCGGATTCGTAGGTGGCGCCGGTACAACAGAAATTCCTCCGATTATCGCCCCGTTCCACCCACGCGCAATATAATTCCGTGGGAAAAATTGCCTGTAATTCGAGCTTAATTTAATAAGAGCCATCC	58	Unassigned	No significant similarity found			0	0	0	0	0	0	0	0	0	0	0	0	0	0	0	0	0	0	0	0	0	0	0	0	0	0	0	0	0	0	0	39	0	0	0	0	0	0	0	0	0	0
274	93e81596b7c648072f2c91de75bd2c6e	GTCGTCGCTCTGGATGGACAGGTGCGTGGCGGGGAAGAAAAAAGGGGAAAAAAAGTAAACGCAGACGTACTAATAAACGGAAGAAATTTCAAAATTCTTACGTAAGCATCGGCCGCGTTTGCGGTGGCGTGCTAATTTCGATAAAAAGTTTATCCTCCGCGCGGATTCCTTTCGAAACGCGAGGCAGAGAGAGGGGAGATAGCTTCTGAACGGGGCTTTGATTCGAGACTCCTCGAG	58	Unassigned	No significant similarity found			0	0	0	0	0	0	0	0	0	0	0	0	0	0	0	0	0	0	0	0	0	0	0	0	0	0	0	0	0	0	0	0	0	0	0	0	0	0	0	0	0	58
275	f29a7dc88ab50e093983bcd6a731d906	ACGACGCTCTTCCGATCTGGACTACTGGGGTATCTGATCCCGAGACCTCCTCCCCCTCCCTCCTCCCATCCTCTTAATCCGACTGTGCTTCCAGCCGGCCCGCTTTAAACGGGCCGCCCCCCCGTCTTACACAAAGCTCGCGTGTATTTCGCGTGGATATATACATATATACGGAACGAAATAGAAACCCGAGTAGTC	57	Unassigned	No significant similarity found			0	0	0	0	0	57	0	0	0	0	0	0	0	0	0	0	0	0	0	0	0	0	0	0	0	0	0	0	0	0	0	0	0	0	0	0	0	0	0	0	0	0
276	d1838f0255b60c49f1b4ff821f2ac414	CGACGCTCTTCCGATCTGGACTACTGGGGTTTCTGATCCCGAGACCTCCCCCTCCCCTCCTCCCATCCTCTTAATCCGACTGTGCTTCCAGCCGGCCCGCTTTAAACGGGCCGCCCCTCCCCCGTCTTACACAAAGCTCGCGTGTATTTCGCGTGGATATATACATATATACGGAACGAAATAGAAACCCGAGTAGT	57	Unassigned	No significant similarity found			0	0	0	0	0	0	0	0	0	0	0	0	0	0	0	0	0	0	0	0	0	0	0	0	0	0	0	0	0	0	57	0	0	0	0	0	0	0	0	0	0	0
277	b7f00933211464f69b6ce4e4fbd8f8a8	TCTGGACTACTCGGGTTTCTTCCAGCTTTCTGATGGAACTTTCCAGAAGATGCTCTCCCTTCACAGCCTCAAAGAACGCACCTGATAAATCACGAGGGGCCTGCTCACCCTGTTCCGCAAGCATGTAATTTGCCCGTGGATGATGTGCATAGCTGTTCTGTTTACCGCGGCGGCTGGCACAGA	57	Unassigned	No significant similarity found			0	0	0	0	0	0	0	0	0	0	0	0	0	0	0	0	0	0	0	0	0	0	0	0	0	0	0	0	0	0	0	0	0	0	0	0	0	0	0	0	0	0
278	4492ba66c5046b5283c76f70dec6086f	CACGACGCTCTTCCGATCTGGACTACTCGGGTTTCTATTTCGTTCCGTATATATGTATATATCCACGCGAAATACACGCGAGCTTTGTGTAAGACGGGGGGGGCGGCCCGTTTAAAGCGGGCCGGCTGGAAGCACAGTCGGATTAAGAGGATGGGGAGGGGAGGGGGAGGAGGTCTCGGGATCAGATACCCCAGTAGTC	57	D_0__Bacteria	No significant similarity found			0	0	0	0	0	0	0	0	0	0	0	0	0	0	0	0	0	0	0	0	0	0	0	0	0	0	0	0	0	0	0	0	0	0	0	0	0	0	0	0	0	0
279	65dee52a0afb52004d4aef8beb5366c6	TGTCGTCGCTCTGGATGGACAGGTGCGTGGCGGGGAAGAAAAAAGGGGAAAAAAAGTAAACGCAGACGTACTAATAAACGGAAGAAATTTCAAAATTCTTACGTAAGCATCGGCCGCGTTTGCGGTGGCGTGCTAATTTCGATAAAAAGTTTATCCTCCGCGCGGATTCCTTTCGAAACGCGAGGCAGAGAGAGGGGAGATAGCTTCTGAACGGGGCTTTGATTCGAAATTCCTCGAG	56	Unassigned	No significant similarity found			0	0	0	0	0	0	0	0	0	0	0	0	0	0	56	0	0	0	0	0	0	0	0	0	0	0	0	0	0	0	0	0	0	0	0	0	0	0	0	0	0	0
280	95133cbf2185311f5a43863d82e20a45	ATCCCTTGGAGGAGAAGGAAAGTTGGAAGCGAGCGAGCGGGTCGGGACAAGATTAAAATTTCAACGCGATCCTCCGTTCCGTTCGCCTCGATACGGGGGAGGGAAAAAACGAGGGGGGTTGGTCTCGCCGCGAAATGTCTTCAGCTTGTTAGGGACTTAACGAGAAGAAATGCGGTGGATGA	56	D_0__Bacteria	No significant similarity found			0	0	0	0	0	0	0	0	0	0	0	0	0	0	0	0	0	17	0	0	0	0	0	0	0	0	0	0	0	0	0	0	0	0	0	0	0	0	0	0	0	0
281	c16068b0774d91767eb0ac7a7b563302	GACAAACATTAACAAAGAGAGCAAGAAACATCGGCAAACAGCTCGAAATAATCTCGTTCATGGGCCTCGAGACACTCGTTATCCGACTTTTATCCCCGAAGCAAGAAACGAGGGACAAGTTGGAAACAAGAGCAGCGCCAAATGGCAAAAAGCAAATTAACCTGTGTGTATCGTTGCCCCGTTTGAAACGAAACGTTTTAC	55	Unassigned	No significant similarity found			0	0	0	0	0	0	0	0	0	0	0	13	0	0	0	0	0	2	0	0	3	0	0	0	0	4	0	0	0	0	0	7	2	3	0	0	0	6	0	0	0	0
282	1b5492ad4e906b6160c95572ba236a1e	AAGCTCGAATTACAGGCAATTTTTCCCACGGAATTATATTGCGCGTGGGTGGAACGGGGCGATAATCGGAGGAATTTCTGTTGTACCGGCGCCACCTACGAATCCGCCCGCTCCCCGTCGGAAACGGAGAGGAGAACATTATACGACCGTTTCACGTTATCAGTCAGCCAGCGTGAAGCGGCCGTAAAACGTAACGAAATACGAGGCGTAAAAGAAGAAATC	55	D_0__Bacteria	No significant similarity found			0	0	0	0	0	0	0	0	0	0	0	0	0	0	0	0	0	0	0	0	0	0	0	55	0	0	0	0	0	0	0	0	0	0	0	0	0	0	0	0	0	0
283	b2e449375b863ed4328dec0ffbe04319	AAGGATTCGACCGATACTCGGATTTCTTCTTTTACGCCTCGTATTTCGTTACGTTTTACGGCCGCTTCACGCTGGCTGACTGATAACGTAAAACGGTCGTATAATGTTCTCCTCTCCGTTCGACGGGGAGCGGGCGGATTCGTAGGTGGCGCCGGTACAACAGAAATTCCTCCGATTATCGCCCCGTTCCACCCACGCGCAATATAATTCCGTGGGAAAAATTGCCTGTAATTCGAGCTTAATTTAATAAGAGCCATTC	55	Unassigned	No significant similarity found			0	0	0	0	0	0	0	0	0	0	0	0	0	0	0	0	0	0	0	0	0	0	0	0	0	0	0	0	0	0	0	0	0	0	0	0	0	0	0	0	0	41
284	7032bf8ae5d893b7a5fa4256c0d58174	TCCGATCTGGACTACTGGGGTTTCTATCCAACTCGCCATTCTATTTTCGTCCCCCTCGGATGCGACAGTTTTAAACTCTGCCGAGAGACAAGAGGAACATAGAGAAAGAGAGAGAGAGAAAGAATTCTGATTCCCGTCTCGTAAAAATCGTTTTCGGTTTCCCAAGGTGTCCGTGAGCCGATTAGAAA	55	Unassigned	No significant similarity found			0	0	0	0	0	0	0	0	0	0	0	0	0	0	0	0	0	0	0	0	0	0	0	0	0	0	0	0	0	0	0	0	0	0	0	0	0	0	0	0	0	0
285	d8a9516bb96dd97b00ffe1bbadce360d	TAAAAGGAGAGCGGTGGTGTCGTCGCTCTGGATGGACAGGTGCGTGGCGGGGAAGAAAAAAGGGGAAAAAAAGTAAACGCAGACGTACTAATAAACGGAAGAAATTTCAAAATTCTTACGTAAGCATCGGCCGCGTTGGCGGTGGCGTGCTAATTTCGATAAAAAGTTTATCCTCCGCGCGGATTCCTTTCGAAACGCGAGGCAGAGAGAGGGGAGATAGCTTGTGAACGGGGCTTTGATTCGAAACTCCTCGAG	54	D_0__Bacteria	No significant similarity found			0	12	9	0	0	0	0	0	0	0	0	0	0	0	0	0	0	0	0	0	0	0	3	0	0	0	17	0	3	0	0	0	0	0	0	0	0	0	0	0	0	0
286	0e42543c7b2f0f355ab1a4335b7eeae5	AACGACAGCTGTTCCGATTATCGATCCCCTTGATCGAACACCGATTTCACGTCCGTGTTATAAACCCCTCCTATTTGCGCTCTCTCGCCTCCTTCTCTCGCCCGATATAATTTACGAGGCGATGGGAAAATTTTCCTACGGCTGAATTTATATATATATATATATGCGGT	54	Unassigned	No significant similarity found			0	0	0	0	8	0	0	0	0	0	4	0	0	0	0	0	0	0	0	0	0	0	0	0	0	0	0	0	0	3	0	0	0	0	0	0	0	0	0	0	0	0
287	478bbaf556890df02b1b381b9bdd8b0a	GGATCAACGGGACGACGATGCAGAAAGTGCAGCCAATGTTTTTTCGGCTTTGCTATGGTACACGTGCATCCCCTGTCGTGTACCCGATAGATGTATAGGGCGGATGTTACGGGGAAAAAATTGACACGCGGCATCGAGACAAAGGAAAACGGGGGGGAAAAAG	54	Unassigned	No significant similarity found			0	0	0	0	0	0	0	10	7	4	0	0	0	11	5	0	0	0	0	0	0	0	0	0	0	3	0	0	0	0	0	0	0	0	0	0	0	0	0	0	0	3
288	43058686a7f6e7736e64f8e8fa6dcc37	ACGGGGAAATAAATAAATGAAATTGGAAATAATTTTCTCCGCGATATATAAAAGTTTTGGGAAACGTTTCGGCCCGTGTGTTGGGGGCGGACACGTGAGCGGACGATCAAGCGGGACACGGCGATAAACCGGTCACGTAGACGTAGCACGGGGACGCGTAACAGGGCG	54	Unassigned	No significant similarity found			0	0	0	0	0	0	0	0	9	0	0	0	0	0	10	0	0	0	0	12	0	0	0	3	0	0	0	0	0	0	0	0	0	0	0	0	0	9	0	0	0	0
289	a1b1010bea09fbd8c7e549f1457884cd	TACACGACGCTCTTCCGATCTGGACTACTCGGGTTTCTATTTCGTTCCGTATATATGTATATATCTACGCGAAATACACGCGAGCTTTGTGTAAGGCGGGGGGGCGGCCCGTTTAAAGCGGGCCGGCTGGAAGCACAGTCGGATTAAGAGGATGGGAGGAGGGGAGGGGGAGGTCTCGGGATCAGATACCCCAGTAGTCCA	54	Unassigned	No significant similarity found			0	0	0	0	0	0	0	0	0	0	0	0	0	0	0	0	0	0	0	0	0	0	0	0	0	0	0	0	0	0	0	0	0	0	0	0	0	0	0	0	0	0
290	1a74a639ec753ca08513e65fb4da9589	ACGACGCTCTTCCGATCTGGACTACTGGGGTATCTGATCCCGAGACCTCCTCCCCCTCCCCTCCCCATCCTCTTAATCCGACTGTGCTTCCAGCCGGCCCGCTTTAAACGGGCCGCCCCCCCCGTCTTACACAAAGCTCGCGTGTATTTCGCGTGGATATATACATATATACGGAACGAAATAGAAACCCGAGTAGTC	54	Unassigned	No significant similarity found			0	0	0	0	0	0	0	0	0	0	0	0	0	0	0	0	0	0	0	0	0	0	0	0	0	0	0	0	0	0	0	0	0	0	0	0	0	0	0	0	0	0
291	3738d60ef96004b6216fe7c01c2509f6	ACGACGCTCTTCCGATCTGGACTACTAGGGTATCTCGGGATCGGGAGAGAAGGTGTATATACGTTCTAATAGAAACTACTCGGCGTTCGTTGCCCCTACGGTCGAGTGATGCCTGGTAAAAACATTCGAGTGCACGTTTCCTGCCTGATATTGCGAATCATTGCGAAACCCCAGTAGTCCAGATCGGAAGAGCACACG	53	Unassigned	No significant similarity found			0	0	0	0	0	0	20	0	0	0	14	19	0	0	0	0	0	0	0	0	0	0	0	0	0	0	0	0	0	0	0	0	0	0	0	0	0	0	0	0	0	0
[truncated: 44 more columns]

## Sheet: Reads per sample 
Sample ID	Reads per sample
Kakamega-108	76320
Kwale-Coast-58	54072
Kakamega-92	50613
Kwale-Coast-56	44689
Nairobi-13	40100
Kwale-Coast-45	37231
Kakamega-111	36951
Nairobi-28	36377
Kwale-Coast-57	35594
Kakamega-115	34892
Kilifi-Coast-77	34255
Kilifi-Coast-87	34012
Kakamega-114	33775
Kwale-Coast-51	32636
Kakamega-116	32565
Kilifi-Coast-74	32385
Nairobi-9	31850
Kwale-Coast-36	31811
Kilifi-Coast-84	31344
Kwale-Coast-42	30404
Kilifi-Coast-76	29895
Kwale-Coast-55	29705
Kwale-Coast-48	29614
Kilifi-Coast-85	29565
Kilifi-Coast-86	29264
Nairobi-12	28938
Kilifi-Coast-69	28794
Nairobi-27	28726
Kakamega-97	28411
Nairobi-24	28362
Nairobi-6	27868
Kilifi-Coast-79	27440
Nairobi-7	27170
Kilifi-Coast-75	27117
Kakamega-94	26995
Kwale-Coast-35	25699
Kakamega-103	25510
Kwale-Coast-47	25508
Kilifi-Coast-88	25316
Kwale-Coast-43	25165
Kwale-Coast-38	25148
Kwale-Coast-39	25072
Kakamega-102	24390
Kwale-Coast-46	23773
Kakamega-96	23690
Nairobi-17	23145
Kilifi-Coast-67	22541
Kakamega-101	22129
Kwale-Coast-31	21700
Kilifi-Coast-63	20787
Kilifi-Coast-78	20733
Nairobi-22	20504
Kakamega-105	20387
Nairobi-11	19703
Kakamega-98	19638
Nairobi-2	19385
Kilifi-Coast-61	18908
Kakamega-93	18400
Nairobi-8	18386
Nairobi-25	18346
Kwale-Coast-41	18116
Nairobi-4	17983
Kakamega-99	17853
Nairobi-21	17718
Kilifi-Coast-65	17434
Nairobi-29	16954
Kilifi-Coast-71	16707
Kwale-Coast-59	16239
Kwale-Coast-52	16165
Nairobi-18	16148
Kwale-Coast-37	15997
Nairobi-5	15839
Nairobi-3	15734
Kilifi-Coast-62	15606
Kilifi-Coast-66	14459
Nairobi-23	14341
Kilifi-Coast-64	14025
Kilifi-Coast-72	13994
Kakamega-106	13791
Nairobi-19	12075
Kakamega-91	11380
Kilifi-Coast-68	10909
Nairobi-1	10748
Nairobi-15	7209
Kilifi-Coast-73	6541
Nairobi-16	6357
Total	2117668
Average	24698
Minimum	6357
Maximum	76320

## Sheet: Gilliamella
Gilliamella, ASVs at 99.5% clustering
				SILVA Assigned Taxonomy	Identity by BLAST
S/No	ASVs_ID	Feature_ID	Sequence	Bacterial Taxa	Bacterial Taxa	Per. Ident	Accession	Kakamega-101	Kakamega-102	Kakamega-103	Kakamega-105	Kakamega-106	Kakamega-108	Kakamega-111	Kakamega-114	Kakamega-115	Kakamega-116	Kakamega-91	Kakamega-92	Kakamega-93	Kakamega-94	Kakamega-96	Kakamega-97	Kakamega-98	Kakamega-99	Kilifi-Coast-61	Kilifi-Coast-62	Kilifi-Coast-63	Kilifi-Coast-64	Kilifi-Coast-65	Kilifi-Coast-66	Kilifi-Coast-67	Kilifi-Coast-68	Kilifi-Coast-69	Kilifi-Coast-71	Kilifi-Coast-72	Kilifi-Coast-73	Kilifi-Coast-74	Kilifi-Coast-75	Kilifi-Coast-76	Kilifi-Coast-77	Kilifi-Coast-78	Kilifi-Coast-79	Kilifi-Coast-84	Kilifi-Coast-85	Kilifi-Coast-86	Kilifi-Coast-87	Kilifi-Coast-88	Kwale-Coast-31
1	Ga01	e6db7c05c93b48d412e58589ac8f111a	CCCCACGCTTTCGCATCTCAGCGTCAGTATCTGTCCAGAAGGCCGCCTTCGCCACCGGTATTCCTCCACATCTCTACGCATTTCACCGCTACACGTGGAATTCTACCTTCCTCTACAATACTCTAGTTAACCAGTTTTAAGTGCAATTCCTAGGTTGAGCCCAGGGCTTTCACACCTAACTTAATTATCCGCCTACATGCCCTTTACGCCCAGTCATTCCGATTAACGCTCG	D_0__Bacteria	Gilliamella apicola	100	NR_121727.1	2255	2814	2133	949	962	3504	2085	654	720	857	189	3044	2184	1245	1619	1075	2629	1220	275	1104	1386	1797	2333	2062	2597	1270	1644	2095	917	196	2421	1564	2744	4814	2368	4362	1635	3974	1698	3507	3892	1431
2	Ga02	811976ca3e96f80e21af7737e4936ec9	CTGGGCGTAAAGGGCATGTAGGCGGATAATTAAGTTAGGTGTGAAAGCCCTGGGCTCAACCTAGGAATTGCACTTAAAACTGGTTAACTAGAGTATTGTAGAGGAAGGTAGAATTCCACGTGTAGCGGTGAAATGCGTAGAGATGTGGAGGAATACCGGTGGCGAAGGCGGCCTTCTGGACAGATACTGACGC	D_0__Bacteria;D_1__Proteobacteria;D_2__Gammaproteobacteria;D_3__Orbales;D_4__Orbaceae;D_5__Gilliamella;D_6__uncultured gamma proteobacterium	Gilliamella apicola	100	NR_121727.1	2012	3121	2180	945	864	4051	2522	607	542	837	166	3123	2442	1120	1213	1044	1770	1188	272	1129	1292	2004	2464	1216	2325	1185	1519	2264	825	220	2425	1371	2266	3924	2450	3049	1182	3619	1604	4745	4387	1298
3	Ga03	00b4e7d7f341e80f453ad9d73cd42ffb	CTGGGCGTAAAGGGCATGTAGGCGGATGATTAAGTTAGGTGTGAAAGCCCTGGGCTCAACCTAGGAATTGCACTTAAAACTGGTTATCTGGAGTATTGTAGAGGAAGGTAGAATTCCACGTGTAGCGGTGAAATGCGTAGAGATGTGGAGGAATACCGGTGGCGAAGGCGGCCTTCTGGACAGATACTGACGC	D_0__Bacteria;D_1__Proteobacteria;D_2__Gammaproteobacteria;D_3__Orbales;D_4__Orbaceae;D_5__Gilliamella	Gilliamella apicola	98.45	NR_121727.1	0	0	0	370	0	0	0	0	0	0	0	0	0	0	0	0	0	0	0	0	0	0	0	0	0	0	0	828	27	0	0	0	0	0	0	0	0	0	0	0	165	0
4	Ga04	4b7033e956ea829af4cc9d30a63ebf06	CCCCACGCTTTCGCATCTCAGCGTCAGTATCTGTCCAGAAGGCCGCCTTCGCCACCGGTATTCCTCCACATCTCTACGCATTTCACCGCTACACGTGGAATTCTACCTTCCTCTACAATACTCCAGATAACCAGTTTTAAGTGCAATTCCTAGGTTGAGCCCAGGGCTTTCACACCTAACTTAATCATCCGCCTACATGCCCTTTACGCCCAGTCATTCCGATTAACGCTCG	D_0__Bacteria	Gilliamella apicola	98.71	NR_121727.1	0	0	0	520	0	0	0	0	0	0	0	0	0	0	0	0	0	0	0	0	0	0	0	0	0	0	0	900	26	0	0	0	0	0	0	0	0	0	0	0	210	0
5	Ga05	49a24fa842fe353564b551e966cfe487	CTGGGCGTAAAGGGCATGTAGGCGGATAATTAAGTTAGGTGTGAAAGCCCTGGGCTCAACCTAGGAATTGCACTTAAAACTGGTTAACTAGAGTATTGTAGAGGAAGGTAGAATTCCACGTGTAGCGGTGAAATGCGTAGAGATGTGGAGGAATACCGGTGGCGAAGGCGGCCTTCTGGACAAATACTGACGC	D_0__Bacteria;D_1__Proteobacteria;D_2__Gammaproteobacteria;D_3__Orbales;D_4__Orbaceae;D_5__Gilliamella	Gilliamella apicola	99.48	NR_121727.1	0	0	61	0	0	0	0	0	0	0	0	0	0	0	0	0	0	0	0	0	0	0	0	0	0	0	0	0	0	0	0	0	0	0	0	0	0	0	0	0	0	0
6	Ga06	6aa935e0438c99843e02e719b16ebe3d	CCCCACGCTTTCGCATCTCAGCGTCAGTATCTGTCCAGAAGGCCGCCTTCGCCACCGGTATTCCTCCACATCTCTACGCATTTCACCGCTACACGTGGAATTCCACCTTCCTCTACAATACTCTAGTTAACCAGTTTTAAGTGCAATTCCTAGGTTGAGCCCAGGGCTTTCACACCTAACTTAATTATCCGCCTACATGCCCTTTACGCCCAGTCATTCCGATTAACGCTCG	D_0__Bacteria	Gilliamella apicola	99.57	NR_121727.1	0	0	0	0	0	0	0	0	0	0	0	0	0	0	0	0	0	0	0	0	0	0	0	0	0	0	0	0	0	0	0	0	0	0	0	0	0	0	0	0	0	0
7	Ga07	b053e7fb2b1b9f74f6ffba629c0c2ff5	CTGGGCGTAAAGGGCATGTAGGCGGATAATTAAGTTAGGTGTGAAAGCCCTGGGCTCAACCTAGGAATTGCACTTAAAACTGGTTAACTAGAGTATTGTAGAGGAAGGTGGAATTCCACGTGTAGCGGTGAAATGCGTAGAGATGTGGAGGAATACCGGTGGCGAAGGCGGCCTTCTGGACAGATACTGACGC	D_0__Bacteria;D_1__Proteobacteria;D_2__Gammaproteobacteria;D_3__Orbales;D_4__Orbaceae;D_5__Gilliamella	Gilliamella apicola	99.48	NR_121727.1	0	0	0	0	0	0	0	0	0	0	0	0	0	0	0	0	0	0	0	0	0	0	0	0	0	0	0	0	0	0	0	0	0	0	0	0	0	0	0	0	0	0
8	Ga08	53f1079fd30280289d63f8b4ed4074c2	CCCCACGCTTTCGCATCTCAGCGTCAGTATCTGTCCAGAAGGCCGCCTTCGCCACCGGTATTCCTCCACATCTCTACGCATTTCACCGCTACACGTGGAATTCTACCTTCCTCTACAATACTCTAGTTAACCAGTTTTAAGTGCAATTCCTAGGTTGAGCCTAGGGCTTTCACACCTAACTTAATTATCCGCCTACATGCCCTTTACGCCCAGTCATTCCGATTAACGCTCG	D_0__Bacteria	Gilliamella apicola	99.48	NR_121727.1	0	0	0	0	0	0	0	0	0	0	0	0	0	0	0	0	0	0	0	0	0	0	0	0	0	0	208	0	0	0	199	0	0	209	206	0	0	0	0	0	0	0
9	Ga09	8eec66f477eed6036a914af70b1ccf0e	CTGGGCGTAAAGGGCATGTAGGCGGATAATTAAGTTAGGTGTGAAAGCCCTAGGCTCAACCTAGGAATTGCACTTAAAACTGGTTAACTAGAGTATTGTAGAGGAAGGTAGAATTCCACGTGTAGCGGTGAAATGCGTAGAGATGTGGAGGAATACCGGTGGCGAAGGCGGCCTTCTGGACAGATACTGACGC	D_0__Bacteria;D_1__Proteobacteria;D_2__Gammaproteobacteria;D_3__Orbales;D_4__Orbaceae;D_5__Gilliamella	Gilliamella apicola	99.48	NR_121727.1	0	0	0	0	0	0	0	43	0	0	0	0	0	0	0	0	0	0	0	0	0	0	0	0	0	0	209	0	0	0	194	0	0	136	193	0	0	0	0	0	0	0
10	Ga10	205bad130790b144187e73bc457c0531	CCCCACGCTTTCGCATCTCAGCGTCAGTATTTGTCCAGAAGGCCGCCTTCGCCACCGGTATTCCTCCACATCTCTACGCATTTCACCGCTACACGTGGAATTCTACCTTCCTCTACAATACTCTAGTTAACCAGTTTTAAGTGCAATTCCTAGGTTGAGCCCAGGGCTTTCACACCTAACTTAATTATCCGCCTACATGCCCTTTACGCCCAGTCATTCCGATTAACGCTCG	D_0__Bacteria	Gilliamella apicola	99.57	NR_121727.1	0	0	57	0	0	0	0	0	0	0	0	0	0	0	0	0	0	0	0	0	0	0	0	0	0	0	0	0	0	0	0	0	0	0	0	0	0	0	0	0	0	0
11	Ga11	4358c90f688d8ffb5b7b696606c16133	CCCCACGCTTTCGCATCTCAGCGTCAGTATCTGTCCAGAAGGCCGCCTTCGCCACCGGTATTCCTCCACATCTCTACGCATTTCACCGCTACACATGGAATTCTACCTTCCTCTACAATACTCTAGTTAACCAGTTTTAAGTGCAATTCCTAGGTTGAGCCCAGGGCTTTCACACCTAACTTAATTATCCGCCTACATGCCCTTTACGCCCAGTCATTCCGATTAACGCTCG	Unassigned	Gilliamella apicola	99.57	NR_149810.1	0	0	0	0	0	0	0	0	0	0	0	0	0	0	0	0	0	0	0	0	0	0	0	0	0	0	0	0	0	0	0	0	0	0	0	0	0	0	0	0	0	0
12	Ga12	86a5a07a96835aee63c0de65725f0d23	CCCCACGCTTTCGCATCTCAGCGTCAGTATCTGTCCAGAAGGCCGCCTTCGCCACCGGTATTCCTCCACATCTCTACGCATTTCACCGCTACACGTGGAATTCTACCTTCCTCTACAATACTCTAGTTAACCAGTTTTAGGTGCAATTCCTAGGTTGAGCCCAGGGCTTTCACACCTAACTTAATTATCCGCCTACATGCCCTTTACGCCCAGTCATTCCGATTAACGCTCG	Unassigned	Gilliamella apicola	99.57	NR_121727.1	0	0	0	0	0	0	0	0	0	0	0	0	0	0	0	0	0	0	0	0	0	0	0	535	0	0	0	0	0	0	0	0	0	0	0	0	0	0	0	0	0	0
13	Ga13	89496335de07994a701d35607c4e9686	CTGGGCGTAAAGGGCATGTAGGCGGATAATTAAGTTAGGTGTGAAAGCCCTGGGCTCAACCTAGGAATTGCACTTAAAACTGGTTAACTAGAGTATTGTAGAGGAAGGTAGAATTCCATGTGTAGCGGTGAAATGCGTAGAGATGTGGAGGAATACCGGTGGCGAAGGCGGCCTTCTGGACAGATACTGACGC	D_0__Bacteria;D_1__Proteobacteria;D_2__Gammaproteobacteria;D_3__Orbales;D_4__Orbaceae;D_5__Gilliamella	Gilliamella apicola	99.48	NR_121727.1	0	0	0	0	0	0	0	0	0	0	0	0	0	0	0	0	0	0	0	0	0	0	0	0	0	0	0	0	0	0	0	0	0	0	0	0	0	0	0	0	0	0
14	Ga14	9d65b1ed61f1ce70a9c895e309a0695b	CCCCACGCTTTCGCATCTCAGCGTCAGTATTTGTCCAGAAGGCCGCCTTCGCCACCGGTATTCCTCCACATCTCTACGCATTTCACCGCTACACGTGGAATTCTACCTTCCTCTACAATACTCTAGTTAACCAGTTTTAAGTGCAATTCCTAGGTTGAGCCCAGGGCTTTCACACCTAACTTAATTATCCGCCTACATACCCTTTACGCCCAGTCATTCCGATTAACGCTCG	D_0__Bacteria	Gilliamella apicola	99.14	NR_149810.1	0	0	0	0	0	0	0	0	0	0	0	0	0	0	0	0	0	0	0	0	0	0	0	0	0	0	0	0	0	0	0	0	0	0	0	0	0	0	0	0	0	0
15	Ga15	de9a050e63687fa259a1cad9338183a2	CGAGCGTTAATCGGAATGACTGGGCGTAAAGGGCATGTAGGCGGATAATTAAGTTAGGTGTGAAAGCCCTGGGCTCAACCTAGGAATTGCACTTAAAACTGGTTAACTAGAGTATTGTAGAGGAAGGTAGAATTCCACGTGTAGCGGTGAAATGCGTAGAGATGTGGAGGAATACCGGTGGCGAAGGCGGCCTTCTGGACAGATACTGACGC	D_0__Bacteria;D_1__Proteobacteria;D_2__Gammaproteobacteria;D_3__Orbales;D_4__Orbaceae;D_5__Gilliamella;D_6__uncultured gamma proteobacterium	Gilliamella apicola	100	NR_121727.1	6	0	14	9	4	0	15	0	0	0	0	16	0	0	4	0	9	6	0	0	0	0	9	0	0	0	10	0	0	0	10	0	0	10	12	14	0	19	0	18	0	0
16	Ga16	71e70be5b0b759cc2f9661120bd532b2	CTGGGCGTAAAGGGCATGTAGGCGGATAATTAAGTTAGGTGTGAAAGCCCTGGGCTCAACCTAGGAATTGCACCTAAAACTGGTTAACTAGAGTATTGTAGAGGAAGGTAGAATTCCACGTGTAGCGGTGAAATGCGTAGAGATGTGGAGGAATACCGGTGGCGAAGGCGGCCTTCTGGACAGATACTGACGC	D_0__Bacteria;D_1__Proteobacteria;D_2__Gammaproteobacteria;D_3__Orbales;D_4__Orbaceae;D_5__Gilliamella	Gilliamella apicola	99.48	NR_121727.1	0	0	0	0	0	0	0	0	0	0	0	0	0	0	0	0	0	0	0	0	0	0	0	352	0	0	0	0	0	0	0	0	0	0	0	0	0	0	0	0	0	0
17	Ga17	3ef32cab435ffca675293dcf0d6292d7	CCCCACGCTTTCGCATCTCAGCGTCAGTATCTGTCCAGAAAGCCGCCTTCGCCACCGGTATTCCTCCACATCTCTACGCATTTCACCGCTACACGTGGAATTCTACCTTCCTCTACAATACTCTAGTTAACCAGTTTTAAGTGCAATTCCTAGGTTGAGCCCAGGGCTTTCACACCTAACTTAATTATCCGCCTACATGCCCTTTACGCCCAGTCATTCCGATTAACGCTCG	D_0__Bacteria	Gilliamella apicola	99.57	NR_149810.1	0	0	0	0	0	0	0	89	0	0	0	0	0	206	0	0	0	0	0	0	0	0	0	0	0	0	0	0	0	0	0	0	0	0	0	0	0	0	0	0	0	0
18	Ga18	b22e3f7efb802923ea30730924c2b8c2	CTGGGCGTAAAGGGCATGTAGGCGGATAATTAAGTTAGGTGTGAAAGCCCTGGGCTCAACCTAGGAATTGCACTTAAAACTGGTTAACTAGAGTATTGTAGAGGAAGGTAGAATTCCACGTGTAGCGGTGAAATGCGTAGAGATGTGGAGGAATACCGGTGGCGAAGGCGGCTTTCTGGACAGATACTGACGC	D_0__Bacteria;D_1__Proteobacteria;D_2__Gammaproteobacteria;D_3__Orbales;D_4__Orbaceae;D_5__Gilliamella	Gilliamella apicola	99.48	NR_121727.1	0	0	0	0	0	0	0	78	0	0	0	0	0	202	0	0	0	0	0	0	0	0	0	0	0	0	0	0	0	0	0	0	0	0	0	0	0	0	0	0	0	0
19	Ga19	b8b84b8e052757686b782ce73dd62dac	CCCCACGCTTTCGCATCTCAGCGTCAGTATCTGTCCAGAAGGCCGCCTTCGCCACCGGTATTCCTCCACATCTCTACGCATTTCACCGCTACACGTGGAATTCTACCTTCCTCTACAATACTCTAGTTAACCAGTTTTAAGTGCAATTCCTAGGTTGAGCCCAGGGCTTTCACACCTAACTTAATTATC	D_0__Bacteria	Gilliamella apicola	99.57	NR_149810.1	6	0	0	0	3	0	0	0	0	0	0	0	0	0	0	0	0	0	0	0	0	0	0	0	0	5	0	0	0	0	5	0	0	0	0	4	0	0	0	12	20	0
20	Ga20	1aab024626e5f540627ed39690745bae	CCCCACGCTTTCGCACCTCAGCGTCAGTATCTGTCCAGAAGGCCGCCTTCGCCACCGGTATTCCTCCACATCTCTACGCATTTCACCGCTACACATGGAATTCTACCTTCCTCTACAATACTCTAGATAAACAGTTTTAAATGCAGTTCCTAAGTTAAGCTCAGGGATTTCACATCTAACTTATCTATCCGCCTACATGCCCTTTACGCCCAGTCATTCCGATTAACGCTCG	Unassigned	Gilliamella apicola	94.4	NR_121727.1	0	0	0	0	0	0	0	0	0	0	0	0	0	0	0	0	68	0	0	0	0	0	0	0	0	0	0	0	0	0	0	0	0	0	0	51	0	0	0	0	0	0
21	Ga21	b7c3b6a678cb1e1b3f5b285bfa99a56b	CTGGGCGTAAAGGGCATGTAGGCGGATAGATAAGTTAGATGTGAAATCCCTGAGCTTAACTTAGGAACTGCATTTAAAACTGTTTATCTAGAGTATTGTAGAGGAAGGTAGAATTCCATGTGTAGCGGTGAAATGCGTAGAGATGTGGAGGAATACCGGTGGCGAAGGCGGCCTTCTGGACAGATACTGACGC	D_0__Bacteria;D_1__Proteobacteria;D_2__Gammaproteobacteria;D_3__Orbales;D_4__Orbaceae;D_5__uncultured;D_6__uncultured bacterium	Gilliamella apicola	93.78	NR_121727.1	0	0	0	0	0	0	0	0	0	0	0	0	0	0	0	0	68	0	0	0	0	0	0	0	0	0	0	0	0	0	0	0	0	0	0	45	0	0	0	0	0	0
22	Ga22	20240a4abc73d30c5580ded5e99c5f6c	GAGCGTTAATCGGAATGACTGGGCGTAAAGGGCATGTAGGCGGATAATTAAGTTAGGTGTGAAAGCCCTGGGCTCAACCTAGGAATTGCACTTAAAACTGGTTAACTAGAGTATTGTAGAGGAAGGTAGAATTCCACGTGTAGCGGTGAAATGCGTAGAGATGTGGAGGAATACCGGTGGCGAAGGCGGCCTTCTGGACAGATACTGACGC	D_0__Bacteria;D_1__Proteobacteria;D_2__Gammaproteobacteria;D_3__Orbales;D_4__Orbaceae;D_5__Gilliamella;D_6__uncultured gamma proteobacterium	Gilliamella apicola	100	NR_121727.1	0	16	0	0	0	16	0	0	0	0	0	0	0	0	0	5	0	0	0	0	0	0	0	0	0	0	0	0	0	0	0	0	11	0	0	0	0	0	0	0	0	0
23	Ga23	819e62398ef5a52bed8e35b126f8980e	TCTGAACACTCTTTCCCTACACGACGCTCTTCCGATCTGGACTACTAGGGTATTGTAGAGGAAGGTAGAATTCCACGTGTAGCGGTGAAATGCGTAGAGATGTGGAGGAATACCGGTGGCGAAGGCGGCCTTCTGGACAGATACTGACGCTGAGATGCGAAAGCGTGGGGAGCAAACAGGATTAGAAACCCCGGTAGTCCAGATCGGAAGAGCACACG	D_0__Bacteria;D_1__Proteobacteria;D_2__Gammaproteobacteria;D_3__Orbales;D_4__Orbaceae	Gilliamella apicola	98.1	NR_121727.1	0	0	0	0	0	0	0	0	0	0	0	0	0	0	0	0	0	0	0	0	0	0	0	0	0	0	0	0	0	0	0	0	0	0	0	0	0	0	0	0	0	0
24	Ga24	3f637bf3534fafada518315c1901d9a3	TCTTAACACTCTTTCCCTACACGACGCTCTTCCGATCTGGACTACTAGGGTATTGTAGAGGAAGGTAGAATTCCACGTGTAGCGGTGAAATGCGTAGAGATGTGGAGGAATACCGGTGGCGAAGGCGGCCTTCTGGACAGATACTGACGCTGAGATGCGAAAGCGTGGGGAGCAAACAGGATTAGAAACCCCAGTAGTCCAGATCGGAAGAGCACACG	D_0__Bacteria;D_1__Proteobacteria;D_2__Gammaproteobacteria;D_3__Orbales;D_4__Orbaceae	Gilliamella apicola	97.47	NR_121727.1	0	0	0	0	0	0	0	0	0	0	0	0	0	0	0	0	0	0	0	0	0	0	0	0	0	0	0	0	0	0	28	17	0	0	0	26	0	0	0	0	0	0
25	Ga25	8ee3fadd1b0651b6b424f9f299dfccc6	CTGGGCGTAAAGGGCATGTAGGCGGATAATTAAGTTAGGTGTGAAAGCCCTGGGCTTAACCTAGGAATTGCACTTAAAACTGGTTAACTAGAGTATTGTAGAGGAAGGTAGAATTCCACGTGTAGCGGTGAAATGCGTAGAGATGTGGAGGAATACCGGTGGCGAAGGCGGCCTTCTGGACAGATACTGACGC	D_0__Bacteria;D_1__Proteobacteria;D_2__Gammaproteobacteria;D_3__Orbales;D_4__Orbaceae;D_5__Gilliamella;D_6__Gilliamella apicola	Gilliamella apicola	99.48	NR_121727.1	0	0	0	0	0	0	0	0	0	0	0	0	0	0	0	0	0	0	0	0	0	0	0	0	0	0	0	0	0	0	0	0	0	0	0	0	0	0	0	0	0	0
26	Ga26	f56989a5f0870275252a13dd7cf15f76	CCCCACGCTTTCGCATCTCAGCGTCAGTATCTGTCCAGAAGGCCGCCTTCGCTACCGGTATTCCTCCACATCTCTACGCATTTCACCGCTACACGTGGAATTCTACCTTCCTCTACAATACTCTAGTTAACCAGTTTTAAGTGCAATTCCTAGGTTGAGCCCAGGGCTTTCACACCTAACTTAATTATCCGCCTACATGCCCTTTACGCCCAGTCATTCCGATTAACGCTCG	D_0__Bacteria	Gilliamella apicola	99.57	NR_121727.1	0	0	0	64	0	0	0	0	0	0	0	0	0	0	0	0	0	0	0	0	0	0	0	0	0	0	0	0	0	0	0	0	0	0	0	0	0	0	0	0	0	0
27	Ga27	a7f3cf56bc8fc44164d719ae83681572	ATCCTACACTCTTTCCCTACACGACGCTCTTCCGATCTGGACTACTAGGGTATTGTAGAGGAAGGTAGAATTCCACGTGTAGCGGTGAAATGCGTAGAGATGTGGAGGAATACCGGTGGCGAAGGCGGCCTTCTGGACAGATACTGACGCTGAGATGCGAAAGCGTGGGGAGCAAACAGGATTAGAAACCCTTGTAGTCCAGATCGGAAGAGCACACG	D_0__Bacteria;D_1__Proteobacteria;D_2__Gammaproteobacteria;D_3__Orbales;D_4__Orbaceae	Gilliamella apicola	98.1	NR_121727.1	0	0	0	0	0	0	0	0	0	0	0	0	0	0	0	0	0	0	0	0	0	0	0	0	0	0	0	0	0	0	0	0	0	0	0	0	0	0	0	0	0	0
28	Ga28	8e927cf6079de5d1795c189d4c559da1	CTGGGCGTAAAGGGCATGTAGGCGGATAATTAAGTTAGGTGTGAAAGCCCTGGGCTCAACCTAGGAATTGCACTTAAAACTGGTTAACTAGAGTATTGTAGAGGAGGGTAGAATTCCACGTGTAGCGGTGAAATGCGTAGAGATGTGGAGGAATACCGGTGGCGAAGGCGGCCTTCTGGACAGATACTGACGC	D_0__Bacteria;D_1__Proteobacteria;D_2__Gammaproteobacteria;D_3__Orbales;D_4__Orbaceae;D_5__Gilliamella	Gilliamella apicola	99.48	NR_121727.1	0	0	0	0	0	0	0	0	0	0	0	0	0	0	0	0	0	0	0	0	0	0	0	0	0	0	0	0	0	0	0	0	0	0	0	0	57	0	0	0	0	0
29	Ga29	8868864f614af93282cd178c7d6ddf79	TCTGAACACTCTTTCCCTACACGACGCTCTTCCGATCTGGACTACTAGGGTATTGTAGAGGAAGGTAGAATTCCACGTGTAGCGGTGAAATGCGTAGAGATGTGGAGGAATACCGGTGGCGAAGGCGGCCTTCTGGACAGATACTGACGCTGAGATGCGAAAGCGTGGGGAGCAAACAGGATTAGAAACCCCAGTAGTCCAGATCGGAAGAGCACACG	D_0__Bacteria;D_1__Proteobacteria;D_2__Gammaproteobacteria;D_3__Orbales;D_4__Orbaceae	Gilliamella apicola	97.47	NR_121727.1	0	0	0	0	0	0	0	0	0	0	0	0	0	0	0	0	0	0	0	0	0	0	0	0	0	0	0	0	0	0	0	0	0	0	0	0	0	0	0	0	0	0
30	Ga30	327eb887e7ff66a4e09585f26a6d64f3	ACGACGCTCTTCCGATCTGGACTACTGGGGTTTCTAATCCTGTTTGCTCCCCACGCTTTCGCATCTCAGCGTCAGTATCTGTCCAGAAGGCCGCCTTCGCCACCGGTATTCCTCCACATCTCTACGCATTTCACCGCTACACGTGGAATTCTACCTTCCTCTACAATACTCTAGTAGTCCAGATCGGAAGAGCACACG	Unassigned	Gilliamella apicola	98.1	NR_121727.1	0	0	0	0	0	0	0	0	0	0	0	0	0	0	0	0	0	0	0	0	0	0	0	0	0	0	0	0	0	0	0	0	0	0	0	0	0	0	0	0	0	0
31	Ga31	b91f2efe99963c6f1d684a165d69279d	GATAATTAAGTTAGGTGTGAAAGCCCTGGGCTCAACCTAGGAATTGCACTTAAAACTGGTTAACTAGAGTATTGTAGAGGAAGGTAGAATTCCACGTGTAGCGGTGAAATGCGTAGAGATGTGGAGGAATACCGGTGGCGAAGGCGGCCTTCTGGACAGATACTGACGC	D_0__Bacteria;D_1__Proteobacteria;D_2__Gammaproteobacteria;D_3__Orbales;D_4__Orbaceae;D_5__Gilliamella	Gilliamella apicola	100	NR_121727.1	0	0	0	0	0	0	0	0	0	0	0	2	0	0	0	0	0	0	0	0	0	0	5	0	0	0	0	0	0	0	0	0	0	0	0	0	0	0	0	0	6	4
32	Ga32	e14dced5ac7e1eaab8281f604fb42a03	AGCCTACACTCTTTCCCTACACGACGCTCTTCCGATCTGGACTACTAGGGTATTGTAGAGGAAGGTAGAATTCCACGTGTAGCGGTGAAATGCGTAGAGATGTGGAGGAATACCGGTGGCGAAGGCGGCCTTCTGGACAGATACTGACGCTGAGATGCGAAAGCGTGGGGAGCAAACAGGATTAGAAACCCCGGTAGTCCAGATCGGAAGAGCACACG	D_0__Bacteria;D_1__Proteobacteria;D_2__Gammaproteobacteria;D_3__Orbales;D_4__Orbaceae	Gilliamella apicola	98.1	NR_121727.1	0	0	0	0	0	0	0	0	0	0	0	0	0	0	0	0	0	0	0	0	0	0	0	0	0	0	0	0	0	0	0	0	0	0	0	0	0	0	0	0	0	0
33	Ga33	8e15cc879e83b18301e14b3d78d92bd1	CTGGGCGTAAAGGGCATGTAGGCGGATAATTAAGTTAGGTGTGAAAGCCCTGGGCTCAACCTAGGAATTGCACTTAAAACTGGTTAACTAGAGTATTGTAGAGGAAGGTAGAATTCCACGTGTAGCGGTGAAATGCGTAGAGATGTGGAGGAATACCGGTAGCGAAGGCGGCCTTCTGGACAGATACTGACGC	D_0__Bacteria;D_1__Proteobacteria;D_2__Gammaproteobacteria;D_3__Orbales;D_4__Orbaceae;D_5__Gilliamella	Gilliamella apicola	99.48	NR_121727.1	0	0	0	51	0	0	0	0	0	0	0	0	0	0	0	0	0	0	0	0	0	0	0	0	0	0	0	0	0	0	0	0	0	0	0	0	0	0	0	0	0	0
34	Ga34	7384661ca5a1a397bb27f86297125855	CTGGGCGTAAAGGGCATGTAGGCGGATAATTAAGTTAGGTGTGAAAGCCCTGGGCTCAACCTAGGAATTGCACTTAAAACTAGTTAACTAGAGTATTGTAGAGGAAGGTAGAATTCCACGTGTAGCGGTGAAATGCGTAGAGATGTGGAGGAATACCGGTGGCGAAGGCGGCCTTCTGGACAGATACTGACGC	D_0__Bacteria;D_1__Proteobacteria;D_2__Gammaproteobacteria;D_3__Orbales;D_4__Orbaceae;D_5__Gilliamella	Gilliamella apicola	99.48	NR_121727.1	0	0	0	0	0	0	0	0	0	0	0	0	0	0	0	0	0	0	0	0	0	0	0	0	0	0	0	0	0	0	0	0	0	0	0	0	0	0	0	0	0	0
[truncated: 44 more columns]

## Sheet: Snodgrassella
Snodgrassella, ASVs at 99.5% clustering
				SILVA Assigned Taxonomy	Identity by BLAST
S/No	ASVs_ID	Feature_ID	Sequence	Bacterial Taxa	Bacterial Taxa	Per. Ident	Accession	Kakamega-101	Kakamega-102	Kakamega-103	Kakamega-105	Kakamega-106	Kakamega-108	Kakamega-111	Kakamega-114	Kakamega-115	Kakamega-116	Kakamega-91	Kakamega-92	Kakamega-93	Kakamega-94	Kakamega-96	Kakamega-97	Kakamega-98	Kakamega-99	Kilifi-Coast-61	Kilifi-Coast-62	Kilifi-Coast-63	Kilifi-Coast-64	Kilifi-Coast-65	Kilifi-Coast-66	Kilifi-Coast-67	Kilifi-Coast-68	Kilifi-Coast-69	Kilifi-Coast-71	Kilifi-Coast-72	Kilifi-Coast-73	Kilifi-Coast-74	Kilifi-Coast-75	Kilifi-Coast-76	Kilifi-Coast-77	Kilifi-Coast-78	Kilifi-Coast-79	Kilifi-Coast-84	Kilifi-Coast-85	Kilifi-Coast-86	Kilifi-Coast-87	Kilifi-Coast-88	Kwale-Coast-31
1	Sa01	b0f25d94bb3cab91eb421c4ee9bb7cc1	ACCCACGCTTTCGAGCATGAACGTCAGTGTTATCCCAGGAGGCTGCCTTCGCCATCGGTATTCCTCCACATCTCTACGCATTTCACTGCTACACGTGGAATTCTACCTCCCTCTGACACACTCTAGTTAACCAGTTTCAAATGCACGTCCCAAGTTGAGCTCGGGGATTTCACATCTGACTTAATTAACCGTCTGCGCTCGCTTTACGCCCAGTAATTCCGATTAACGCTCG	Unassigned	Snodgrassella alvi	100	NR_121735.2	2041	1346	821	1128	1601	2692	392	1294	2964	433	403	2134	2031	516	2051	1796	396	2172	1698	1322	582	872	920	374	1289	832	1382	1028	1145	98	1798	2488	1636	2520	2369	436	2518	2667	1830	140	766	1485
2	Sa02	c1f5a13c91655f7368f3a386cd839c09	CTGGGCGTAAAGCGAGCGCAGACGGTTAATTAAGTCAGATGTGAAATCCCCGAGCTCAACTTGGGACGTGCATTTGAAACTGGTTAACTAGAGTGTGTCAGAGGGAGGTAGAATTCCACGTGTAGCAGTGAAATGCGTAGAGATGTGGAGGAATACCGATGGCGAAGGCAGCCTCCTGGGATAACACTGACGT	D_0__Bacteria;D_1__Proteobacteria;D_2__Gammaproteobacteria;D_3__Betaproteobacteriales;D_4__Neisseriaceae;D_5__Snodgrassella	Snodgrassella alvi	100	NR_121735.2	1827	1287	806	1006	1409	2982	433	1057	2479	386	359	1904	1840	452	1611	2372	360	2262	1522	1652	537	575	943	373	1195	676	1394	946	1044	112	1577	2516	1418	2180	2243	394	2189	2149	1962	141	725	1432
3	Sa03	8b267125b95e057ef7eb111466ebcbeb	ACCCACGCTTTCGAGCATGAACGTCAGTGTTATCCCAGGAGGCTGCCTTCGCCATCGGTATTCCTCCACATCTCTACGCATTTCACTGCTACACGTGGAATTCTACCTCCCTCTGACACACTCTAGTTACACAGTTTCAAATGCACGTCCCAAGTTGAGCTCGGGGATTTCACATCTGACTTATTTAACCGTCTGCGCTCGCTTTACGCCCAGTAATTCCGATTAACGCTCG	Unassigned	Snodgrassella alvi	98.71	NR_121735.2	161	224	263	425	0	0	77	213	104	118	49	0	111	213	205	110	143	38	116	123	259	170	176	40	552	127	371	424	245	0	91	52	180	211	52	171	504	421	479	741	0	184
4	Sa04	6390a69fba23b5b1c45056640cd60543	CTGGGCGTAAAGCGAGCGCAGACGGTTAAATAAGTCAGATGTGAAATCCCCGAGCTCAACTTGGGACGTGCATTTGAAACTGTGTAACTAGAGTGTGTCAGAGGGAGGTAGAATTCCACGTGTAGCAGTGAAATGCGTAGAGATGTGGAGGAATACCGATGGCGAAGGCAGCCTCCTGGGATAACACTGACGT	D_0__Bacteria;D_1__Proteobacteria;D_2__Gammaproteobacteria;D_3__Betaproteobacteriales;D_4__Neisseriaceae;D_5__Snodgrassella;D_6__uncultured Neisseriaceae bacterium	Snodgrassella alvi	98.45	NR_121735.2	132	229	310	367	18	0	85	185	92	135	41	0	61	174	161	117	112	30	99	96	236	114	142	33	494	103	365	367	202	0	81	64	172	132	49	150	456	367	484	706	0	180
5	Sa05	22fc42a5b1cf325cb5f823630fb86cb6	ACCCACGCTTTCGAGCATGAACGTCAGTGTTATCCCAGGAGGCTGCCTTCGCCATCGGTATTCCTCCACATCTCTACGCATTTCACTGCTACACGTGGAATTCTACCTCCCTCTGACACACTCTAGTTAACCAGTTTCAAATGCACGTCCCAAGTTAAGCTCGGGGATTTCACATCTGACTTAATTAACCGTCTGCGCTCGCTTTACGCCCAGTAATTCCGATTAACGCTCG	Unassigned	Snodgrassella alvi	99.57	NR_121735.2	0	0	0	0	0	0	0	0	0	0	0	0	0	0	0	0	0	0	0	0	0	0	0	0	0	0	0	0	0	0	0	0	0	0	0	0	0	0	0	0	0	0
6	Sa06	dd2fbefcffba035e66994a7972542f80	CTGGGCGTAAAGCGAGCGCAGACGGTTAATTAAGTCAGATGTGAAATCCCCGAGCTTAACTTGGGACGTGCATTTGAAACTGGTTAACTAGAGTGTGTCAGAGGGAGGTAGAATTCCACGTGTAGCAGTGAAATGCGTAGAGATGTGGAGGAATACCGATGGCGAAGGCAGCCTCCTGGGATAACACTGACGT	D_0__Bacteria;D_1__Proteobacteria;D_2__Gammaproteobacteria;D_3__Betaproteobacteriales;D_4__Neisseriaceae;D_5__Snodgrassella	Snodgrassella alvi	99.48	NR_121735.2	0	0	0	0	0	0	0	0	0	0	0	0	0	0	0	0	0	0	0	0	0	0	0	0	0	0	0	0	0	0	0	0	0	0	0	0	0	0	0	0	0	0
7	Sa07	75249f1dc5be19254e37b8bfd0000642	ACCCACGCTTTCGAGCATGAACGTCAGTGTTATCCCAGGAGGCTGCCTTCGCCATCGGTATTCCTCCACATCTCTACGCATTTCACTGCTACACGTGGAATTCTACCCCCCTCTGACACACTCTAGTTAACCAGTTTCAAATGCACGTCCCAAGTTGAGCTCGGGGATTTCACATCTGACTTAATTAACCGTCTGCGCTCGCTTTACGCCCAGTAATTCCGATTAACGCTCG	Unassigned	Snodgrassella alvi	99.57	NR_121735.2	0	0	0	0	0	0	0	0	0	0	0	0	0	0	0	0	0	0	0	0	0	0	0	0	0	0	0	0	0	0	0	944	0	0	0	0	0	0	0	0	0	0
8	Sa08	b27f0b97cebcfef8339334fcf18ca163	CTGGGCGTAAAGCGAGCGCAGACGGTTAATTAAGTCAGATGTGAAATCCCCGAGCTCAACTTGGGACGTGCATTTGAAACTGGTTAACTAGAGTGTGTCAGAGGGGGGTAGAATTCCACGTGTAGCAGTGAAATGCGTAGAGATGTGGAGGAATACCGATGGCGAAGGCAGCCTCCTGGGATAACACTGACGT	D_0__Bacteria;D_1__Proteobacteria;D_2__Gammaproteobacteria;D_3__Betaproteobacteriales;D_4__Neisseriaceae;D_5__Snodgrassella	Snodgrassella alvi	99.48	NR_121735.2	0	0	0	0	0	0	0	0	0	0	0	0	0	0	0	0	0	0	0	0	0	0	0	0	0	0	0	0	0	0	0	915	0	0	0	0	0	0	0	0	0	0
9	Sa09	56aa5a2dca9de4af4ad41b09057fca26	ACCCACGCTTTCGAGCTTGAACGTCAGTGTTATCCCAGGAGGCTGCCTTCGCCATCGGTATTCCTCCACATCTCTACGCATTTCACTGCTACACGTGGAATTCTACCTCCCTCTGACACACTCTAGTTAACCAGTTTCAAATGCACGTCCCAAGTTGAGCTCGGGGATTTCACATCTGACTTAATTAACCGTCTGCGCTCGCTTTACGCCCAGTAATTCCGATTAACGCTCG	Unassigned	Snodgrassella alvi	99.57	NR_121735.2	0	0	0	0	0	0	0	0	0	0	0	0	0	0	0	0	0	0	0	0	0	0	0	0	0	0	0	0	0	0	0	0	0	0	0	0	0	0	0	0	0	0
10	Sa10	5f3a9d3cc9317a785ca83a315dbf91d1	CGAGCGTTAATCGGAATTACTGGGCGTAAAGCGAGCGCAGACGGTTAATTAAGTCAGATGTGAAATCCCCGAGCTCAACTTGGGACGTGCATTTGAAACTGGTTAACTAGAGTGTGTCAGAGGGAGGTAGAATTCCACGTGTAGCAGTGAAATGCGTAGAGATGTGGAGGAATACCGATGGCGAAGGCAGCCTCCTGGGATAACACTGACGT	D_0__Bacteria;D_1__Proteobacteria;D_2__Gammaproteobacteria;D_3__Betaproteobacteriales;D_4__Neisseriaceae;D_5__Snodgrassella	Snodgrassella alvi	100	NR_121735.2	0	5	0	0	5	7	0	7	12	0	0	0	0	3	6	0	0	10	6	5	0	4	4	0	0	0	6	0	6	0	7	12	0	0	0	0	7	0	0	0	0	6
11	Sa11	c121c6c8dc51598afe01e547ca0611ca	CTGGGCGTAAAGCGAGCGCAGACGGTTAATTAAGTCAGATGTGAAATCCCCGAGCTCAACTTGGGACGTGCATTTGAAACTGGTAAACTAGAGTGTGTCAGAGGGAGGTAGAATTCCACGTGTAGCAGTGAAATGCGTAGAGATGTGGAGGAATACCGATGGCGAAGGCAGCCTCCTGGGATAACACTGACGT	D_0__Bacteria;D_1__Proteobacteria;D_2__Gammaproteobacteria;D_3__Betaproteobacteriales;D_4__Neisseriaceae;D_5__Snodgrassella	Snodgrassella alvi	99.48	NR_121735.2	0	0	0	0	0	0	0	0	0	0	0	0	0	0	0	0	0	0	0	0	0	0	0	0	256	0	0	0	0	0	0	0	0	0	0	0	0	0	0	0	0	0
12	Sa12	aa944f37e7d0381accb7e02c555ac458	ACCCACGCTTTCGAGCATGAACGTCAGTGTTATCCCAGGAGGCTGCCTTCGCCATCGGTATTCCTCCACATCTCTACGCATTTCACTGCTACACGTGGAATTCTACCTCCCTCTGACACACTCTAGTTTACCAGTTTCAAATGCACGTCCCAAGTTGAGCTCGGGGATTTCACATCTGACTTAATTAACCGTCTGCGCTCGCTTTACGCCCAGTAATTCCGATTAACGCTCG	Unassigned	Snodgrassella alvi	99.57	NR_121735.2	0	0	0	0	0	0	0	0	0	0	0	0	0	0	0	0	0	0	0	0	0	0	0	0	225	0	0	0	0	0	0	0	0	0	0	0	0	0	0	0	0	0
13	Sa13	e2c438cbc88a721866c07ca18465f331	AGCGTTAATCGGAATTACTGGGCGTAAAGCGAGCGCAGACGGTTAATTAAGTCAGATGTGAAATCCCCGAGCTCAACTTGGGACGTGCATTTGAAACTGGTTAACTAGAGTGTGTCAGAGGGAGGTAGAATTCCACGTGTAGCAGTGAAATGCGTAGAGATGTGGAGGAATACCGATGGCGAAGGCAGCCTCCTGGGATAACACTGACGT	D_0__Bacteria;D_1__Proteobacteria;D_2__Gammaproteobacteria;D_3__Betaproteobacteriales;D_4__Neisseriaceae;D_5__Snodgrassella	Snodgrassella alvi	100	NR_121735.2	13	0	5	0	0	0	0	0	0	0	2	6	7	0	0	12	0	0	0	0	0	0	0	0	0	0	0	0	0	0	0	0	6	9	9	0	0	5	0	0	0	0
14	Sa14	13c28fe4a003c6324c46d1a5ddb8cbbc	CTGGGCGTAAAGCGAGCGCAGATGGTTAATTAAGTCAGATGTGAAATCCCCGAGCTCAACTTGGGACGTGCATTTGAAACTGGTTAACTAGAGTGTGTCAGAGGGAGGTAGAATTCCACGTGTAGCAGTGAAATGCGTAGAGATGTGGAGGAATACCGATGGCGAAGGCAGCCTCCTGGGATAACACTGACGT	D_0__Bacteria;D_1__Proteobacteria;D_2__Gammaproteobacteria;D_3__Betaproteobacteriales;D_4__Neisseriaceae;D_5__Snodgrassella	Snodgrassella alvi	99.48	NR_121735.2	0	0	0	0	0	0	0	0	0	0	0	0	0	0	0	0	0	0	0	0	0	0	0	0	0	0	0	0	0	0	109	0	0	0	0	0	0	0	0	0	0	0
15	Sa15	bd4cdcef583ae5e157c436a27044a592	CTGGGCGTAAAGCGAGCGCAGACGGTTAATTAAGTCAGATGTGAAATCCCCGAGCTCAACTTGGGACGTGCATTTGAAACTGGTTTACTAGAGTGTGTCAGAGGGAGGTAGAATTCCACGTGTAGCAGTGAAATGCGTAGAGATGTGGAGGAATACCGATGGCGAAGGCAGCCTCCTGGGATAACACTGACGT	D_0__Bacteria;D_1__Proteobacteria;D_2__Gammaproteobacteria;D_3__Betaproteobacteriales;D_4__Neisseriaceae;D_5__Snodgrassella	Snodgrassella alvi	99.48	NR_121735.2	0	0	0	0	0	0	0	0	0	0	0	0	0	0	0	0	0	0	0	0	0	0	0	0	0	0	0	0	0	0	0	0	0	0	0	0	0	0	0	0	0	0
16	Sa16	77cdeb4674b1c9e49c3cce2641961f1c	CTGGGCGTAAAGCGAGCGCAGACGGTTAAATAAGTCAGATGTGAAATCCCCGAGCTTAACTTGGGACGTGCATTTGAAACTGTGTAACTAGAGTGTGTCAGAGGGAGGTAGAATTCCACGTGTAGCAGTGAAATGCGTAGAGATGTGGAGGAATACCGATGGCGAAGGCAGCCTCCTGGGATAACACTGACGT	D_0__Bacteria;D_1__Proteobacteria;D_2__Gammaproteobacteria;D_3__Betaproteobacteriales;D_4__Neisseriaceae;D_5__Snodgrassella	Snodgrassella alvi	97.93	NR_121735.2	0	0	0	0	0	0	0	0	0	0	0	0	25	0	0	0	0	0	0	0	0	0	0	0	0	0	0	0	0	0	0	0	0	0	0	0	0	0	0	0	0	0
17	Sa17	e4089e8518a71fbcfa6e8c2d8e833131	ACCCACGCTTTCGAGCATGAACGTCAGTGTTATCCCAGGAGGCTGCCTTCGCCATCGGTATTCCTCCACATCTCTACGCATTTCACTGCTACACGTGGAATTCTACCTCCCTCTGACACACTCTAGTTAACCAGTTTCAAATGCACGTCCCAAGTTGAGCTCGGGGATTTCACATCTGACTTAATTAAC	Unassigned	Snodgrassella alvi	100	NR_121735.2	0	5	3	0	0	0	0	0	4	0	0	0	0	0	0	0	0	0	4	5	0	0	0	0	0	0	0	0	0	0	3	0	0	0	9	0	4	0	4	0	0	0
18	Sa18	2674f19ccd959b8a41b19e1eb8a6436e	GAGCGTTAATCGGAATTACTGGGCGTAAAGCGAGCGCAGACGGTTAATTAAGTCAGATGTGAAATCCCCGAGCTCAACTTGGGACGTGCATTTGAAACTGGTTAACTAGAGTGTGTCAGAGGGAGGTAGAATTCCACGTGTAGCAGTGAAATGCGTAGAGATGTGGAGGAATACCGATGGCGAAGGCAGCCTCCTGGGATAACACTGACGT	D_0__Bacteria;D_1__Proteobacteria;D_2__Gammaproteobacteria;D_3__Betaproteobacteriales;D_4__Neisseriaceae;D_5__Snodgrassella	Snodgrassella alvi	100	NR_121735.2	0	0	0	0	0	0	0	0	0	0	0	0	0	0	0	0	0	0	0	0	0	0	0	0	0	0	0	0	0	0	0	0	0	0	0	0	0	0	0	0	5	0
[truncated: 44 more columns]

## Sheet: Frischella
Frischella, ASVs at 99.5% clustering
				SILVA Assigned Taxonomy	Identity by BLAST
S/No	Sequence ID	Feature_ID	Sequance	Bacterial Taxa	Bacterial Taxa	Per. Ident	Accession	Kakamega-101	Kakamega-102	Kakamega-103	Kakamega-105	Kakamega-106	Kakamega-108	Kakamega-111	Kakamega-114	Kakamega-115	Kakamega-116	Kakamega-91	Kakamega-92	Kakamega-93	Kakamega-94	Kakamega-96	Kakamega-97	Kakamega-98	Kakamega-99	Kilifi-Coast-61	Kilifi-Coast-62	Kilifi-Coast-63	Kilifi-Coast-64	Kilifi-Coast-65	Kilifi-Coast-66	Kilifi-Coast-67	Kilifi-Coast-68	Kilifi-Coast-69	Kilifi-Coast-71	Kilifi-Coast-72	Kilifi-Coast-73	Kilifi-Coast-74	Kilifi-Coast-75	Kilifi-Coast-76	Kilifi-Coast-77	Kilifi-Coast-78	Kilifi-Coast-79	Kilifi-Coast-84	Kilifi-Coast-85	Kilifi-Coast-86	Kilifi-Coast-87	Kilifi-Coast-88	Kwale-Coast-31
1	Fp1	7c6a92ea2e446e9de1bc1965de8969ee	CTGGGCGTAAAGGGCATGTAGGCGGATGATTAAGTTAGGTGTGAAAGCCTCGGGCTCAACCTGAGAATAGCATTTAAAACTGGTCATCTGGAGTACTGTAGAGGGAGGTAGAATTCCACGTGTAGCGGTGAAATGCGTAGAGATGTGGAGGAATACCGGTGGCGAAGGCGGCCTTCTGGACAGATACTGACGC	D_0__Bacteria;D_1__Proteobacteria;D_2__Gammaproteobacteria;D_3__Orbales;D_4__Orbaceae	Frischella perrara	99.48	NR_118490.1	3000	2015	856	1913	236	13516	3	3891	2490	2920	398	6856	280	1413	99	64	507	10	3162	5	2676	349	491	0	5	126	3426	0	1328	556	3364	95	677	487	354	0	3230	543	1752	3413	11	2223
2	Fp2	dae45b8603eda7de7134cf26b204fdf9	CCCCACGCTTTCGCATCTCAGCGTCAGTATCTGTCCAGAAGGCCGCCTTCGCCACCGGTATTCCTCCACATCTCTACGCATTTCACCGCTACACGTGGAATTCTACCTCCCTCTACAGTACTCCAGATGACCAGTTTTAAATGCTATTCTCAGGTTGAGCCCGAGGCTTTCACACCTAACTTAATCATCCGCCTACATGCCCTTTACGCCCAGTCATTCCGATTAACGCTCG	Unassigned	Frischella perrara	100	NR_118490.1	2850	1753	800	1607	203	10254	0	3285	2752	2491	459	5498	303	1429	128	62	667	10	2471	0	2421	296	483	0	0	133	2537	0	1464	567	2775	104	753	546	351	9	2820	562	1573	2754	0	2086
3	Fp3	5ba9bc2437a5470f61db07d9d3baae2a	CCCCACGCTTTCGCATCTCAGCGTCAGTATCTGTCCAGAAGGCCGCCTTCGCCACCGGTATTCCTCCACATCTCTACGCATTTCACCGCTACACGTGGAATTCCACCTCCCTCTACAGTACTCCAGATGACCAGTTTTAAATGCTATTCTCAGGTTGAGCCCGAGGCTTTCACACCTAACTTAATCATCCGCCTACATGCCCTTTACGCCCAGTCATTCCGATTAACGCTCG	Unassigned	Frischella perrara	99.14	NR_118490.1	0	0	0	0	0	0	0	0	809	1065	0	0	0	0	0	0	0	0	0	0	0	0	0	0	0	0	0	0	0	0	0	0	0	0	0	0	0	0	0	0	0	0
4	Fp4	d3ae2270ee0be65f563ce4356f90bbd3	CTGGGCGTAAAGGGCATGTAGGCGGATGATTAAGTTAGGTGTGAAAGCCTCGGGCTCAACCTGAGAATAGCATTTAAAACTGGTCATCTGGAGTACTGTAGAGGGAGGTGGAATTCCACGTGTAGCGGTGAAATGCGTAGAGATGTGGAGGAATACCGGTGGCGAAGGCGGCCTTCTGGACAGATACTGACGC	D_0__Bacteria;D_1__Proteobacteria;D_2__Gammaproteobacteria;D_3__Orbales;D_4__Orbaceae	Frischella perrara	98.96	CP009056.1	0	0	0	0	0	0	0	0	637	919	0	0	0	0	0	0	0	0	0	0	0	0	0	0	0	0	0	0	0	0	0	0	0	0	0	0	0	0	0	0	0	0
5	Fp5	cd7acf24ce90acefcbccf52d100eef4b	CCCCACGCTTTCGCATCTCAGCGTCAGTATCTGTCCAGAAGGCCGCCTTCGCCACCGGTATTCCTCCACATCTCTACGCATTTCACCGCTACACGTGGAATTCTACCTCCCTCTACAGTACTCCAGATGACCAGTTTTAAATGCTATTCTCAGGTTGAGCCCGAGGCTTTCACATCTAACTTAATCATCCGCCTACATGCCCTTTACGCCCAGTCATTCCGATTAACGCTCG	Unassigned	Frischella perrara	99.14	NR_118490.1	0	0	0	0	0	0	0	0	0	0	0	0	0	0	0	0	0	0	0	0	0	0	0	0	0	0	0	0	0	0	1222	0	0	0	0	0	0	0	0	0	0	0
6	Fp6	951a8f8b73bf148036cf8cdd26976797	CTGGGCGTAAAGGGCATGTAGGCGGATGATTAAGTTAGATGTGAAAGCCTCGGGCTCAACCTGAGAATAGCATTTAAAACTGGTCATCTGGAGTACTGTAGAGGGAGGTAGAATTCCACGTGTAGCGGTGAAATGCGTAGAGATGTGGAGGAATACCGGTGGCGAAGGCGGCCTTCTGGACAGATACTGACGC	D_0__Bacteria;D_1__Proteobacteria;D_2__Gammaproteobacteria;D_3__Orbales;D_4__Orbaceae	Frischella perrara	98.96	NR_118490.1	0	0	0	0	0	0	0	0	0	0	0	0	0	0	0	0	0	0	0	0	0	0	0	0	0	0	0	0	0	0	1078	0	0	0	0	0	0	0	0	0	0	0
7	Fp7	d45f0eba070ab3eafa4f4813269c55cd	CTGGGCGTAAAGGGCATGTAGGCGGATGATTAAGTTAGGTGTGAAAGCCTCGGGCTTAACCTGAGAATAGCATTTAAAACTGGTCATCTGGAGTACTGTAGAGGGAGGTAGAATTCCACGTGTAGCGGTGAAATGCGTAGAGATGTGGAGGAATACCGGTGGCGAAGGCGGCCTTCTGGACAGATACTGACGC	D_0__Bacteria;D_1__Proteobacteria;D_2__Gammaproteobacteria;D_3__Orbales;D_4__Orbaceae	Frischella perrara	98.96	NR_118490.1	0	0	0	0	0	0	0	0	0	0	0	0	0	0	0	0	0	0	0	0	0	0	0	0	0	0	0	0	0	0	0	0	0	0	0	0	0	0	0	0	0	0
8	Fp8	38d20cde3d45186058eefaed16f0bf00	CCCCACGCTTTCGCATCTCAGCGTCAGTATCTGTCCAGAAGGCCGCCTTCGCCACCGGTATTCCTCCACATCTCTACGCATTTCACCGCTACACGTGGAATTCTACCTCCCTCTACAGTACTCCAGATGACCAGTTTTAAATGCTATTCTCAGGTTAAGCCCGAGGCTTTCACACCTAACTTAATCATCCGCCTACATGCCCTTTACGCCCAGTCATTCCGATTAACGCTCG	Unassigned	Frischella perrara	99.14	NR_118490.1	0	0	0	0	0	0	0	0	0	0	0	0	0	0	0	0	0	0	0	0	0	0	0	0	0	0	0	0	0	0	0	0	0	0	0	0	0	0	0	0	0	0
9	Fp9	0f0292879bc54f2d7e12cb44940001e7	CCCCACGCTTTCGCATCTCAGCGTCAGTATCTGTCCAGAAGGCCGCCTTCGCCACCGGTATTCCTCCACATCTCTACGCATTTCACCGCTACACGTGGAATTCTACCTCCCTCTACAGTACTCCAGATGACCAGTTTTAAATGCTATTCTCAGGTTGAGCCCAAGGCTTTCACACCTAACTTAATCATCCGCCTACATGCCCTTTACGCCCAGTCATTCCGATTAACGCTCG	Unassigned	Frischella perrara	99.14	NR_118490.1	0	0	0	0	0	0	0	0	0	0	0	0	0	0	0	0	0	0	0	0	0	0	0	0	0	378	0	0	0	0	0	0	0	0	0	0	0	0	0	0	0	0
10	Fp10	85b648bc3bfd8e0b77325abefc1b64ce	CCCCACGCTTTCGCATCTCAGCGTCAGTATCTGTCCAGAAGGCCGCCTTCGCCACCGGTATTCCTCCACATCTCTACGCATTTCACCGCTACACGTGGAATTCTACCTCCCTCTACAGTACTCCAGATGACCAGTTTTAAATGCTATTCTCAGGTTGAGCCCGAGGCTTTCACACCTAACTTAATCACCCGCCTACATGCCCTTTACGCCCAGTCATTCCGATTAACGCTCG	Unassigned	Frischella perrara	99.14	NR_118490.1	0	678	0	0	0	0	0	0	0	0	0	0	0	0	0	0	0	0	0	0	0	0	0	0	0	0	0	0	0	0	0	0	0	0	0	0	0	0	0	0	0	0
11	Fp11	14f7e9645d90e1c8f44f85c9c7bcaee7	CTGGGCGTAAAGGGCATGTAGGCGGGTGATTAAGTTAGGTGTGAAAGCCTCGGGCTCAACCTGAGAATAGCATTTAAAACTGGTCATCTGGAGTACTGTAGAGGGAGGTAGAATTCCACGTGTAGCGGTGAAATGCGTAGAGATGTGGAGGAATACCGGTGGCGAAGGCGGCCTTCTGGACAGATACTGACGC	D_0__Bacteria;D_1__Proteobacteria;D_2__Gammaproteobacteria;D_3__Orbales;D_4__Orbaceae	Frischella perrara	98.96	NR_118490.1	0	670	0	0	0	0	0	0	0	0	0	0	0	0	0	0	0	0	0	0	0	0	0	0	0	0	0	0	0	0	0	0	0	0	0	0	0	0	0	0	0	0
12	Fp12	a116ca69fc3043d56a31d38132c84e0d	CTGGGCGTAAAGGGCATGTAGGCGGATGATTAAGTTAGGTGTGAAAGCCTTGGGCTCAACCTGAGAATAGCATTTAAAACTGGTCATCTGGAGTACTGTAGAGGGAGGTAGAATTCCACGTGTAGCGGTGAAATGCGTAGAGATGTGGAGGAATACCGGTGGCGAAGGCGGCCTTCTGGACAGATACTGACGC	D_0__Bacteria;D_1__Proteobacteria;D_2__Gammaproteobacteria;D_3__Orbales;D_4__Orbaceae	Frischella perrara	98.96	NR_118490.1	0	0	0	0	0	0	0	0	0	0	0	0	0	0	0	0	0	0	0	0	0	0	0	0	0	331	0	0	0	0	0	0	0	0	0	0	0	0	0	0	0	0
13	Fp13	930dbb3d9a351a5eb2a29e43d22013b2	CGAGCGTTAATCGGAATGACTGGGCGTAAAGGGCATGTAGGCGGATGATTAAGTTAGGTGTGAAAGCCTCGGGCTCAACCTGAGAATAGCATTTAAAACTGGTCATCTGGAGTACTGTAGAGGGAGGTAGAATTCCACGTGTAGCGGTGAAATGCGTAGAGATGTGGAGGAATACCGGTGGCGAAGGCGGCCTTCTGGACAGATACTGACGC	D_0__Bacteria;D_1__Proteobacteria;D_2__Gammaproteobacteria;D_3__Orbales;D_4__Orbaceae	Frischella perrara	98.96	CP009056.1	13	0	0	0	0	53	0	0	8	0	0	33	0	8	0	0	0	0	16	0	12	0	0	0	0	2	0	0	0	2	22	0	7	0	0	0	0	6	9	11	0	12
14	Fp14	e346ee9cdaa42bb47401d6335267357a	CTGGGCGTAAAGGGCATGTAGGCGGATGATTAAGTTAGGTGTGAAAGCCTCGGGCTCAACCTGAGAATAGCATTTAAAACTGGTTATCTGGAGTACTGTAGAGGGAGGTAGAATTCCACGTGTAGCGGTGAAATGCGTAGAGATGTGGAGGAATACCGGTGGCGAAGGCGGCCTTCTGGACAGATACTGACGC	D_0__Bacteria;D_1__Proteobacteria;D_2__Gammaproteobacteria;D_3__Orbales;D_4__Orbaceae;D_5__Frischella;D_6__uncultured gamma proteobacterium	Frischella perrara	99.48	NR_118490.1	0	0	0	0	0	0	0	0	0	0	0	0	0	0	0	0	0	0	0	0	0	0	0	0	0	0	0	0	0	206	0	0	0	0	0	0	0	0	0	0	0	0
15	Fp15	5080408d3528595be7c2b27f72fdefeb	CCCCACGCTTTCGCATCTCAGCGTCAGTATCTGTCCAGAAGGCCGCCTTCGCCACCGGTATTCCTCCACATCTCTACGCATTTCACCGCTACACGTGGAATTCTACCTCCCTCTACAGTACTCCAGATAACCAGTTTTAAATGCTATTCTCAGGTTGAGCCCGAGGCTTTCACACCTAACTTAATCATCCGCCTACATGCCCTTTACGCCCAGTCATTCCGATTAACGCTCG	Unassigned	Frischella perrara	99.57	NR_118490.1	0	0	0	0	0	0	0	0	0	0	0	0	0	0	0	0	0	0	0	0	0	0	0	0	0	0	0	0	0	199	0	0	0	0	0	0	0	0	0	0	0	0
16	Fp16	01fcf86a25247b8cdce82e417fb2d18c	CACTCTTTCCCTACACGACGCTCTTCCGATCTGGACTACTGGGGTTTCTAAAGTGGTGCGAGGTTACGAATATCCGACTGATTTGCAAATGACGTTTTCCCGTACCAAACATAAATTATGGCTGGAATATACACCGGAAGTTTTTGATGGGTTTTATTATATTACCGCGGCGGCTGGCACAGATCGGAAGAGCACACGTCTGAACTCCAGTC	D_0__Bacteria	Frischella perrara	93.06	CP009056.1	0	0	0	0	0	0	0	0	0	0	0	0	0	0	0	0	0	0	0	0	0	0	0	0	0	0	0	0	0	0	0	0	0	0	0	0	57	0	0	0	0	0
17	Fp17	559c8e1c4e60b0e3a3469544e714582e	CTGGGCGTAAAGGGCATGTAGGCGGATGATTAAGTTAGGTGTGAAAGCCTCGGGCTCAACCTGAGAATGGCATTTAAAACTGGTCATCTGGAGTACTGTAGAGGGAGGTAGAATTCCACGTGTAGCGGTGAAATGCGTAGAGATGTGGAGGAATACCGGTGGCGAAGGCGGCCTTCTGGACAGATACTGACGC	D_0__Bacteria;D_1__Proteobacteria;D_2__Gammaproteobacteria;D_3__Orbales;D_4__Orbaceae	Frischella perrara	98.96	NR_118490.1	0	0	0	0	0	0	0	0	0	0	0	0	0	0	0	0	0	0	0	0	0	0	0	0	0	0	0	0	0	0	0	0	0	0	0	0	0	0	0	0	0	0
18	Fp18	6448e5b9fe652085f8745d081803e3ad	CCCCACGCTTTCGCATCTCAGCGTCAGTATCTGTCCAGAAGGCCGCCTTCGCCACCGGTATTCCTCCACATCTCTACGCATTTCACCGCTACACGTGGAATTCTACCTCCCTCTACAGTACTCCAGATGACCAGTTTTAAATGCCATTCTCAGGTTGAGCCCGAGGCTTTCACACCTAACTTAATCATCCGCCTACATGCCCTTTACGCCCAGTCATTCCGATTAACGCTCG	Unassigned	Frischella perrara	99.14	NR_118490.1	0	0	0	0	0	0	0	0	0	0	0	0	0	0	0	0	0	0	0	0	0	0	0	0	0	0	0	0	0	0	0	0	0	0	0	0	0	0	0	0	0	0
19	Fp19	025b4716b46bef202df0723504280883	CACTCTTTCCCTACACGACGCTCTTCCGATCTGGACTACAGGGGTTTCTAAGGTGGTGCGAGGTTATGAATATCCAACTGATTTACAAATGACGTTTTCCCGTACCAAACATAAATTATGGTTGGAATATACACCGGAAGTTTTTGATGGGTTTTATTATATTACCGCGGCGGCTGGCACAGATCGGAAGAGCACACGTCTGAACTCCAGTC	D_0__Bacteria	Frischella perrara	91.67	CP009056.1	0	0	0	0	0	0	0	0	0	0	0	0	0	0	0	0	0	0	0	0	0	0	0	0	0	0	0	0	0	0	0	0	0	0	0	0	0	0	0	0	0	0
20	Fp20	d0489ac807e7cd93f04574aa306e3264	ATATCTACACGGCTCTGAACACTCTTTCCCTACACGACGCTCTTCCGATCTGTGCCAGCCGCCGCGGTAATATAATAAAACCCATCAAAAACTTCCGGTGTATATTCCAACCATAATTTATGTTTGGTACGGGAAAACGTCATTTGTAAATCAGTTGGATATTCATAACCTCGCACCACCTTAGAAACCCCAGTAGTCCAGATCGGAAGAGCACACGTCTGAACTCCAGTCACCGGCTATGATCTCGTAT	Unassigned	Frischella perrara	90.97	CP009056.1	0	0	0	0	0	0	0	0	0	0	0	0	0	0	0	0	0	0	0	0	0	0	0	0	0	0	0	0	0	0	0	0	0	0	0	0	0	0	0	0	0	0
21	Fp21	5b2a0de2866d89c37112c9ed289afdcc	AGATCTACACTAATCTTAACACTCTTTCCCTACACGACGCTCTTCCGATCTGTGCCAGCCGCCGCGGTAATATAATAAAAACCATCAAAAACTTCCGGTGTATATTCCAACCATAATTTATGTTTGGTACGGGAAAACGTCATTTGCAAATCAGTCGGATATTCGTAACCTCGTACCACTTTAGAAACCCCAGTAGTCCAGATCGGAAGAGCACACGTCTGAACTCCAGTCACCTGAAGCTATCTCGTAT	Unassigned	Frischella perrara	93.06	CP009056.1	0	0	0	0	0	0	0	0	0	0	0	0	0	0	0	0	0	0	0	0	0	0	0	0	0	0	0	0	0	0	0	0	0	0	0	0	57	0	0	0	0	0
22	Fp22	159be214e3f86c7c9434003ef8e913f5	AGATCTACACTATAGCCTACACTCTTTCCCTACACGACGCTCTTCCGATCTGTGCCAGCCGCCGCGGTAATATAATAAAACCCATCAAAAACTTCCGGTGTATATTCCAGCCATAATTTATGTTTGGTACGGGAAAACGTCATTTGCAAATCAGTCGGATATTCGTAACCTCGCACCACTTTAGAAACCCCAGTAGTCCAGATCGGAAGAGCACACGTCTGAACTCCAGTCACCGGCTATGATCTCGTAT	Unassigned	Frischella perrara	93.06	CP009056.1	0	0	0	0	0	0	0	0	0	0	0	0	0	0	0	0	0	0	0	0	0	0	0	0	0	0	0	0	0	0	0	0	0	0	0	0	0	0	0	0	0	0
[truncated: 44 more columns]

## Sheet: Lactobacillus _Firm-5
Lactobacillus_Firm-5, ASVs at 99.5% clustering
				SILVA Assigned Taxonomy	Identity by BLAST
S/No	ASVs_ID	Feature_ID	Sequence	Bacterial Taxa	Bacterial Taxa	Per. Ident	Accession	Kakamega-101	Kakamega-102	Kakamega-103	Kakamega-105	Kakamega-106	Kakamega-108	Kakamega-111	Kakamega-114	Kakamega-115	Kakamega-116	Kakamega-91	Kakamega-92	Kakamega-93	Kakamega-94	Kakamega-96	Kakamega-97	Kakamega-98	Kakamega-99	Kilifi-Coast-61	Kilifi-Coast-62	Kilifi-Coast-63	Kilifi-Coast-64	Kilifi-Coast-65	Kilifi-Coast-66	Kilifi-Coast-67	Kilifi-Coast-68	Kilifi-Coast-69	Kilifi-Coast-71	Kilifi-Coast-72	Kilifi-Coast-73	Kilifi-Coast-74	Kilifi-Coast-75	Kilifi-Coast-76	Kilifi-Coast-77	Kilifi-Coast-78	Kilifi-Coast-79	Kilifi-Coast-84	Kilifi-Coast-85	Kilifi-Coast-86	Kilifi-Coast-87	Kilifi-Coast-88	Kwale-Coast-31
1	F5.1	87d205ca94178abc49792d427aa4ceed	ACCCATGCTTTCGAACCTCAGCGTCAGTTACAGACCAGAGAGCCGCCTTCGCCACTGGTGTTCTTCCATATATCTACGCATTTCACCGCTACACATGGAGTTCCACTCTCCTCTTCTGCACTCAAGAAAAACAGTTTCAGTTGCCGTTCCTCGGTTAAGCCGAGGGCTTTCACAGCTGACTTGTTCTCCCGCCTGCGTTCGCTTTACGCCCAATAAATCCGGACAACGCTTG	Unassigned	Lactobacillus apis	100	NR_125702.1	173	1103	41	361	682	0	0	232	472	175	370	0	54	93	963	1009	1000	228	0	35	48	639	268	891	470	115	213	72	0	0	149	0	406	1419	1174	1419	0	390	874	64	369	98
2	F5.2	36d9d5cf7fc0fe2795702a94367bb99a	TTGGGCGTAAAGCGAACGCAGGCGGGAGAACAAGTCAGCTGTGAAAGCCCTCGGCTTAACCGAGGAACGGCAACTGAAACTGTTTTTCTTGAGTGCAGAAGAGGAGAGTGGAACTCCATGTGTAGCGGTGAAATGCGTAGATATATGGAAGAACACCAGTGGCGAAGGCGGCTCTCTGGTCTGTAACTGACGC	D_0__Bacteria;D_1__Firmicutes;D_2__Bacilli;D_3__Lactobacillales;D_4__Lactobacillaceae;D_5__Lactobacillus;D_6__Lactobacillus apis	Lactobacillus apis	100	NR_125702.1	104	1017	41	244	603	16	0	132	270	158	289	0	32	80	473	714	804	163	0	31	59	360	176	569	315	57	177	49	47	0	102	0	168	1133	739	1026	0	274	919	45	236	85
3	F5.3	c99cf6b1c124e86d08bebbed6c1836ae	ACCCATGCTTTCGAACCTCAGCGTCAGTTACAGACCAGAGAGCCGCCTTCGCCACTGGTGTTCTTCCATATATCTACGCATTCCACCGCTACACATGGAGTTCCACTCTCCTCTTCTGCACTCAAGAAAAATAGTTTCAGCTGCAGTTCCCCAGTTAAGCTGAGGGCTTTCACAGCTGACTTATTCTCCCGCCTGCGTTCGCTTTACGCCCAATAAATCCGGACAACGCTTG	Unassigned	Lactobacillus kullabergensis	100	NR_126251.1	301	0	36	0	127	55	998	82	407	0	690	0	328	106	589	327	116	93	177	0	0	110	164	217	307	0	353	30	79	0	185	199	97	345	127	92	29	0	40	56	209	71
4	F5.4	44f5ceaf6eb522459f46cc9317ac2106	ACCCATGCTTTCGAACCTCAGCGTCAGTTACAGACCAGAGAGCCGCCTTCGCCACTGGTGTTCTTCCATATATCTACGCATTTCACCGCTACACATGGAGTTCCACTCTCCTCTTCTGCACTCAAGAAAAACAGTTTCAGTTGCCGTTCCTCGGTTAAGCCGAGGGCTTTCACAGCTGACTTGTTTTCCCGCCTGCGTTCGCTTTACGCCCAATAAATCCGGACAACGCTTG	Unassigned	Lactobacillus apis	99.57	NR_125702.1	378	0	0	0	0	61	0	0	841	0	0	91	0	0	225	362	0	510	69	0	0	359	632	0	0	0	462	0	263	0	0	166	0	311	349	0	589	0	385	0	0	0
5	F5.5	e6a214a9cf20a48728b4d8fd81d90618	TTGGGCGTAAAGCGAACGCAGGCGGGAAAACAAGTCAGCTGTGAAAGCCCTCGGCTTAACCGAGGAACGGCAACTGAAACTGTTTTTCTTGAGTGCAGAAGAGGAGAGTGGAACTCCATGTGTAGCGGTGAAATGCGTAGATATATGGAAGAACACCAGTGGCGAAGGCGGCTCTCTGGTCTGTAACTGACGC	D_0__Bacteria;D_1__Firmicutes;D_2__Bacilli;D_3__Lactobacillales;D_4__Lactobacillaceae;D_5__Lactobacillus;D_6__Lactobacillus apis	Lactobacillus apis	100	NR_125702.1	335	91	0	74	0	39	9	44	565	0	34	98	26	0	143	326	39	428	68	0	0	248	469	0	41	42	405	20	190	10	0	168	102	203	287	0	470	61	397	0	0	15
6	F5.6	63e291332b369f48e8b710b02c8d7f15	TTGGGCGTAAAGCGAACGCAGGCGGGAGAATAAGTCAGCTGTGAAAGCCCTCAGCTTAACTGGGGAACTGCAGCTGAAACTATTTTTCTTGAGTGCAGAAGAGGAGAGTGGAACTCCATGTGTAGCGGTGGAATGCGTAGATATATGGAAGAACACCAGTGGCGAAGGCGGCTCTCTGGTCTGTAACTGACGC	D_0__Bacteria;D_1__Firmicutes;D_2__Bacilli;D_3__Lactobacillales;D_4__Lactobacillaceae;D_5__Lactobacillus;D_6__Lactobacillus kullabergensis	Lactobacillus kullabergensis	100	NR_126251.1	218	29	35	17	58	37	848	60	200	17	497	23	262	86	325	217	77	42	165	0	0	73	108	154	253	0	286	29	39	0	169	156	71	179	89	76	16	22	25	39	122	66
7	F5.7	752911d637a4da4dc1f8fc5cc5b50d67	TTGGGCGTAAAGCGAGCGCAGGCGGTTTTGTAAGTCTGCTGTGAAAGCCCTCAGCTCAACTGAGGAAGTGCAGTGGAAACTACAAAACTTGAGTACAGAAGAGGAAAGTGGAACTCCATGTGTAGCGGTGAAATGCGTAGATATATGGAAGAACACCAGTGGCGAAGGCGGCTTTCTGGTCTGTTACTGACGC	D_0__Bacteria;D_1__Firmicutes;D_2__Bacilli;D_3__Lactobacillales;D_4__Lactobacillaceae;D_5__Lactobacillus;D_6__Lactobacillus kunkeei	Lactobacillus apinorum	100	NR_126247.1	0	0	38	4	25	1274	0	149	866	1810	113	84	0	14	25	16	35	158	86	0	16	105	208	83	611	59	0	0	159	49	36	0	16	30	41	248	46	482	0	0	0	0
8	F5.8	9dccd6ec68cb74f108a7eb7491c91211	ACCCATGCTTTCGAACCTCAGCGTCAGTTACAGACCAGAGAGCCGCCTTCGCCACTGGTGTTCTTCCATATATCTACGCATTCCACCGCTACACATGGAGTTCCACTCTCCTCTTCTGCACTCAAGAAACATAGTTTCAGCTGCAGTTCCCCAGTTAAGCTGGGGGCTTTCACAGCTGACTTATCTTCCCGCCTGCGTTCGCTTTACGCCCAATAAATCCGGACAACGCTTG	Unassigned	Lactobacillus melliventris	100	NR_126252.1	76	0	0	0	62	0	0	0	0	0	0	0	60	0	169	136	187	0	0	0	0	50	0	104	183	0	97	0	0	0	0	78	0	345	72	80	0	0	0	0	0	0
9	F5.9	aaf7ea694877cb8acacfbb170146e3f7	TTGGGCGTAAAGCGAACGCAGGCGGGAAGATAAGTCAGCTGTGAAAGCCCCCAGCTTAACTGGGGAACTGCAGCTGAAACTATGTTTCTTGAGTGCAGAAGAGGAGAGTGGAACTCCATGTGTAGCGGTGGAATGCGTAGATATATGGAAGAACACCAGTGGCGAAGGCGGCTCTCTGGTCTGTAACTGACGC	D_0__Bacteria;D_1__Firmicutes;D_2__Bacilli;D_3__Lactobacillales;D_4__Lactobacillaceae;D_5__Lactobacillus;D_6__Lactobacillus melliventris	Lactobacillus melliventris	100	NR_126252.1	69	0	0	0	39	16	23	0	0	0	0	0	59	0	106	93	110	12	0	0	0	35	22	90	106	11	110	0	0	0	0	48	0	206	48	60	0	0	0	0	0	0
10	F5.10	1f9d67af96d9465a7a2580952f40a531	ACCCATGCTTTCGAACCTCAGCGTCAGTTACAGACCAGAGAGCCGCCTTCGCCACTGGTGTTCTTCCATATATCTACGCATTCCACCGCTACACATGGAGTTCCACTCTCCTCTTCTGCACTCAAGAAAAATAGTTTCAGTTGCAGTTCCCCAGTTAAGCTGGGGGCTTTCACAGCTGACTTATTCTCCCGCCTGCGTTCGCTTTACGCCCAATAAATCCGGACAACGCTTG	Unassigned	Lactobacillus helsingborgensis	99.57	NR_126253.1	0	0	0	0	0	0	0	0	481	0	0	91	0	0	103	152	75	0	0	0	0	100	79	102	230	0	0	0	0	0	0	73	0	492	0	175	0	0	0	0	0	0
11	F5.11	a80d1c50ea4d2038cddc59a94a90cc85	TTGGGCGTAAAGCGAACGCAGGCGGGAGAATAAGTCAGCTGTGAAAGCCCCCAGCTTAACTGGGGAACTGCAACTGAAACTATTTTTCTTGAGTGCAGAAGAGGAGAGTGGAACTCCATGTGTAGCGGTGGAATGCGTAGATATATGGAAGAACACCAGTGGCGAAGGCGGCTCTCTGGTCTGTAACTGACGC	D_0__Bacteria;D_1__Firmicutes;D_2__Bacilli;D_3__Lactobacillales;D_4__Lactobacillaceae;D_5__Lactobacillus	Lactobacillus helsingborgensis	99.57	NR_126253.1	0	0	0	0	0	0	0	29	231	0	0	56	0	21	44	122	73	21	25	0	0	54	54	84	163	0	36	0	0	0	0	60	0	249	18	126	0	0	0	13	0	18
12	F5.12	e0b249b8b66b6c7fa3d3e5bb48e6e11e	TTGGGCGTAAAGGGAGCGCAGGCGGTCTAATAAGTCTGATGTGAAAGGTCATAGCTCAACTATGGACGTGCATCAGAAACTGTAAGACTTGAGTGCTAGAGAGGTCAGTGGAACTCCATGTGTAGCGGTGAAATGCGTAGATATATGGAAGAACATCAGTGGCGAAGGCGGCTGACTGGCTAGTAACTGACGC	D_0__Bacteria;D_1__Firmicutes;D_2__Bacilli;D_3__Lactobacillales;D_4__Lactobacillaceae;D_5__Lactobacillus;D_6__uncultured Firmicutes bacterium	Lactobacillus oligofermentans	89.23	NR_043148.1	0	0	13	0	0	0	0	40	0	0	19	0	0	0	0	0	0	15	22	6	6	0	0	0	3	10	51	17	0	0	0	0	13	0	0	0	23	105	0	35	8	0
13	F5.13	544239f680c5c0c18bd3f27b7c73c1a0	ACCCACGCTTTCGAGCCTCAGCGTCAGTTACTAGCCAGTCAGCCGCCTTCGCCACTGATGTTCTTCCATATATCTACGCATTTCACCGCTACACATGGAGTTCCACTGACCTCTCTAGCACTCAAGTCTTACAGTTTCTGATGCACGTCCATAGTTGAGCTATGACCTTTCACATCAGACTTATTAGACCGCCTGCGCTCCCTTTACGCCCAATAATTCCGGACAACGCTCG	Unassigned	Lactobacillus oligofermentans	89.66	NR_043148.1	0	0	11	0	0	0	0	25	4	0	13	0	0	0	0	0	0	22	14	6	9	0	0	0	4	11	46	19	4	8	0	0	0	0	0	0	26	122	0	33	9	0
14	F5.14	df5b25a15e59f827a5a34d2f6057326f	ACCCATGCTTTCGAGCCTCAGCGTCAGTAACAGACCAGAAAGCCGCCTTCGCCACTGGTGTTCTTCCATATATCTACGCATTTCACCGCTACACATGGAGTTCCACTTTCCTCTTCTGTACTCAAGTTTTATAGTTTCCACTGCACTTCCTCAGTTGAGCTGAGGGCTTTCACAGCAGACTTACAAAACCGCCTGCGCTCGCTTTACGCCCAATAAATCCGGACAACGCTTG	Unassigned	Lactobacillus apinorum	99.57	NR_126247.1	0	0	0	0	0	0	0	0	0	0	0	0	0	0	0	0	0	0	0	0	0	0	0	0	0	0	0	0	0	0	0	0	0	0	0	0	0	0	0	0	0	0
15	F5.15	c886ad8d9d3db86ba724ce54d065b492	TTGGGCGTAAAGCGAGCGCAGGCGGTTTTGTAAGTCTGCTGTGAAAGCCCTCAGCTCAACTGAGGAAGTGCAGTGGAAACTATAAAACTTGAGTACAGAAGAGGAAAGTGGAACTCCATGTGTAGCGGTGAAATGCGTAGATATATGGAAGAACACCAGTGGCGAAGGCGGCTTTCTGGTCTGTTACTGACGC	D_0__Bacteria;D_1__Firmicutes;D_2__Bacilli;D_3__Lactobacillales;D_4__Lactobacillaceae;D_5__Lactobacillus	Lactobacillus apinorum	99.48	NR_126247.1	0	0	0	0	0	0	0	0	0	0	0	0	0	0	0	0	0	0	0	0	0	0	0	0	0	0	0	0	0	0	0	0	0	0	0	0	0	0	0	0	0	0
16	F5.16	adaaaa2b606e63f726bad31d3a5026a9	ACCCATGCTTTCGAACCTCAGCGTCAGTTACAGACCAGAGAGCCGCCTTTGCCACTGGTGTTCTTCCATATATCTACGCATTCCACCGCTACACATGGAGTTCCACTCTCCTCTTCTGCACTCAAGAAAAATAGTTTCAGTTGCAGTTCCCCAGTTAAGCTGGGGGCTTTCACAGCTGACTTATTCTCCCGCCTGCGTTCGCTTTACGCCCAATAAATCCGGACAACGCTTG	Unassigned	Lactobacillus kullabergensis	99.14	NR_126253.1	0	0	0	0	0	0	0	0	0	0	0	0	0	0	0	0	0	0	0	0	0	0	0	0	0	0	0	0	0	0	0	0	0	152	0	0	0	0	0	0	0	0
17	F5.17	064e105430a68069f46edb5912c82380	ACCCATGCTTTCGAACCTCAGCGTCAGTTACAAACCAGAGAGCCGCCTTCGCCACTGGTGTTCTTCCATATATCTACGCATTTCACCGCTACACATGGAGTTCCACTCTCCTCTTCTGCACTCAAGAAAAACAGTTTCAGTTGCCGTTCCTCGGTTAAGCCGAGGGCTTTCACAGCTGACTTGTTTTCCCGCCTGCGTTCGCTTTACGCCCAATAAATCCGGACAACGCTTG	Unassigned	Lactobacillus apis	99.14	NR_125702.1	0	0	0	0	0	0	0	0	0	0	0	0	0	0	0	0	0	0	0	0	0	0	0	0	0	0	0	0	0	0	0	0	0	0	0	0	0	0	0	0	0	0
18	F5.18	41ec0ca8d81577dcb581496b2f7d0de6	TTGGGCGTAAAGCGAACGCAGGCGGGAGAATAAGTCAGCTGTGAAAGCCCCCAGCTTAACTGGGGAACTGCAACTGAAACTATTTTTCTTGAGTGCAGAAGAGGAGAGTGGAACTCCATGTGTAGCGGTGGAATGCGTAGATATATGGAAGAACACCAGTGGCAAAGGCGGCTCTCTGGTCTGTAACTGACGC	D_0__Bacteria;D_1__Firmicutes;D_2__Bacilli;D_3__Lactobacillales;D_4__Lactobacillaceae;D_5__Lactobacillus	Lactobacillus helsingborgensis	98.96	NR_126253.1	0	0	0	0	0	0	0	0	0	0	0	0	0	0	0	0	0	0	0	0	0	0	0	0	0	0	0	0	0	0	0	0	0	83	0	0	0	0	0	0	0	0
19	F5.19	c90369899f60eaa473e6cae3180c9a99	ACCCATGCTTTCGAACCTCAGCGTCAGTTACAGACCAGAGAGCCGCCTTCGCCACTGGTGTTCTTCCATATATCTACGCATTCCACCGCTACACATGGAGTTCCACTCTCCTCTTCTGCACTCAAGAAAAATAGTTTCAGTTGCAGTTCCCCAGTTAAGCTGGGGGCTTTCACAGCTGACTTATTCTCCCGCCTGCGTTCGCTTTACGCCCAATAAATCCGGACAAC	Unassigned	Lactobacillus helsingborgensis	99.56	NR_126253.1	0	0	0	0	0	0	0	0	0	0	0	0	0	0	0	0	0	0	0	0	0	0	0	0	0	0	80	0	0	0	0	0	0	0	0	0	0	0	0	0	0	0
20	F5.20	6e6e75c3e3b79defc10782d95d5a138b	ACCCATGCTTTCGAACCTCAGCGTCAGTTACAGACCAGAGAGCCGCCTTCGCCACTGGTGTTCTTCCATATATCTACGCATTCCACCGCTACACATGGAGTTCCACTCTCCTCTTCTGCACTCAAGAAACATAGTTTCAGCTGCAGTTCCCCAGTTAAGCTGGGGGCTTTCACAGCTGACTTATCTTCCCGCCTGCGTTCGCTTTATGCCCAATAAATCCGGACAACGCTTG	Unassigned	Lactobacillus melliventris	99.57	NR_126252.1	0	0	0	0	0	0	0	0	0	0	0	0	0	0	0	0	0	0	0	0	0	0	0	0	0	0	0	0	0	0	0	0	0	0	0	0	0	0	0	0	0	0
21	F5.21	161d1ab7303e657db3e8ef1a7271150e	TTGGGCGTAAAGCGAACGCAGGCGGGAAAACAAGTCAGCTGTGAAAGCCCTCGGCTTAACCGAGGAACGGCAACTGAAACTGTTTTTCTTGAGTGCAGAAGAGGAGAGTGGAACTCCATGTGTAGCGGTGAAATGCGTAGATATATGGAAGAACACCAGTGGCGAAGGCGGCTCTCTGGTTTGTAACTGACGC	D_0__Bacteria;D_1__Firmicutes;D_2__Bacilli;D_3__Lactobacillales;D_4__Lactobacillaceae;D_5__Lactobacillus;D_6__Lactobacillus apis	Lactobacillus apis	98.96	NR_125702.1	0	0	0	0	0	0	0	0	0	0	0	0	0	0	0	0	0	0	0	0	0	0	0	0	0	0	0	0	0	0	0	0	0	0	0	0	0	0	0	0	0	0
22	F5.22	484febcc3266d9340d98e9cf37dba5ef	CAAGCGTTGTCCGGATTTATTGGGCGTAAAGCGAACGCAGGCGGGAGAACAAGTCAGCTGTGAAAGCCCTCGGCTTAACCGAGGAACGGCAACTGAAACTGTTTTTCTTGAGTGCAGAAGAGGAGAGTGGAACTCCATGTGTAGCGGTGAAATGCGTAGATATATGGAAGAACACCAGTGGCGAAGGCGGCTCTCTGGTCTGTAACTGACGC	D_0__Bacteria;D_1__Firmicutes;D_2__Bacilli;D_3__Lactobacillales;D_4__Lactobacillaceae;D_5__Lactobacillus;D_6__Lactobacillus apis	Lactobacillus apis	100	NR_125702.1	0	6	0	0	0	0	0	0	0	0	0	0	0	0	0	0	5	0	0	0	0	0	0	0	0	0	0	0	0	0	0	0	0	0	7	5	0	0	0	0	0	0
23	F5.23	bde3db4d0d94424fc4f638483be3e9ed	TTGGGCGTAAAGCGAACGCAGGCGGGAGAATAAGTCAGGTGTGAAAGCCCTCAGCTTAACTGGGGAACTGCAGCTGAAACTATTTTTCTTGAGTGCAGAAGAGGAGAGTGGAACTCCATGTGTAGCGGTGGAATGCGTAGATATATGGAAGAACACCAGTGGCGAAGGCGGCTCTCTGGTCTGTAACTGACGC	D_0__Bacteria;D_1__Firmicutes;D_2__Bacilli;D_3__Lactobacillales;D_4__Lactobacillaceae;D_5__Lactobacillus;D_6__Lactobacillus kullabergensis	Lactobacillus kullabergensis	99.48	NR_126251.1	0	0	0	0	0	0	0	0	0	0	0	0	0	0	0	0	0	0	0	0	0	0	0	0	0	0	0	0	0	0	0	0	0	0	0	0	0	0	0	0	0	0
[truncated: 44 more columns]

## Sheet: Bartonella
Bartonella, ASVs at 99.5% clustering
				SILVA Assigned Taxonomy	Identity by BLAST
S/No	ASVs_ID	Feature_ID	Sequence	Bacterial Taxa	Bacterial Taxa	Per. Ident	Accession	Kakamega-101	Kakamega-102	Kakamega-103	Kakamega-105	Kakamega-106	Kakamega-108	Kakamega-111	Kakamega-114	Kakamega-115	Kakamega-116	Kakamega-91	Kakamega-92	Kakamega-93	Kakamega-94	Kakamega-96	Kakamega-97	Kakamega-98	Kakamega-99	Kilifi-Coast-61	Kilifi-Coast-62	Kilifi-Coast-63	Kilifi-Coast-64	Kilifi-Coast-65	Kilifi-Coast-66	Kilifi-Coast-67	Kilifi-Coast-68	Kilifi-Coast-69	Kilifi-Coast-71	Kilifi-Coast-72	Kilifi-Coast-73	Kilifi-Coast-74	Kilifi-Coast-75	Kilifi-Coast-76	Kilifi-Coast-77	Kilifi-Coast-78	Kilifi-Coast-79	Kilifi-Coast-84	Kilifi-Coast-85	Kilifi-Coast-86	Kilifi-Coast-87	Kilifi-Coast-88	Kwale-Coast-31
1	Ba1	74e006848a8a34156f1e980577f86371	CCCCACGCTTTCGCACCTCAGCGTCAGTAATGGACCAGTGAGCCGCCTTCGCCACTGGTGTTCCTCCGAATATCTACGAATTTCACCTCTACACTCGGAATTCCACTCACCTCTTCCATACTCAAGATACCCAGTATCAAAGGCAGTTCCGGGGTTGAGCCCCGGGATTTCACCTCTGACTTAAATATCCGCCTACGTGCGCTTTACGCCCAGTAAATCCGAACAACGCTAG	Unassigned	Bartonella vinsonii	98.71	NR_037056.1	178	150	100	407	0	192	125	22	58	15	0	0	33	6	332	452	57	34	0	13	68	90	142	66	36	0	1219	112	27	0	0	9	513	549	35	0	82	0	1476	399	0	11
2	Ba2	9bafcfb43b806ae8201535b196e68992	CCCCACGCTTTCGCACCTCAGCGTCAGTAATGGACCAGTAAGCCGCCTTCGCCACTGGTGTTCCTCCGAATATCTACGAATTTCACCTCTACACTCGGAATTCCACTTACCTCTTCCATACTCAAGATATCCAGTATCAAAGGCAGTTCCGGGGTTGAGCCCCGGGATTTCACCCCTGACTTAAATATCCGCCTACGTGCGCTTTACGCCCAGTAAATCCGAACAACGCTAG	D_0__Bacteria	Bartonella apis	100	NR_147774.1	0	0	73	0	0	0	0	0	0	0	0	0	0	0	0	0	0	953	0	0	17	0	0	0	493	46	0	66	0	43	0	0	1879	0	0	0	2229	5	0	0	0	0
3	Ba3	256fb38c82c1a6cb6f565e71bf56ddc1	CTGGGCGTAAAGCGCACGTAGGCGGATATTTAAGTCAGAGGTGAAATCCCGGGGCTCAACCCCGGAACTGCCTTTGATACTGGGTATCTTGAGTATGGAAGAGGTGAGTGGAATTCCGAGTGTAGAGGTGAAATTCGTAGATATTCGGAGGAACACCAGTGGCGAAGGCGGCTCACTGGTCCATTACTGACGC	D_0__Bacteria;D_1__Proteobacteria;D_2__Alphaproteobacteria;D_3__Rhizobiales;D_4__Rhizobiaceae	Bartonella vinsonii	98.45	NR_037056.1	156	149	98	304	0	147	118	23	39	9	0	0	35	6	177	319	41	24	0	0	71	72	115	52	25	0	1024	105	24	0	0	9	342	310	36	0	49	8	1612	326	0	9
4	Ba4	b80e347bfd0f5d941a91cf004ab45449	CTGGGCGTAAAGCGCACGTAGGCGGATATTTAAGTCAGGGGTGAAATCCCGGGGCTCAACCCCGGAACTGCCTTTGATACTGGATATCTTGAGTATGGAAGAGGTAAGTGGAATTCCGAGTGTAGAGGTGAAATTCGTAGATATTCGGAGGAACACCAGTGGCGAAGGCGGCTTACTGGTCCATTACTGACGC	D_0__Bacteria;D_1__Proteobacteria;D_2__Alphaproteobacteria;D_3__Rhizobiales;D_4__Rhizobiaceae;D_5__Bartonella;D_6__uncultured Rhizobiales bacterium	Bartonella apis	100	NR_147774.1	0	0	54	0	0	0	0	22	0	0	0	0	0	0	0	0	0	681	0	9	22	0	0	0	411	48	0	49	0	38	0	0	1682	0	0	2	1488	0	0	0	0	0
5	Ba5	d46f4ab6f27542c16f2c534b426ebe15	CGACCACCGAGATCTACACCAGGACGTACACTCTTTCCCTACACGACGCTCTTCCGATCTGGACTACCCGGGTTTCGGGGGTGGGGGCATCATTGGCCGACGCAATTGTTGCTTATCGTGATGAAAATGGCCCGTTTAAAAATCGTAACGGGTTGAAGTCGGTACCGCGGCGGCTGGCACAGATCGGAAGAGCACACGTCTGAACTCCAGTCACCTGAAGCTATCTCGTATGCCGTCTTC	Unassigned	Bartonella apis	96.12	CP015820.1	0	0	0	0	0	0	0	0	0	0	0	0	0	0	0	0	0	247	0	0	0	0	0	0	0	0	0	0	0	0	0	0	0	0	0	0	0	0	0	0	0	0
6	Ba6	e1569eea1edcee135d2e483142a3a740	CGACCACCGAGATCTACACTATAGCCTACACTCTTTCCCTACACGACGCTCTTCCGATCTGTGCCAGCCGCCGCGGTACAGACTTCAATCCGTTACGATTTTTAAACGGGCCATTTTCATCACGATAAGCAACAATTGCGTCGGCCAATGATGCCCCCACCCCCGAAACCCGGGTAGTCCAGATCGGAAGAGCACACGTCTGAACTCCAGTCACCTGAAGCTATCTCGTATGCCGTCTTCTGCTTGAAAAAAAAAAAAAA	Unassigned	Bartonella apis	94.29	CP015625.1	0	0	0	0	0	0	0	0	0	0	0	0	0	0	0	0	0	0	0	0	0	0	0	0	0	0	0	0	0	0	0	0	0	0	0	0	0	0	0	0	0	0
7	Ba7	76a27d7942b0d22ae19e3ba1adc5f815	CGCCCACCGAGATCTACACTAATCTTAACACTCTTTCCCTACACGACGCTCTTCCGATCTGGACTACCCGGGTTTCGGGGGTGGGGGCATCATTGGCCGACGCAATTGTTGCTTATCGTGATGAAAATGGCCCGTTTAAAAATCGTAACGGATTGAAGTCTGTACCGCGGCGGCTGGCACAGATCGGAAGAGCACACGTCTGAACTCCAGTCACCGCTCATTATCTCGTATGCCGTCTTC	Unassigned	Bartonella apis	94.29	CP015625.1	0	0	0	0	0	0	0	0	0	0	0	0	0	0	0	0	0	0	0	0	0	0	0	0	0	0	0	0	0	0	0	0	194	0	0	0	0	0	0	0	0	0
8	Ba8	ace269c6ff0a2e26ac1ad2f9a1035d58	CGACCACCGAGATCTACACTATAGCCTACACTCTTTCCCTACACGACGCTCTTCCGATCTGGACTACCCGGGTTTCGGGGGTGGGGGCATCATTGGCCGACGCAATTGTTGCTTATCGTGATGAAAATGGCCCGTTTAAAAATCGTAACGGATTGAAGTCTGTACCGCGGCGGCTGGCACAGATCGGAAGAGCACACGTCTGAACTCCAGTCACCTGAAGCTATCTCGTATGCCGTCTTC	Unassigned	Bartonella apis	94.29	CP015625.1	0	0	0	0	0	0	0	0	0	0	0	0	0	0	0	0	0	0	0	0	0	0	0	0	0	0	0	0	0	0	0	0	0	0	0	0	0	0	0	0	0	0
9	Ba9	5c66422540da4609000b8eb8fbf0c641	GTCGTCGCTCTGGATGGACAGGTGCGTGGCGGGGAAGAAAAAAGGGGAAAAAAAGTAAACGCAGACGTACTAATAAACGGAAGAAATTTCAAAATTCTTACGTAAGCATCGGCCGCGTTTGCGGTGGCGTGCTAATTTCGATAAAAAGTTTATCCTCTGCGCGGATTCCTTTCGAAACACGAGGCAGAGCGAGGCAGAGAGAGGGGAGATGGCTTCTGAACGGGGCTTTGATTCGAAACTCCTCGAG	D_0__Bacteria	Bartonella apis	96.12	CP015820.1	0	0	0	0	0	0	151	0	0	0	0	0	0	0	0	0	0	0	0	0	0	0	0	0	0	0	0	0	0	0	0	0	0	0	0	0	0	0	0	0	0	0
10	Ba10	c203143b6e7f7f49eed89b86f2cc752e	CGACCACCGAGATCTACACTAATCTTAACACTCTTTCCCTACACGACGCTCTTCCGATCTGTGCCAGCCGCCGCGGTACAGACTTCAATCCGTTACGATTTTTAAACGGGCCATTTTCATCACGATAAGCAACAATTGCGTCGGCCAATGATGCCCCCACCCCCGAAACCCGGGTAGTCCAGATCGGAAGAGCACACGTCTGAACTCCAGTCACCTGAAGCTATCTCGTATGCCGTCTTCTGCTTGAAAAAAAAAAAA	Unassigned	Bartonella apis	94.29	CP015625.1	0	0	0	0	0	0	0	0	0	0	0	0	0	0	0	0	0	0	0	0	0	0	0	0	0	0	0	0	0	0	0	0	0	0	0	0	155	0	0	0	0	0
11	Ba11	9009970af2c5a1eec9efc4d726aa72e6	CGACCACCGAGATCTACACTAATCTTAACACTCTTTCCCTACACGACGCTCTTCCGATCTGGACTACCCGGGTTTCGGGGGTGGGGGCATCATTGGCCGACGCAATTGTTGCTTATCGTGATGAAAATGGCCCGTTTAAAAATCGTAACGGATTGAAGTCTGTACCGCGGCGGCTGGCACAGATCGGAAGAGCACACGTCTGAACTCCAGTCACCTGAAGCTATCTCGTATGCCGTCTTC	Unassigned	Bartonella apis	94.29	CP015625.1	0	0	0	0	0	0	0	0	0	0	0	0	0	0	0	0	0	0	0	0	0	0	0	0	0	0	0	0	0	0	0	0	0	0	0	0	149	0	0	0	0	0
12	Ba12	0ef34683857aceaa2464ddf24d98902e	CGACCACCGAGATCTACACTATAGCCTACACTCTTTCCCTACACGACGCTCTTCCGATCTGTGCCAGCCGCCGCGGTACAGACTTCAATCCGTTACGATTTTTAAACGGGCCATTTTCATCACGATAAGCAACAATTGCGTCGGCCAATGATGTCCCCACCCCCGAAACCCGGGTAGTCCAGATCGGAAGAGCACACGTCTGAACTCCAGTCACTAATGCGCATCTCGTATGCCGTCTTCTGCTTGAAAAAAAAAAAAAA	Unassigned	Bartonella apis	93.33	CP015625.1	0	0	0	0	0	0	0	0	0	0	0	0	0	0	0	0	0	0	0	0	0	0	0	0	0	0	0	0	0	0	0	0	0	0	0	0	0	0	0	0	0	0
13	Ba13	ba2c7323e49ced0971a672703603e0d6	CGACCACCGAGATCTACACCAGGACGTACACTCTTTCCCTACACGACGCTCTTCCGATCTGTGCCAGCCGCCGCGGTACCGACTTCAACCCGTTACGATTTTTAAACGGGCCATTTTCATCACGATAAGCAACAATTGCGTCGGCCAATGATGCCCCCACCCCCGAAACCCGGGTAGTCCAGATCGGAAGAGCACACGTCTGAACTCCAGTCACCTGAAGCTATCTCGTATGCCGTCTTCTGCTTGAAAAAAAAAAAA	Unassigned	Bartonella apis	96.12	CP015820.1	0	0	0	0	0	0	0	0	0	0	0	0	0	0	0	0	0	130	0	0	0	0	0	0	0	0	0	0	0	0	0	0	0	0	0	0	0	0	0	0	0	0
14	Ba14	ca65df7bec138eedc1882762cfecd5fe	CGACCACCGAGATCTACACCAGGACGTACACTCTTTCCCTACACGACGCTCTTCCGATCTGGACTACCCGGGTTTCGGGGGTGGGGGCATCATTGGCCGACGCAATTGTTGCTTATCGTGATGAAAATGGCCCGTTTAAAAATCGTAACGGGTTGAAGTCGGTACCGCGGCTGCTGGCACAGATCGGAAGAGCACACGTCTGAACTCCAGTCACCTGAAGCTATCTCGTATGCCGTCTTC	Unassigned	Bartonella apis	95.28	CP015820.1	0	0	0	0	0	0	0	0	0	0	0	0	0	0	0	0	0	104	0	0	0	0	0	0	0	0	0	0	0	0	0	0	0	0	0	0	0	0	0	0	0	0
15	Ba15	59b88e9671458bd21319b4150cf68da7	CGACCACCGAGATCTACACTAATCTTAACACTCTTTCCCTACACGACGCTCTTCCGATCTGTGCCAGCCGCCGCGGTACAGACTTCAATCCGTTACGATTTTTAAACGGGCCATTTTCATCACGATAAGCAACAATTGCGTCGGCCAATGATGCCCCCACCCCCGAAACCCGAGTAGTCCAGATCGGAAGAGCACACGTCTGAACTCCAGTCACCGCTCATTATCTCGTATGCCGTCTTCTGCTTGAAAAAAAAAAAAAA	Unassigned	Bartonella apis	95	CP015625.1	0	0	0	0	0	0	0	0	0	0	0	0	0	0	0	0	0	0	0	0	0	0	0	0	0	0	0	0	0	0	0	0	104	0	0	0	0	0	0	0	0	0
16	Ba16	bc7788ba4fabb54965c529edad7c261d	CGACCACCGAGATCTACACTATAGCCTACACTCTTTCCCTACACGACGCTCTTCCGATCTGGACTACCCGGGTTTCGGGGGTGGGGGCATCATTGGCCGACGCAATTGTTGCTTATCGTGATGAAAATGGCCCGTTTAAAAATCGTAACGGGTTGAAGTCGGTACCGCGGCGGCTGGCACAGATCGGAAGAGCACACGTCTGAACTCCAGTCACCTGAAGCTATCTCGTATGCCGTCTTC	Unassigned	Bartonella apis	96.12	CP015820.1	0	0	0	0	0	0	0	0	0	0	0	0	0	0	0	0	0	0	0	0	0	0	0	0	0	0	0	0	0	0	0	0	0	0	0	0	0	0	0	0	0	0
17	Ba17	30769036396aa486a138f607f022fa78	CGACCACCGAGATCTACACTATAGCCTACACTCTTTCCCTACACGACGCTCTTCCGATCTGGACTACCCGGGTTTCGGGGGTGGGGACATCATTGGCCGACGCAATTGTTGCTTATCGTGATGAAAATGGCCCGTTTAAAAATCGTAACGGATTGAAGTCTGTACCGCGGCGGCTGGCACAGATCGGAAGAGCACACGTCTGAACTCCAGTCACTAATGCGCATCTCGTATGCCGTCTTC	Unassigned	Bartonella apis	93.33	CP015625.1	0	0	0	0	0	0	0	0	0	0	0	0	0	0	0	0	0	0	0	0	0	0	0	0	0	0	0	0	0	0	0	0	0	0	0	0	0	0	0	0	0	0
18	Ba18	95226b07ac635fdbeda64345db463ec7	CGACCACCGAGATCTACACTAATCTTAACACTCTTTCCCTACACGACGCTCTTCCGATCTGGACTACCCGGGTTTCGGGGGTGGGGGCATCATTGGCCGACGCAATTGTTGCTTATCGTGATGAAAATGGCCCGTTTAAAAATCGTAACGGGTTGAAGTCGGTACCGCGGCGGCTGGCACAGATCGGAAGAGCACACGTCTGAACTCCAGTCACCTGAAGCTATCTCGTATGCCGTCTTC	Unassigned	Bartonella apis	96.12	CP015820.1	0	0	0	0	0	0	0	0	0	0	0	0	0	0	0	0	0	0	0	0	0	0	0	0	0	0	0	0	0	0	0	0	0	0	0	0	89	0	0	0	0	0
19	Ba19	1d62cac3ad7f0f3204f0ad79f68546c0	CGACCACCGAGATCTACACTAATCTTAACACTCTTTCCCTACACGACGCTCTTCCGATCTGTGCCAGCCGCCGCGGTACCGACTTCAACCCGTTACGATTTTTAAACGGGCCATTTTCATCACGATAAGCAACAATTGCGTCGGCCAATGATGCCCCCACCCCCGAAACCCGGGTAGTCCAGATCGGAAGAGCACACGTCTGAACTCCAGTCACCTGAAGCTATCTCGTATGCCGTCTTCTGCTTGAAAAAAAAAAAA	Unassigned	Bartonella apis	96.12	CP015820.1	0	0	0	0	0	0	0	0	0	0	0	0	0	0	0	0	0	0	0	0	0	0	0	0	0	0	0	0	0	0	0	0	0	0	0	0	87	0	0	0	0	0
20	Ba20	59d10a97f2f720253988e88c599eb840	CGACCACCGAGATCTACACTAATCTTAACACTCTTTCCCTACACGACGCTCTTCCGATCTGTGCCAGCCGCCGCGGTACAGACTTCAATCCGTTACGATTTTTAAACGGGCCATTTTCATCACGATAAGCAACAATTGCGTCGGCCAATGATGCCCCCACCCCCGAAACCCGGGTAGTCCAGATCGGAAGAGCACACGTCTGAACTCCAGTCACCGCTCATTATCTCGTATGCCGTCTTCTGCTTGAAAAAAAAAAAAAA	Unassigned	Bartonella apis	94.29	CP015625.1	0	0	0	0	0	0	0	0	0	0	0	0	0	0	0	0	0	0	0	0	0	0	0	0	0	0	0	0	0	0	0	0	80	0	0	0	0	0	0	0	0	0
21	Ba21	429be92612356b282bf6365f72403546	CGACCACCGAGATCTACACTATAGCCTACACTCTTTCCCTACACGACGCTCTTCCGATCTGGACTACTCGGGTTTCGGGGGTGGGGGCATCATTGGCCGACGCAATTGTTGCTTATCGTGATGAAAATGGCCCGTTTAAAAATCGTAACGGATTGAAGTCTGTACCGCGGCGGCTGGCACAGATCGGAAGAGCACACGTCTGAACTCCAGTCACCGCTCATTATCTCGTATGCCGTCTTC	Unassigned	Bartonella apis	95	CP015625.1	0	0	0	0	0	0	0	0	0	0	0	0	0	0	0	0	0	0	0	0	0	0	0	0	0	0	0	0	0	0	0	0	0	0	0	0	0	0	0	0	0	0
22	Ba22	47ac9325313d39edcc1b39fe30cfcb4c	CGACCACCGAGATCTACACTATAGCCTACACTCTTTCCCTACACGACGCTCTTCCGATCTGGACTACCCGGGTTTCGGGGGTGGGGGCATCATTGGCCGACGCAATTGTTGCTTATCGTGATGAAAATGGCCCGTTTAAAAATCGTAACGGATTGAAGTCTGTACCGCGGCTGCTGGCACAGATCGGAAGAGCACACGTCTGAACTCCAGTCACCTGAAGCTATCTCGTATGCCGTCTTC	Unassigned	Bartonella apis	94.34	CP015625.1	0	0	0	0	0	0	0	0	0	0	0	0	0	0	0	0	0	0	0	0	0	0	0	0	0	0	0	0	0	0	0	0	0	0	0	0	0	0	0	0	0	0
23	Ba23	1adb964c3d5834ad0d0d0c7c526f437e	CGACCACCGAGATCTACACTATAGCCTACACTCTTTCCCTACACGACGCTCTTCCGATCTGTGCCAGCCGCCGCGGTACCGACTTCAACCCGTTACGATTTTTAAACGGGCCATTTTCATCACGATAAGCAACAATTGCGTCGGCCAATGATGCCCCCACCCCCGAAACCCGGGTAGTCCAGATCGGAAGAGCACACGTCTGAACTCCAGTCACCTGAAGCTATCTCGTATGCCGTCTTCTGCTTGAAAAAAAAAAAAAA	Unassigned	Bartonella apis	96.12	CP015820.1	0	0	0	0	0	0	0	0	0	0	0	0	0	0	0	0	0	0	0	0	0	0	0	0	0	0	0	0	0	0	0	0	0	0	0	0	0	0	0	0	0	0
24	Ba24	3341df6aba53725cac153a9bf6e555cc	CGACCACCGAGATCTACACCAGGACGTACACTCTTTCCCTACACGACGCTCTTCCGATCTGTGCCAGCCGCCGCGGTACCGACTTCAACCCGTTACGATTTTTAAACGGGCCATTTTCATCACGATAAGCAACAATTGCGTCGGCCAATGATGCCCCCACCCCCGAAACCCGTGTAGTCCAGATCGGAAGAGCACACGTCTGAACTCCAGTCACCTGAAGCTATCTCGTATGCCGTCTTCTGCTTGAAAAAAAAAAAA	Unassigned	Bartonella apis	96.94	CP015820.1	0	0	0	0	0	0	0	0	0	0	0	0	0	0	0	0	0	73	0	0	0	0	0	0	0	0	0	0	0	0	0	0	0	0	0	0	0	0	0	0	0	0
25	Ba25	460cea6f8a34e9d7a9187a497c0a2321	CGACCACCGAGATCTACACCAGGACGTACACTCTTTCCCTACACGACGCTCTTCCGATCTGTGCCAGCCGCCGCGGTACCGACTTCAACCCGTTACGATTTTTAAACGGGCCATTTTCATCACGATAAGCAACAATTGCGTCGGCCAATGATGCCCCCACCCCCGAAACCCGAGTAGTCCAGATCGGAAGAGCACACGTCTGAACTCCAGTCACCTGAAGCTATCTCGTATGCCGTCTTCTGCTTGAAAAAAAAAAAA	Unassigned	Bartonella apis	96.94	CP015820.1	0	0	0	0	0	0	0	0	0	0	0	0	0	0	0	0	0	72	0	0	0	0	0	0	0	0	0	0	0	0	0	0	0	0	0	0	0	0	0	0	0	0
26	Ba26	30ed790daab84857c1163dab5fef620d	ACTCTTTCCCTACACGACGCTCTTCCGATCTGGACTACTGGGGTTTCTATGGGACAGGAATTCCGTGCCCGTGGCCGTAATGTTTTTCAGCCCTATCAAGTCAACGAAGCATTGATGAATTTGGCAAAGCCGGATGCCTTGTTCATGCATTGTCTTCCTGCCCACCGCGGCGGCTGGCACAGATCGGAAGAGCACACGTCTGAACTCCAGT	Unassigned	Bartonella apis	92.31	CP015625.1	0	0	0	0	0	0	0	0	0	0	0	0	0	0	0	0	0	17	0	0	0	0	0	0	0	0	0	0	0	0	0	0	31	0	0	0	21	0	0	0	0	0
27	Ba27	883ac920bb401efc4391fba7c53bd7a2	CGCCCACCGAGATCTACACTAATCTTAACACTCTTTCCCTACACGACGCTCTTCCGATCTGGACTACCCGGGTTTCGGGGGTGGGGGCATCATTGGCCGACGCAATTGTTGCTTATCGTGATGAAAATGGCCCGTTTAAAAATCGTAACGGATTGAAGTCTGTACCGCGGCTGCTGGCACAGATCGGAAGAGCACACGTCTGAACTCCAGTCACCGCTCATTATCTCGTATGCCGTCTTC	Unassigned	Bartonella apis	94.34	CP015625.1	0	0	0	0	0	0	0	0	0	0	0	0	0	0	0	0	0	0	0	0	0	0	0	0	0	0	0	0	0	0	0	0	70	0	0	0	0	0	0	0	0	0
28	Ba28	23983f0b64d83768d1e5d9ef735abb96	CGACCACCGAGATCTACACTAATCTTAACACTCTTTCCCTACACGACGCTCTTCCGATCTGTGCCAGCCGCCGCGGTACAGACTTCAACCCGTTACGGTTTTTGAACGGGCCATTTTCATCACGATAAGCAACAATTGCGTCGGCCAATGATGCCCCCACCCCCGAAACCCGGGTAGTCCAGATCGGAAGAGCACACGTCTGAACTCCAGTCACCTGAAGCTATCTCGTATGCCGTCTTCTGCTTGAAAAAAAAAAAA	Unassigned	Bartonella apis	95.24	CP015625.1	0	0	0	0	0	0	0	0	0	0	0	0	0	0	0	0	0	0	0	0	0	0	0	0	0	0	0	0	0	0	0	0	0	0	0	0	68	0	0	0	0	0
29	Ba29	cc3760851951f6e4b3a4a732a6255d6f	CGACCACCGAGATCTACACTATAGCCTACACTCTTTCCCTACACGACGCTCTTCCGATCTGTGCCAGCCGCCGCGGTACAGACTTCAATCCGTTACGATTTTTAAACGGGCCATTTTCATCACGATAAGCAACAATTGCGTCGGCCAATGATGCCCCCACCCCCGAAACCCGGGTAGTCCAGATCGGAAGAGCACACGTCTGAACTCCAGTCACCGCTCATTATCTCGTATGCCGTCTTCTGCTTGAAAAAAAAAAAAAA	Unassigned	Bartonella apis	94.29	CP015625.1	0	0	0	0	0	0	0	0	0	0	0	0	0	0	0	0	0	0	0	0	0	0	0	0	0	0	0	0	0	0	0	0	0	0	0	0	0	0	0	0	0	0
30	Ba30	9a8b75babad4dd80190958e36536f9e0	CGACCACCGAGATCTACACTATAGCCTACACTCTTTCCCTACACGACGCTCTTCCGATCTGTGCCAGCAGCCGCGGTACAGACTTCAATCCGTTACGATTTTTAAACGGGCCATTTTCATCACGATAAGCAACAATTGCGTCGGCCAATGATGCCCCCACCCCCGAAACCCGGGTAGTCCAGATCGGAAGAGCACACGTCTGAACTCCAGTCACCTGAAGCTATCTCGTATGCCGTCTTCTGCTTGAAAAAAAAAAAAAA	Unassigned	Bartonella apis	94.34	CP015625.1	0	0	0	0	0	0	0	0	0	0	0	0	0	0	0	0	0	0	0	0	0	0	0	0	0	0	0	0	0	0	0	0	0	0	0	0	0	0	0	0	0	0
31	Ba31	91c33d48c7fe453efadfa19f4981ea6b	CGACCACCGAGATCTACACATAGAGGCACACTCTTTCCCTACACGACGCTCTTCCGATCTGTGCCAGCCGCCGCGGTACAGACTTCAATCCGTTACGATTTTTAAACGGGCCATTTTCATCACGATAAGCAACAATTGCGTCGGCCAATGATGCCCCCACCCCCGAAACCCGGGTAGTCCAGATCGGAAGAGCACACGTCTGAACTCCAGTCACTAATGCGCATCTCGTATGCCGTCTTCTGCTTGAAAAAAAAAAAAAA	Unassigned	Bartonella apis	94.29	CP015625.1	0	0	0	0	0	0	0	0	0	0	0	0	0	0	0	0	0	0	0	0	0	0	0	0	0	0	0	0	0	0	0	0	0	0	0	0	0	0	0	0	0	0
32	Ba32	1f6a92e733b17392d156ab2a9b47e1f8	CCCCACGCTTTCGCACCTCAGCGTCAGTAATGGACCAGTGAGCCGCCTTCGCCACTGGTGTTCCTCCGAATATCTACGAATTTCACCTCTACACTCGGAATTCCACTCACCTCTTCCATACTCAAGATACCCAGTATCAAAGGCAGTTCCGGGGTTGAGCCCCGGGATTTCACCTCTGACTTAAATATCCGCCTACGTGCGCTTTACGCCCAGTAAATCCGAACAAC	Unassigned	Bartonella vinsonii	98.68	NR_037056.1	0	0	0	0	0	0	0	0	0	0	0	0	0	0	0	0	0	0	0	0	0	0	0	0	0	0	0	0	0	0	0	0	0	0	0	0	0	0	0	0	0	0
33	Ba33	727975216784b99f76d7d8ccd25788b5	CGACCACCGAGATCTACACTATAGCCTACACTCTTTCCCTACACGACGCTCTTCCGATCTGTGCCAGCAGCCGCGGTACAGACTTCAACCCGTTACGGTTTTTGAACGGGCCATTTTCATCACGATAAGCAACAATTGCGTCGGCCAATGATGCCCCCACCCCCGAAACCCGGGTAGTCCAGATCGGAAGAGCACACGTCTGAACTCCAGTCACCTGAAGCTATCTCGTATGCCGTCTTCTGCTTGAAAAAAAAAAAAAA	Unassigned	Bartonella apis	95.28	CP015625.1	0	0	0	0	0	0	0	0	0	0	0	0	0	0	0	0	0	0	0	0	0	0	0	0	0	0	0	0	0	0	0	0	0	0	0	0	0	0	0	0	0	0
[truncated: 44 more columns]

## Sheet: Lactobacillus _Firm-4
Lactobacillus_Firm-4, ASVs at 99.5% clustering
				SILVA Assigned Taxonomy	Identity by BLAST
S/No	ASVs_ID	Feature_ID	Sequence	Bacterial Taxa	Bacterial Taxa	Per. Ident	Accession	Kakamega-101	Kakamega-102	Kakamega-103	Kakamega-105	Kakamega-106	Kakamega-108	Kakamega-111	Kakamega-114	Kakamega-115	Kakamega-116	Kakamega-91	Kakamega-92	Kakamega-93	Kakamega-94	Kakamega-96	Kakamega-97	Kakamega-98	Kakamega-99	Kilifi-Coast-61	Kilifi-Coast-62	Kilifi-Coast-63	Kilifi-Coast-64	Kilifi-Coast-65	Kilifi-Coast-66	Kilifi-Coast-67	Kilifi-Coast-68	Kilifi-Coast-69	Kilifi-Coast-71	Kilifi-Coast-72	Kilifi-Coast-73	Kilifi-Coast-74	Kilifi-Coast-75	Kilifi-Coast-76	Kilifi-Coast-77	Kilifi-Coast-78	Kilifi-Coast-79	Kilifi-Coast-84	Kilifi-Coast-85	Kilifi-Coast-86	Kilifi-Coast-87	Kilifi-Coast-88	Kwale-Coast-31
1	F4.1	2410baaff13ab29f207a56061df29889	ACCCATGCTTTCGAGCCTCAGCGTCAGTAACAGACCAGAGAGCCGCCTTCGCCACTGGTGTTCTTCCATATATCTACGCATTTCACCGCTACACATGGAGTTCCACTCTCCTCTTCTGCACTCAAGTCTCTCAGTTTCCGATGCTCTTCCTCAGTTAAGCTGAGGGCTTTCACATTCAGACTTAAAAGACCGCCTGCGCTCCCTTTACGCCCAATAAATCCGGACAACGCTTG	Unassigned	Lactobacillus mellis	100	NR_126249.1	0	21	27	0	492	67	131	0	115	0	65	53	0	115	135	134	0	37	38	0	0	46	90	0	649	0	168	0	19	0	55	447	39	98	0	96	91	0	59	12	32	14
2	F4.2	39842a25086ccae141da7544b580b25c	ACCCATGCTTTCGAGCCTCAGCGTCAGTAACAGACCAGAGAGCCGCCTTCGCCACTGGTGTTCTTCCATATATCTACGCATTTCACCGCTACACATGGAGTTCCACTCTCCTCTTCTGCACTCAAGTCTTTCAGTTTCCGATGCTCTTCCTCAGTTAAGCTGAGGGCTTTCACATTCAGACTTAAAAGACCGCCTGCGCTCCCTTTACGCCCAATAAATCCGGACAACGCTTG	Unassigned	Lactobacillus mellis	99.57	NR_126249.1	21	0	0	0	0	0	120	58	0	0	0	0	0	151	1363	0	0	0	0	0	0	0	0	50	117	15	438	0	0	40	0	49	0	331	120	116	0	15	0	0	0	0
3	F4.3	e9fb1aea6a266b2b6bd29f61b667b5f1	TTGGGCGTAAAGGGAGCGCAGGCGGTCTTTTAAGTCTGAATGTGAAAGCCCTCAGCTTAACTGAGGAAGAGCATCGGAAACTGAGAGACTTGAGTGCAGAAGAGGAGAGTGGAACTCCATGTGTAGCGGTGAAATGCGTAGATATATGGAAGAACACCAGTGGCGAAGGCGGCTCTCTGGTCTGTTACTGACGC	D_0__Bacteria;D_1__Firmicutes;D_2__Bacilli;D_3__Lactobacillales;D_4__Lactobacillaceae;D_5__Lactobacillus;D_6__Lactobacillus mellis	Lactobacillus mellis	100	NR_126249.1	0	24	23	0	400	60	83	0	53	0	62	49	6	91	49	87	0	22	29	0	0	0	38	0	390	18	135	0	0	0	39	332	33	29	22	51	62	0	49	7	25	0
4	F4.4	98d8f82c0ffc50c93d32f15e7173f154	TTGGGCGTAAAGGGAGCGCAGGCGGTCTTTTAAGTCTGAATGTGAAAGCCCTCAGCTTAACTGAGGAAGAGCATCGGAAACTGAAAGACTTGAGTGCAGAAGAGGAGAGTGGAACTCCATGTGTAGCGGTGAAATGCGTAGATATATGGAAGAACACCAGTGGCGAAGGCGGCTCTCTGGTCTGTTACTGACGC	D_0__Bacteria;D_1__Firmicutes;D_2__Bacilli;D_3__Lactobacillales;D_4__Lactobacillaceae;D_5__Lactobacillus	Lactobacillus mellis	99.48	NR_126249.1	10	0	0	0	0	0	92	46	0	0	0	0	0	119	398	0	16	0	0	0	0	24	0	31	72	0	365	0	0	33	0	42	0	161	90	66	0	14	0	0	0	0
5	F4.5	3095c2e9517421ab6063b1ff19931218	ACCCATGCTTTCGAGCCTCAGCGTCAGTGACAGACCAGAGAGCCGCCTTCGCCACTGGTGTTCTTCCATATATCTACGCATTTCACCGCTACACATGGAGTTCCACTCTCCTCTTCTGCACTCAAGTTAAACAGTTTCCGTTGCAATTCCTCAGTTGAGCTGAGGGCTTTCACATCCCAGACTTATTTAACCGCCTGCGCTCCCTTTACGCCCAATAAATCCGGACAACGCTTG	Unassigned	Lactobacillus mellifer	100	NR_126248.1	0	0	17	0	0	0	0	28	92	0	0	6	0	30	0	0	10	0	24	0	0	17	36	0	15	0	0	0	0	0	0	54	32	22	0	24	0	0	0	0	0	12
6	F4.6	c330b58005e0c491869dd1cf25784b6d	TTGGGCGTAAAGGGAGCGCAGGCGGTTAAATAAGTCTGGGATGTGAAAGCCCTCAGCTCAACTGAGGAATTGCAACGGAAACTGTTTAACTTGAGTGCAGAAGAGGAGAGTGGAACTCCATGTGTAGCGGTGAAATGCGTAGATATATGGAAGAACACCAGTGGCGAAGGCGGCTCTCTGGTCTGTCACTGACGC	D_0__Bacteria;D_1__Firmicutes;D_2__Bacilli;D_3__Lactobacillales;D_4__Lactobacillaceae;D_5__Lactobacillus	Lactobacillus mellifer	100	NR_126248.1	0	0	19	0	0	5	30	16	45	0	0	11	8	28	7	0	8	5	18	0	0	13	18	0	5	0	0	0	0	0	19	40	21	12	0	19	9	6	0	0	0	6
7	F4.7	1e03293a3aca8ebe53e4c5916e012c4d	ACCCATGCTTTCGAGCCTCAGCGTCAGTAACAGACCAGAGAGCCGCCTTCGCCACTGGTGTTCTTCCATATATCTACGCATTTCACCGCTACACATGGAGTTCCACTCTCCTCTTCTGCACTCAAGTCTTTCAGTTTCCGATGCACTTCCTCAGTTAAGCTGAGGGCTTTCACATTCAGACTTAAAAGACCGCCTGCGCTCCCTTTACGCCCAATAAATCCGGACAACGCTTG	Unassigned	Lactobacillus mellis	99.14	NR_126249.1	0	0	0	0	0	0	0	0	0	0	0	0	0	0	0	0	0	0	0	0	0	0	0	0	0	0	0	0	0	0	0	0	0	0	0	0	0	0	0	0	0	0
8	F4.8	dfc71e2748188b455af7a3a8bb388e22	TTGGGCGTAAAGGGAGCGCAGGCGGTCTTTTAAGTCTGAATGTGAAAGCCCTCAGCTTAACTGAGGAAGTGCATCGGAAACTGAAAGACTTGAGTGCAGAAGAGGAGAGTGGAACTCCATGTGTAGCGGTGAAATGCGTAGATATATGGAAGAACACCAGTGGCGAAGGCGGCTCTCTGGTCTGTTACTGACGC	D_0__Bacteria;D_1__Firmicutes;D_2__Bacilli;D_3__Lactobacillales;D_4__Lactobacillaceae;D_5__Lactobacillus	Lactobacillus mellis	98.97	NR_126249.1	0	0	0	0	0	0	0	0	0	0	0	0	0	0	0	0	0	0	0	0	0	0	0	0	0	0	0	0	0	0	0	0	0	0	0	0	0	0	0	0	0	0
[truncated: 44 more columns]

## Sheet: Commensalibacter _Alpha 2.1
Commensalibacter_Alpha 2.1, ASVs at 99.5% clustering				SILVA Assigned Taxonomy	Identity by BLAST
S/No	ASV_code	Feature_ID	Sequence	Bacterial Taxa	Bacterial Taxa	Per. Ident	Accession	Kakamega-101	Kakamega-102	Kakamega-103	Kakamega-105	Kakamega-106	Kakamega-108	Kakamega-111	Kakamega-114	Kakamega-115	Kakamega-116	Kakamega-91	Kakamega-92	Kakamega-93	Kakamega-94	Kakamega-96	Kakamega-97	Kakamega-98	Kakamega-99	Kilifi-Coast-61	Kilifi-Coast-62	Kilifi-Coast-63	Kilifi-Coast-64	Kilifi-Coast-65	Kilifi-Coast-66	Kilifi-Coast-67	Kilifi-Coast-68	Kilifi-Coast-69	Kilifi-Coast-71	Kilifi-Coast-72	Kilifi-Coast-73	Kilifi-Coast-74	Kilifi-Coast-75	Kilifi-Coast-76	Kilifi-Coast-77	Kilifi-Coast-78	Kilifi-Coast-79	Kilifi-Coast-84	Kilifi-Coast-85	Kilifi-Coast-86	Kilifi-Coast-87	Kilifi-Coast-88	Kwale-Coast-31
1	Alpha2.1.1	c1c741e1dda6b91b679d5dea90f0077c	CCCCACGCTTTCGCGCCTCAGCGTCAGTTGTGAACCAGGTCGCCGCCTTCGCCACCGGTGTTCTTCCAAATATCTACGAATTTCACCTCTACACTTGGAGTTCCACAACCCTCTTTCACACTCTAGTCTGAACGTATCAAATGCAGCCCCCAGGTTAAGCCCGGGAATTTCACATCTGACTGTCCAGACCGCCTGCGCGCCCTTTACGCCCAGTCATTCCGAGCAACGCTAG	Unassigned	Commensalibacter sp. AMU001	100	CP033087.1	0	239	0	0	166	0	1021	20	69	98	748	0	427	0	27	0	0	286	132	0	0	0	0	8	778	0	924	0	129	183	0	319	126	78	0	0	252	0	0	0	0	0
2	Alpha2.1.2	b3fbabe8d0510d5712751db30c6c3de2	CTGGGCGTAAAGGGCGCGCAGGCGGTCTGGACAGTCAGATGTGAAATTCCCGGGCTTAACCTGGGGGCTGCATTTGATACGTTCAGACTAGAGTGTGAAAGAGGGTTGTGGAACTCCAAGTGTAGAGGTGAAATTCGTAGATATTTGGAAGAACACCGGTGGCGAAGGCGGCGACCTGGTTCACAACTGACGC	D_0__Bacteria;D_1__Proteobacteria;D_2__Alphaproteobacteria;D_3__Acetobacterales;D_4__Acetobacteraceae;D_5__Commensalibacter;D_6__Apis mellifera (honey bee)	Commensalibacter sp. AMU001	100	CP033087.1	0	286	0	0	168	3	836	43	60	94	603	0	437	0	39	0	0	268	164	6	0	0	0	9	730	11	964	0	119	214	0	284	148	65	0	3	267	0	0	0	0	0
3	Alpha2.1.3	5f2af5a908316e1ebbbb67e2d08ef4bb	CTGGGCGTAAAGGGCGCGCAGGCGGCTTATACAGTCAGATGTGAAATTCCTGGGCTTAACCTGGGGGCTGCATTTGATACGTATGAGCTAGAGTGTGAAAGAGGGTTGTGGAACTCCAAGTGTAGAGGTGAAATTCGTAGATATTTGGAAGAACACCGGTGGCGAAGGCGGCAACCTGGTTCACAACTGACGC	D_0__Bacteria;D_1__Proteobacteria;D_2__Alphaproteobacteria;D_3__Acetobacterales;D_4__Acetobacteraceae;D_5__Commensalibacter;D_6__Apis mellifera (honey bee)	Commensalibacter sp. ESL0284	95.88	CP046393.1	0	0	121	0	0	0	0	0	0	0	0	0	0	0	219	385	342	0	0	0	0	0	4	0	0	0	0	0	0	0	0	0	0	0	0	0	0	0	0	0	0	0
4	Alpha2.1.4	d69543d222f9819db2b88d838ce0d6af	CCCCACGCTTTCGCGCCTCAGCGTCAGTTGTGAACCAGGTTGCCGCCTTCGCCACCGGTGTTCTTCCAAATATCTACGAATTTCACCTCTACACTTGGAGTTCCACAACCCTCTTTCACACTCTAGCTCATACGTATCAAATGCAGCCCCCAGGTTAAGCCCAGGAATTTCACATCTGACTGTATAAGCCGCCTGCGCGCCCTTTACGCCCAGTCATTCCGAGCAACGCTAG	Unassigned	Commensalibacter sp. ESL0284	96.57	CP046393.1	0	0	106	0	0	0	0	0	0	0	0	0	0	0	198	400	284	0	0	0	0	0	0	0	0	0	0	0	0	0	0	0	0	0	0	0	0	0	0	0	0	0
5	Alpha2.1.5	1ff9d54a16f4e77741e1179607c2870c	CTGGGCGTAAAGGGCGCGCAGGCGGTTTGGACAGTCAGATGTGAAATTCCCGGGCTTAACCTGGGGGCTGCATTTGATACGTTCAGACTAGAGTGTGAAAGAGGGTTGTGGAACTCCAAGTGTAGAGGTGAAATTCGTAGATATTTGGAAGAACACCGGTGGCGAAGGCGGCGACCTGGTTCACAACTGACGC	D_0__Bacteria;D_1__Proteobacteria;D_2__Alphaproteobacteria;D_3__Acetobacterales;D_4__Acetobacteraceae;D_5__Commensalibacter;D_6__uncultured Gluconacetobacter sp.	Commensalibacter sp. ESL0284	100	CP046393.1	0	0	72	0	227	0	0	0	38	0	0	0	0	0	0	0	0	0	0	0	13	0	0	0	0	0	0	199	0	0	14	0	0	0	0	0	0	16	7	6	0	506
6	Alpha2.1.6	2c4e0769b90edaa9c9750e66ee54b4ce	CCCCACGCTTTCGCGCCTCAGCGTCAGTTGTGAACCAGGTCGCCGCCTTCGCCACCGGTGTTCTTCCAAATATCTACGAATTTCACCTCTACACTTGGAGTTCCACAACCCTCTTTCACACTCTAGTCTGAACGTATCAAATGCAGCCCCCAGGTTAAGCCCGGGAATTTCACATCTGACTGTCCAAACCGCCTGCGCGCCCTTTACGCCCAGTCATTCCGAGCAACGCTAG	Unassigned	Commensalibacter sp. ESL0284	100	CP046393.1	0	0	61	0	241	0	0	0	52	0	0	0	0	0	0	0	0	0	0	0	15	0	0	0	0	0	0	167	0	0	0	0	0	0	0	0	0	0	0	0	0	639
7	Alpha2.1.7	58adac1218da8656532b48b36daebe3d	CTGGGCGTAAAGGGCGCGCAGGCGGCTTATACAGTCAGATGTGAAATTCCTGGGCTTAACCTGGGGGCTGCATTTGATACGTATGAGCTAGAGTGTGAAAGAGGGTTGTGGAACTCCAAGTGTAGAGGTGAAATTCGTAGATATTTGGAAGAACACCGGTGGCGAAGGCGGCAACCTGGTTCATAACTGACGC	D_0__Bacteria;D_1__Proteobacteria;D_2__Alphaproteobacteria;D_3__Acetobacterales;D_4__Acetobacteraceae;D_5__Commensalibacter	Commensalibacter sp. ESL0284	95.36	CP046393.1	0	0	0	0	0	0	0	0	73	118	0	0	0	0	0	0	0	0	0	0	0	140	0	0	0	0	0	0	142	0	0	0	0	0	0	0	0	0	51	110	0	54
8	Alpha2.1.8	c90d3d093076b0aca25c353b85796337	CCCCACGCTTTCGCGCCTCAGCGTCAGTTATGAACCAGGTTGCCGCCTTCGCCACCGGTGTTCTTCCAAATATCTACGAATTTCACCTCTACACTTGGAGTTCCACAACCCTCTTTCACACTCTAGCTCATACGTATCAAATGCAGCCCCCAGGTTAAGCCCAGGAATTTCACATCTGACTGTATAAGCCGCCTGCGCGCCCTTTACGCCCAGTCATTCCGAGCAACGCTAG	Unassigned	Commensalibacter sp. ESL0284	96.14	CP046393.1	0	0	0	0	0	0	0	0	66	110	0	0	0	0	0	0	0	0	0	0	0	113	0	0	0	0	0	0	165	0	0	0	0	0	0	0	0	0	47	83	0	68
[truncated: 44 more columns]

## Sheet: Bombella_Alpha 2.2
Bombella_Alpha 2.2, ASVs at 99.5% clustering
				SILVA Assigned Taxonomy	Identity by BLAST
S/No	ASVs_ID	Feature_ID	Sequence	Bacterial Taxa	Bacterial Taxa	Per. Ident	Accession	Kakamega-101	Kakamega-102	Kakamega-103	Kakamega-105	Kakamega-106	Kakamega-108	Kakamega-111	Kakamega-114	Kakamega-115	Kakamega-116	Kakamega-91	Kakamega-92	Kakamega-93	Kakamega-94	Kakamega-96	Kakamega-97	Kakamega-98	Kakamega-99	Kilifi-Coast-61	Kilifi-Coast-62	Kilifi-Coast-63	Kilifi-Coast-64	Kilifi-Coast-65	Kilifi-Coast-66	Kilifi-Coast-67	Kilifi-Coast-68	Kilifi-Coast-69	Kilifi-Coast-71	Kilifi-Coast-72	Kilifi-Coast-73	Kilifi-Coast-74	Kilifi-Coast-75	Kilifi-Coast-76	Kilifi-Coast-77	Kilifi-Coast-78	Kilifi-Coast-79	Kilifi-Coast-84	Kilifi-Coast-85	Kilifi-Coast-86	Kilifi-Coast-87	Kilifi-Coast-88	Kwale-Coast-31
1	Alpha2.2.1	686e6e891e3862180a5414bc0c055f9c	CTGGGCGTAAAGGGCGCGTAGGCTGTTTGTACAGTCAGATGTGAAATCCCCGGGCTTAACCTGGGAACTGCATTTGATACGTGCAGACTAGAGTCCGAGAGAGGGTTGTGGAATTCCCAGTGTAGAGGTGAAATTCGTAGATATTGGGAAGAACACCGGTTGCGAAGGCGGCAACCTGGCTCGGAACTGACGC	D_0__Bacteria;D_1__Proteobacteria;D_2__Alphaproteobacteria;D_3__Acetobacterales;D_4__Acetobacteraceae;D_5__Bombella	Bombella apis	99.48	NR_157653.1	0	0	0	0	0	0	0	0	58	101	21	24	0	0	156	300	0	65	0	0	0	39	59	0	34	192	0	0	0	5	26	0	0	297	0	0	39	2343	0	0	0	0
2	Alpha2.2.2	2ff388fbdc5704822a7c1e229bb7ad4e	CCCCACGCTTTCGCGCCTCAGCGTCAGTTCCGAGCCAGGTTGCCGCCTTCGCAACCGGTGTTCTTCCCAATATCTACGAATTTCACCTCTACACTGGGAATTCCACAACCCTCTCTCGGACTCTAGTCTGCACGTATCAAATGCAGTTCCCAGGTTAAGCCCGGGGATTTCACATCTGACTGTACAAACAGCCTACGCGCCCTTTACGCCCAGTCATTCCGAGCAACGCTAG	D_0__Bacteria	Bombella apis	99.57	NR_157653.1	0	0	0	0	0	0	0	0	66	66	0	16	0	0	166	251	0	76	0	0	0	0	0	0	40	205	0	0	0	4	17	0	0	321	0	0	41	1917	0	0	0	0
3	Alpha2.2.3	3bd6a9ef578ca2dddb961354a01bb205	CTGGGCGTAAAGGGCGCGTAGGCTGTCTGTACAGTCAGATGTGAAATCCCCGGGCTTAACCTGGGAACTGCATTTGATACGTGCAGACTAGAGTCCGAGAGAGGGTTGTGGAATTCCCAGTGTAGAGGTGAAATTCGTAGATATTGGGAAGAACACCGGTTGCGAAGGCGGCAACCTGGCTCGGAACTGACGC	D_0__Bacteria;D_1__Proteobacteria;D_2__Alphaproteobacteria;D_3__Acetobacterales;D_4__Acetobacteraceae;D_5__Bombella	Bombella apis	100	NR_157653.1	0	0	47	0	0	0	24	0	0	0	0	0	0	13	0	0	0	269	12	27	0	0	0	0	78	0	0	0	6	0	0	10	36	0	0	0	0	0	5	0	0	0
4	Alpha2.2.4	0018e10161909df645b3e2ab3f024349	CCCCACGCTTTCGCGCCTCAGCGTCAGTTCCGAGCCAGGTTGCCGCCTTCGCAACCGGTGTTCTTCCCAATATCTACGAATTTCACCTCTACACTGGGAATTCCACAACCCTCTCTCGGACTCTAGTCTGCACGTATCAAATGCAGTTCCCAGGTTAAGCCCGGGGATTTCACATCTGACTGTACAGACAGCCTACGCGCCCTTTACGCCCAGTCATTCCGAGCAACGCTAG	Unassigned	Bombella apis	100	NR_157653.1	0	0	53	0	0	0	29	0	0	0	0	0	0	0	0	0	0	218	5	0	0	0	0	0	96	0	0	0	0	0	0	11	31	0	0	0	0	0	6	0	0	0
5	Alpha2.2.5	c313a0db70fceb7c2c4f5772b1048965	CTGGGCGTAAAGGGCGCGTAGGCTGTTTGTACAGTCAGATGTGAAATCCCCGGGCTTAACCTGGGAACTGCATTTGATACGTACAGACTAGAGTCCGAGAGAGGGTTGTGGAATTCCCAGTGTAGAGGTGAAATTCGTAGATATTGGGAAGAACACCGGTTGCGAAGGCGGCAACCTGGCTCGGTACTGACGC	D_0__Bacteria;D_1__Proteobacteria;D_2__Alphaproteobacteria;D_3__Acetobacterales;D_4__Acetobacteraceae;D_5__Bombella	Bombella apis	98.45	NR_157653.1	0	0	0	0	24	0	0	0	0	0	22	0	0	0	0	0	0	0	0	0	0	22	57	0	0	111	0	0	0	0	0	0	0	0	8	0	0	45	0	0	0	0
6	Alpha2.2.6	2a98be9cfecb8571dcc76cfb3dfb3a71	CCCCACGCTTTCGCGCCTCAGCGTCAGTACCGAGCCAGGTTGCCGCCTTCGCAACCGGTGTTCTTCCCAATATCTACGAATTTCACCTCTACACTGGGAATTCCACAACCCTCTCTCGGACTCTAGTCTGTACGTATCAAATGCAGTTCCCAGGTTAAGCCCGGGGATTTCACATCTGACTGTACAAACAGCCTACGCGCCCTTTACGCCCAGTCATTCCGAGCAACGCTAG	D_0__Bacteria	Bombella apis	98.71	NR_157653.1	0	0	0	0	29	0	0	0	0	0	0	0	0	0	0	0	0	0	0	0	0	23	51	0	0	105	0	0	0	0	0	0	0	0	0	0	0	0	0	0	0	0
[truncated: 44 more columns]

[truncated: 2 more sheets: Bifidobacterium, Apibacter]
